# Supplementary material for: P4HA3 is dispensable for prolyl 4-hydroxylation of type I collagen during mouse development
Source: J Biol Chem. 2026 Apr 16;302(6):111459. doi: 10.1016/j.jbc.2026.111459 (PMC13202288; doi:10.1016/j.jbc.2026.111459)
Supplement: Supporting information Table S1 [file mmc2.xlsx]

## Sheet: Samples
File	Genotype	Replicate
200408_Col_s1.raw	P4ha3-/-	1
200408_Col_s2.raw	P4ha3-/-	2
200408_Col_s3.raw	P4ha3-/-	3
200408_Col_s4.raw	WT	1
200408_Col_s5.raw	WT	2
200408_Col_s6.raw	WT	3
200408_Col_s7.raw	WT	4
200408_Col_s8.raw	WT	5
200408_Col_s12.raw	P4ha1-/-	1
200408_Col_s13.raw	P4ha1-/-	2
200408_Col_s14.raw	P4ha1-/-	3
200408_Col_s15.raw	P4ha1-/-	4
200408_Col_s16.raw	P4ha1-/-	5

## Sheet: Proteins
Protein FDR Confidence	Accession	Description	Exp. q-value	Coverage [%]	# Peptides	# PSMs	# Unique Peptides	# AAs	MW [kDa]	calc. pI	Score	# Peptides	# Protein Groups
High	P11087	Collagen alpha-1(I) chain OS=Mus musculus OX=10090 GN=Col1a1 PE=1 SV=4	0	63	91	13517	86	1453	137.9	5.85	3.95846e+06	91	1
High	Q01149	Collagen alpha-2(I) chain OS=Mus musculus OX=10090 GN=Col1a2 PE=1 SV=2	0	68	84	5034	83	1372	129.5	9.19	1.37501e+06	84	1
High	P08121	Collagen alpha-1(III) chain OS=Mus musculus OX=10090 GN=Col3a1 PE=1 SV=4	0	52	68	1496	67	1464	138.9	6.52	411711	68	1
High	P28481	Collagen alpha-1(II) chain OS=Mus musculus OX=10090 GN=Col2a1 PE=1 SV=2	0	35	42	930	37	1487	141.9	6.92	222564	42	1
High	O88207	Collagen alpha-1(V) chain OS=Mus musculus OX=10090 GN=Col5a1 PE=1 SV=2	0	7	13	172	10	1838	183.6	4.98	36227.5	13	1
High	Q3U962	Collagen alpha-2(V) chain OS=Mus musculus OX=10090 GN=Col5a2 PE=1 SV=1	0	17	19	147	16	1497	144.9	6.7	34108.4	19	1
High	P11276	Fibronectin OS=Mus musculus OX=10090 GN=Fn1 PE=1 SV=4	0	9	20	127	20	2477	272.4	5.59	32714.9	20	1
Low	Q61245	Collagen alpha-1(XI) chain OS=Mus musculus OX=10090 GN=Col11a1 PE=1 SV=2	0.25	4	5	73	2	1804	180.9	5.21	12136.6	5	1
Low	P08122	Collagen alpha-2(IV) chain OS=Mus musculus OX=10090 GN=Col4a2 PE=1 SV=4	0.2	4	5	25	5	1707	167.2	8.48	6807.67	5	1
Low	Q9Z1R9	Protease, serine 1 (trypsin 1) OS=Mus musculus OX=10090 GN=Prss1 PE=1 SV=1	2.182	8	1	20	1	246	26.1	4.94	3920.3	1	1
Low	E9Q7P1	Collagen, type XXII, alpha 1 OS=Mus musculus OX=10090 GN=Col22a1 PE=1 SV=1	2	1	1	25	1	1613	159.8	7.21	3564.28	1	1
Low	Q63870	Collagen alpha-1(VII) chain OS=Mus musculus OX=10090 GN=Col7a1 PE=1 SV=3	1.923	2	4	19	3	2944	295.1	6.34	3272.57	4	1
Low	Q8VCL2	Protein SCO2 homolog, mitochondrial OS=Mus musculus OX=10090 GN=Sco2 PE=1 SV=1	1.786	3	1	23	1	255	28.9	8.29	3272.06	1	1
Low	Q08879	Fibulin-1 OS=Mus musculus OX=10090 GN=Fbln1 PE=1 SV=2	1.667	1	1	19	1	705	78	5.16	3179.19	1	1
Low	P07724	Albumin OS=Mus musculus OX=10090 GN=Alb PE=1 SV=3	1.647	2	1	12	1	608	68.6	6.07	2497.89	1	1
Low	Q5DTT3	Protein TASOR 2 OS=Mus musculus OX=10090 GN=Tasor2 PE=1 SV=2	1.667	0	1	13	1	2382	264.1	6.44	2415.99	1	1
Low	P02463	Collagen alpha-1(IV) chain OS=Mus musculus OX=10090 GN=Col4a1 PE=1 SV=4	1.579	3	2	7	2	1669	160.6	8.24	2206.41	2	1
Low	Q6P2K3	Protein CFAP20DC OS=Mus musculus OX=10090 GN=CFAP20DC PE=2 SV=2	1.6	3	1	15	1	674	75.1	5.47	1992.9	1	1
Low	A2AX52	Collagen alpha-4(VI) chain OS=Mus musculus OX=10090 GN=Col6a4 PE=1 SV=2	1.524	1	1	14	1	2309	250.6	6.81	1940.21	1	1
Low	Q14C59	Transmembrane protease serine 11B-like protein OS=Mus musculus OX=10090 GN=Tmprss11b PE=2 SV=2	1.545	2	1	13	1	416	46.7	8.19	1697.26	1	1
Low	Q6NZG4	DNA damage-induced apoptosis suppressor protein OS=Mus musculus OX=10090 GN=Ddias PE=2 SV=1	1.565	1	1	11	1	898	99.9	7.5	1536.35	1	1
Low	Q80U22	Iporin OS=Mus musculus OX=10090 GN=Rusc2 PE=1 SV=2	1.583	0	1	11	1	1514	161	6.58	1360.6	1	1
Low	Q9WTP5	Cadherin-22 OS=Mus musculus OX=10090 GN=Cdh22 PE=1 SV=2	1.52	2	1	10	1	813	87.9	4.78	1347.32	1	1
Low	Q6IEE6	Transmembrane protein 132E OS=Mus musculus OX=10090 GN=Tmem132e PE=1 SV=2	1.5	1	1	8	1	1074	116.2	6.14	1234.58	1	1
Low	P04104	Keratin, type II cytoskeletal 1 OS=Mus musculus OX=10090 GN=Krt1 PE=1 SV=4	1.444	4	2	4	2	637	65.6	8.15	1215.8	2	1
Low	Q9Z1T2	Thrombospondin-4 OS=Mus musculus OX=10090 GN=Thbs4 PE=1 SV=1	1.429	1	1	4	1	963	106.3	4.67	1204.94	1	1
Low	Q91XA9	Acidic mammalian chitinase OS=Mus musculus OX=10090 GN=Chia PE=1 SV=2	1.414	2	1	8	1	473	52	5.06	1190.63	1	1
Low	O08638	Myosin-11 OS=Mus musculus OX=10090 GN=Myh11 PE=1 SV=1	1.367	0	1	9	1	1972	226.9	5.45	1164.39	1	1
Low	Q9JLZ6	Hypermethylated in cancer 2 protein OS=Mus musculus OX=10090 GN=Hic2 PE=2 SV=4	1.355	6	2	6	2	619	66.7	6.35	1038.17	2	1
Low	Q8JZK6	RING finger protein 35 OS=Mus musculus OX=10090 GN=Trim61 PE=2 SV=1	1.313	1	1	8	1	461	53.4	7.8	1037.17	1	1
Low	P59913	Protein-L-isoaspartate O-methyltransferase domain-containing protein 1 OS=Mus musculus OX=10090 GN=Pcmtd1 PE=1 SV=1	1.273	2	1	8	1	357	40.7	5.66	1032.91	1	1
Low	A0A6I8MX06	Predicted gene 10033 OS=Mus musculus OX=10090 GN=Gm10033 PE=4 SV=1	1.265	3	1	7	1	858	100.4	8.54	1024.33	1	1
Low	E9Q0F0	Keratin 78 OS=Mus musculus OX=10090 GN=Krt78 PE=1 SV=1	1.229	1	2	5	2	1068	112.2	7.97	993.52	2	1
Low	Q7TPH6	E3 ubiquitin-protein ligase MYCBP2 OS=Mus musculus OX=10090 GN=Mycbp2 PE=1 SV=3	1.222	0	1	7	1	4749	520.9	7.09	988.6	1	1
Low	Q80VK6	Rho guanine nucleotide exchange factor 38 OS=Mus musculus OX=10090 GN=Arhgef38 PE=1 SV=2	1.189	1	1	7	1	770	87.6	6.74	978.12	1	1
Low	Q80WC3	Trinucleotide repeat-containing gene 18 protein OS=Mus musculus OX=10090 GN=Tnrc18 PE=1 SV=2	1.211	0	1	7	1	2878	307.4	8.4	957.63	1	1
Low	O55196	Enamelin OS=Mus musculus OX=10090 GN=Enam PE=1 SV=1	1.179	1	1	7	1	1274	140.9	8.76	947.44	1	1
Low	Q8K4Q8	Collectin-12 OS=Mus musculus OX=10090 GN=Colec12 PE=1 SV=1	1.175	2	1	5	1	742	81.3	5.49	924.32	1	1
Low	P08730	Keratin, type I cytoskeletal 13 OS=Mus musculus OX=10090 GN=Krt13 PE=1 SV=2	1.109	4	2	4	2	437	47.7	4.86	873.42	2	1
Low	Q80YX1	Tenascin OS=Mus musculus OX=10090 GN=Tnc PE=1 SV=1	1.041	0	1	6	1	2110	231.7	4.89	861.77	1	1
Low	Q6ZPQ6	Membrane-associated phosphatidylinositol transfer protein 2 OS=Mus musculus OX=10090 GN=Pitpnm2 PE=1 SV=2	1.02	1	1	6	1	1335	147.9	7.93	846.59	1	1
Low	Q61345	Forkhead box protein D1 OS=Mus musculus OX=10090 GN=Foxd1 PE=2 SV=2	1.039	6	1	6	1	456	45.3	5.47	837.43	1	1
Low	Q3UV17	Keratin, type II cytoskeletal 2 oral OS=Mus musculus OX=10090 GN=Krt76 PE=1 SV=1	1	2	1	4	1	594	62.8	8.43	823.66	1	1
Low	Q8K2C7	Protein OS-9 OS=Mus musculus OX=10090 GN=Os9 PE=1 SV=2	1.167	2	1	6	1	672	76.1	4.84	765.17	1	1
Low	Q07643	Collagen alpha-2(IX) chain OS=Mus musculus OX=10090 GN=Col9a2 PE=2 SV=1	1.164	4	1	5	1	688	65.3	9.36	734.85	1	1
Low	Q8BFZ3	Beta-actin-like protein 2 OS=Mus musculus OX=10090 GN=Actbl2 PE=1 SV=1	1.085	2	1	5	1	376	42	5.49	708.76	1	1
Low	Q9Z132	R-spondin-1 OS=Mus musculus OX=10090 GN=Rspo1 PE=1 SV=1	1.016	10	1	5	1	265	29.3	9.31	707.8	1	1
Low	P23881	Transcription elongation factor A protein 3 OS=Mus musculus OX=10090 GN=Tcea3 PE=1 SV=3	1	2	1	5	1	347	38.8	9.33	703.81	1	1
Low	Q8BGU2	Cerebellin-2 OS=Mus musculus OX=10090 GN=Cbln2 PE=1 SV=1	0.985	4	1	4	1	224	24	8.18	701.25	1	1
Low	Q9CQC5	Cdc42 effector protein 3 OS=Mus musculus OX=10090 GN=Cdc42ep3 PE=1 SV=1	0.97	6	1	5	1	254	27.7	5.94	697.66	1	1
Low	A6H8H2	DENN domain-containing protein 4C OS=Mus musculus OX=10090 GN=Dennd4c PE=1 SV=1	0.97	1	1	5	1	1906	211.3	6.4	687.09	1	1
Low	P50446	Keratin, type II cytoskeletal 6A OS=Mus musculus OX=10090 GN=Krt6a PE=1 SV=3	0.956	2	1	2	1	553	59.3	7.94	682.06	1	1
Low	Q9QY23	Plakophilin-3 OS=Mus musculus OX=10090 GN=Pkp3 PE=1 SV=2	0.89	4	1	5	1	797	87.3	9.32	680.32	1	1
Low	Q00780	Collagen alpha-1(VIII) chain OS=Mus musculus OX=10090 GN=Col8a1 PE=1 SV=3	0.892	2	1	3	1	744	73.6	9.55	656.89	1	1
Low	Q8BLK9	Ribosomal protein S6 kinase delta-1 OS=Mus musculus OX=10090 GN=Rps6kc1 PE=1 SV=2	0.933	3	1	4	1	1056	115.6	4.89	580.13	1	1
Low	P48999	Polyunsaturated fatty acid 5-lipoxygenase OS=Mus musculus OX=10090 GN=Alox5 PE=1 SV=3	0.921	1	1	4	1	674	77.9	6.18	576.37	1	1
Low	Q8C341	SUN domain-containing ossification factor OS=Mus musculus OX=10090 GN=Suco PE=1 SV=3	0.909	0	1	4	1	1250	139.1	5.02	559.31	1	1
Low	P62984	Ubiquitin-60S ribosomal protein L40 OS=Mus musculus OX=10090 GN=Uba52 PE=1 SV=2	0.886	13	1	2	1	128	14.7	9.83	556.77	1	1
Low	Q61091	Frizzled-8 OS=Mus musculus OX=10090 GN=Fzd8 PE=1 SV=2	0.855	4	1	4	1	685	73	8.25	552.22	1	1
Low	P70289	Receptor-type tyrosine-protein phosphatase V OS=Mus musculus OX=10090 GN=Ptprv PE=2 SV=1	0.845	1	1	4	1	1705	186.7	6.23	550.92	1	1
Low	E9PXX8	Metastasis-associated in colon cancer 1 OS=Mus musculus OX=10090 GN=Macc1 PE=1 SV=1	0.835	2	1	3	1	851	96.8	8.19	550.36	1	1
Low	Q3UH60	Disco-interacting protein 2 homolog B OS=Mus musculus OX=10090 GN=Dip2b PE=1 SV=1	0.837	1	1	4	1	1574	171	8.09	540.83	1	1
Low	O08811	General transcription and DNA repair factor IIH helicase subunit XPD OS=Mus musculus OX=10090 GN=Ercc2 PE=1 SV=2	0.828	2	1	4	1	760	86.8	6.92	536.92	1	1
Low	P59280	Kelch-like protein 8 OS=Mus musculus OX=10090 GN=Klhl8 PE=2 SV=2	0.83	2	1	4	1	629	69.7	6.4	535.46	1	1
Low	Q8K4P0	pre-mRNA 3' end processing protein WDR33 OS=Mus musculus OX=10090 GN=Wdr33 PE=1 SV=1	0.82	1	1	4	1	1330	145.2	9.13	530.93	1	1
Low	Q80WV3	Carbohydrate sulfotransferase 2 OS=Mus musculus OX=10090 GN=Chst2 PE=2 SV=3	0.811	5	1	4	1	530	57.8	9.99	528.95	1	1
Low	P10493	Nidogen-1 OS=Mus musculus OX=10090 GN=Nid1 PE=1 SV=2	0.802	1	1	3	1	1245	136.5	5.44	527.72	1	1
Low	P31254	Ubiquitin-like modifier-activating enzyme 1 Y OS=Mus musculus OX=10090 GN=Uba1y PE=1 SV=2	0.793	2	1	4	1	1058	118	5.55	526.63	1	1
Low	E9PVA8	eIF-2-alpha kinase activator GCN1 OS=Mus musculus OX=10090 GN=Gcn1 PE=1 SV=1	0.785	0	1	3	1	2671	292.8	7.36	521.71	1	1
Low	Q61554	Fibrillin-1 OS=Mus musculus OX=10090 GN=Fbn1 PE=1 SV=2	0.787	0	1	4	1	2873	312.1	4.92	515.6	1	1
Low	Q8CIG3	Lysine-specific histone demethylase 1B OS=Mus musculus OX=10090 GN=Kdm1b PE=1 SV=1	0.802	3	1	4	1	826	92.6	7.74	511.09	1	1
Low	C3VPR6	Protein NLRC5 OS=Mus musculus OX=10090 GN=Nlrc5 PE=1 SV=2	0.794	0	1	4	1	1915	211.6	6.38	504.66	1	1
Low	A2AJL3	FGGY carbohydrate kinase domain-containing protein OS=Mus musculus OX=10090 GN=Fggy PE=1 SV=1	0.786	1	1	4	1	552	60.3	6.42	503.58	1	1
Low	Q8BLX7	Collagen alpha-1(XVI) chain OS=Mus musculus OX=10090 GN=Col16a1 PE=1 SV=2	0.788	1	1	3	1	1580	155.7	7.91	487.05	1	1
Low	Q7TT50	Serine/threonine-protein kinase MRCK beta OS=Mus musculus OX=10090 GN=Cdc42bpb PE=1 SV=2	0.81	1	1	3	1	1713	194.6	6.46	433.12	1	1
Low	A2RRY9	RIKEN cDNA 4930595M18 gene OS=Mus musculus OX=10090 GN=4930595M18Rik PE=2 SV=1	0.802	3	1	3	1	829	94.2	6.99	432.24	1	1
Low	P39061	Collagen alpha-1(XVIII) chain OS=Mus musculus OX=10090 GN=Col18a1 PE=1 SV=4	0.804	0	1	3	1	1774	182.1	5.62	431.73	1	1
Low	Q7TQG1	Pleckstrin homology domain-containing family A member 6 OS=Mus musculus OX=10090 GN=Plekha6 PE=1 SV=1	0.796	3	1	3	1	1173	131.3	8.97	430.34	1	1
Low	Q58Y75	Adhesion G-protein coupled receptor F3 OS=Mus musculus OX=10090 GN=ADGRF3 PE=2 SV=2	0.788	1	1	3	1	991	108.9	6.87	429.4	1	1
Low	Q921I1	Serotransferrin OS=Mus musculus OX=10090 GN=Tf PE=1 SV=1	0.781	4	1	3	1	697	76.7	7.18	425.76	1	1
Low	Q61337	Bcl2-associated agonist of cell death OS=Mus musculus OX=10090 GN=Bad PE=1 SV=1	0.774	5	1	3	1	204	22.1	9.17	424.78	1	1
Low	Q91XQ0	Dynein axonemal heavy chain 8 OS=Mus musculus OX=10090 GN=Dnah8 PE=1 SV=2	0.766	1	1	3	1	4731	540.9	6.18	424.12	1	1
Low	A2ASI5	Sodium channel protein type 3 subunit alpha OS=Mus musculus OX=10090 GN=Scn3a PE=1 SV=1	0.769	1	1	3	1	1947	220.7	5.72	416.99	1	1
Low	A2AFR3	FERM and PDZ domain-containing protein 4 OS=Mus musculus OX=10090 GN=Frmpd4 PE=1 SV=1	0.761	2	1	3	1	1320	144.9	5.25	409.91	1	1
Low	Q9ESD7	Dysferlin OS=Mus musculus OX=10090 GN=Dysf PE=1 SV=3	0.764	1	1	3	1	2090	237.8	5.6	409.31	1	1
Low	Q8C6P5	Dynein axonemal assembly factor 6B OS=Mus musculus OX=10090 GN=Dnaaf6b PE=2 SV=1	0.757	5	1	3	1	218	24.5	4.42	408.98	1	1
Low	Q60847	Collagen alpha-1(XII) chain OS=Mus musculus OX=10090 GN=Col12a1 PE=2 SV=3	0.759	1	2	2	2	3120	340	5.64	407.32	2	1
Low	Q8BGD5	Carnitine O-palmitoyltransferase 1, brain isoform OS=Mus musculus OX=10090 GN=Cpt1c PE=1 SV=1	0.752	1	1	3	1	798	90	7.49	407.15	1	1
Low	E9Q876	Glucosylceramide transporter ABCA12 OS=Mus musculus OX=10090 GN=Abca12 PE=1 SV=1	0.763	1	1	3	1	2595	292.4	7.93	401.78	1	1
Low	P97765	WW domain-binding protein 2 OS=Mus musculus OX=10090 GN=Wbp2 PE=1 SV=1	0.809	6	1	3	1	261	28	6.33	388.6	1	1
Low	S4R1M9	Oxysterol-binding protein-related protein 10 OS=Mus musculus OX=10090 GN=Osbpl10 PE=1 SV=1	0.81	3	1	3	1	766	83.8	8.28	386.13	1	1
Low	A2AV25	Fibrinogen C domain-containing protein 1 OS=Mus musculus OX=10090 GN=Fibcd1 PE=2 SV=1	0.812	1	1	3	1	459	50.6	6.67	382.78	1	1
Low	Q3UGY8	Brefeldin A-inhibited guanine nucleotide-exchange protein 3 OS=Mus musculus OX=10090 GN=Arfgef3 PE=1 SV=1	0.805	2	2	3	2	2170	239.9	5.88	377.92	2	1
Low	Q3U0V1	Far upstream element-binding protein 2 OS=Mus musculus OX=10090 GN=Khsrp PE=1 SV=2	0.807	3	1	2	1	748	76.7	7.33	355.33	1	1
Low	Q9CZ70	RIKEN cDNA 3110001I22 gene OS=Mus musculus OX=10090 GN=3110001I22Rik PE=1 SV=1	0.8	2	1	2	1	312	35.2	8.29	353.2	1	1
Low	Q8BPB5	EGF-containing fibulin-like extracellular matrix protein 1 OS=Mus musculus OX=10090 GN=Efemp1 PE=1 SV=1	0.793	4	2	2	2	493	54.9	5.14	344.97	2	1
Low	Q62009	Periostin OS=Mus musculus OX=10090 GN=Postn PE=1 SV=2	0.787	1	1	2	1	838	93.1	7.53	334.13	1	1
Low	Q63ZW6	Col4a5 protein OS=Mus musculus OX=10090 GN=Col4a5 PE=1 SV=1	0.78	1	2	2	2	1691	161.7	8.1	328.12	2	1
Low	Q9CRB8	Mitochondrial fission process protein 1 OS=Mus musculus OX=10090 GN=Mtfp1 PE=1 SV=1	0.774	8	1	2	1	166	18.3	8.68	322.19	1	1
Low	Q9JKV7	Exostosin-like 1 OS=Mus musculus OX=10090 GN=Extl1 PE=2 SV=2	0.768	4	1	2	1	669	74	8.25	320.02	1	1
Low	Q9R1X4	Protein timeless homolog OS=Mus musculus OX=10090 GN=Timeless PE=1 SV=3	0.762	1	1	2	1	1197	137.4	5.49	298.49	1	1
Low	Q52KR2	Leucine-rich repeats and immunoglobulin-like domains protein 2 OS=Mus musculus OX=10090 GN=Lrig2 PE=1 SV=1	0.764	1	1	2	1	1054	117.8	5.49	292.07	1	1
Low	P11881	Inositol 1,4,5-trisphosphate receptor type 1 OS=Mus musculus OX=10090 GN=Itpr1 PE=1 SV=2	0.766	1	1	2	1	2749	313	6.04	288.68	1	1
Low	D3YXK1	Atherin OS=Mus musculus OX=10090 GN=Samd1 PE=1 SV=1	0.76	5	2	2	2	519	54.5	7.47	282.09	2	1
Low	Q3UMR0	Ankyrin repeat domain-containing protein 27 OS=Mus musculus OX=10090 GN=Ankrd27 PE=1 SV=2	0.754	2	1	2	1	1048	116.7	6.65	282.08	1	1
Low	Q14BQ3	Cancer/testis antigen 55 OS=Mus musculus OX=10090 GN=Ct55 PE=1 SV=1	0.786	12	1	2	1	236	26.3	5.26	280.62	1	1
Low	Q61398	Procollagen C-endopeptidase enhancer 1 OS=Mus musculus OX=10090 GN=Pcolce PE=1 SV=2	0.78	3	1	1	1	468	50.1	8.41	280.2	1	1
Low	O08863	Baculoviral IAP repeat-containing protein 3 OS=Mus musculus OX=10090 GN=Birc3 PE=1 SV=2	0.774	1	1	2	1	600	67.2	5.86	278.45	1	1
Low	E9Q394	A-kinase anchor protein 13 OS=Mus musculus OX=10090 GN=Akap13 PE=1 SV=1	0.769	1	1	2	1	2776	303.8	5.38	277.84	1	1
Low	Q3UHK1	Proton myo-inositol cotransporter OS=Mus musculus OX=10090 GN=Slc2a13 PE=1 SV=2	0.778	2	1	2	1	637	69	6.86	276.11	1	1
Low	Q9DAB5	H2B.W histone 2 OS=Mus musculus OX=10090 GN=H2bw2 PE=2 SV=1	0.779	10	1	2	1	224	26.1	10.14	275.82	1	1
Low	F8VQC1	Signal recognition particle subunit SRP72 OS=Mus musculus OX=10090 GN=Srp72 PE=1 SV=1	0.781	4	1	2	1	671	74.6	9.23	274.88	1	1
Low	Q91V14	Solute carrier family 12 member 5 OS=Mus musculus OX=10090 GN=Slc12a5 PE=1 SV=2	0.79	2	1	2	1	1138	126.2	6.74	273.51	1	1
Low	Q9DC33	High mobility group protein 20A OS=Mus musculus OX=10090 GN=Hmg20a PE=1 SV=1	0.784	9	1	2	1	346	39.9	6.4	271.75	1	1
Low	Q61066	Nuclear receptor subfamily 0 group B member 1 OS=Mus musculus OX=10090 GN=Nr0b1 PE=1 SV=1	0.779	2	1	2	1	472	52.5	6.1	269.14	1	1
Low	Q99J87	Probable ATP-dependent RNA helicase DHX58 OS=Mus musculus OX=10090 GN=Dhx58 PE=1 SV=2	0.78	3	1	2	1	678	76.7	8.19	268.62	1	1
Low	Q9D306	Alpha-1,3-mannosyl-glycoprotein 4-beta-N-acetylglucosaminyltransferase C OS=Mus musculus OX=10090 GN=Mgat4c PE=2 SV=1	0.803	5	1	2	1	478	56.2	7.93	267.46	1	1
Low	A0A0G2JG52	Crystallin beta-gamma domain-containing 1 OS=Mus musculus OX=10090 GN=Crybg1 PE=1 SV=1	0.797	1	1	2	1	2065	223.3	5.72	266.75	1	1
Low	Q99MV5	RNA helicase Mov10l1 OS=Mus musculus OX=10090 GN=Mov10l1 PE=1 SV=1	0.792	2	1	2	1	1187	132.7	7.21	266.37	1	1
Low	Q6NZP1	DNA annealing helicase and endonuclease ZRANB3 OS=Mus musculus OX=10090 GN=Zranb3 PE=1 SV=1	0.793	2	1	2	1	1069	120.8	8.19	263.77	1	1
Low	Q8CIT0	Corticoliberin OS=Mus musculus OX=10090 GN=Crh PE=2 SV=1	0.795	11	1	2	1	187	20.8	10.52	263.38	1	1
Low	E9Q6M3	Zinc finger protein 995 OS=Mus musculus OX=10090 GN=Zfp995 PE=4 SV=1	0.779	2	1	2	1	437	51.1	8.6	262.89	1	1
Low	Q8K389	CDK5 regulatory subunit-associated protein 2 OS=Mus musculus OX=10090 GN=Cdk5rap2 PE=1 SV=3	0.78	1	1	2	1	1822	205.8	5.3	262.83	1	1
Low	Q5SS00	DBF4-type zinc finger-containing protein 2 homolog OS=Mus musculus OX=10090 GN=Zdbf2 PE=2 SV=1	0.775	1	2	2	2	2493	273.6	5.22	261.84	2	1
Low	D3YWE6	Transcriptional activator MN1 OS=Mus musculus OX=10090 GN=Mn1 PE=2 SV=1	0.776	2	1	2	1	1297	134	6.74	261.44	1	1
Low	Q9JHT5	AMME syndrome candidate gene 1 protein homolog OS=Mus musculus OX=10090 GN=Ammecr1 PE=2 SV=1	0.778	5	1	2	1	344	36	8.63	260.54	1	1
Low	Q14CH1	Molybdenum cofactor sulfurase OS=Mus musculus OX=10090 GN=Mocos PE=1 SV=1	0.786	1	1	2	1	862	95	6.62	259.91	1	1
Low	Q8VCD7	Lysine-specific demethylase 4C OS=Mus musculus OX=10090 GN=Kdm4c PE=1 SV=1	0.781	3	1	2	1	1054	119.9	7.05	259.64	1	1
Low	Q5IR70	Cancer-associated gene 1 protein homolog OS=Mus musculus OX=10090 GN=Cage1 PE=1 SV=2	0.782	3	1	2	1	849	97	5.62	258.73	1	1
Low	P27545	Ceramide synthase 1 OS=Mus musculus OX=10090 GN=Cers1 PE=1 SV=1	0.777	5	1	2	1	350	40.1	8.38	258.6	1	1
Low	E9Q8G5	RIKEN cDNA A430033K04 gene OS=Mus musculus OX=10090 GN=A430033K04Rik PE=4 SV=1	0.772	4	1	2	1	680	79.4	8.03	258.32	1	1
Low	Q9CXX9	CUE domain-containing protein 2 OS=Mus musculus OX=10090 GN=Cuedc2 PE=1 SV=1	0.767	6	1	2	1	284	31.8	4.98	257.08	1	1
Low	Q8C6C7	Protein FAM204A OS=Mus musculus OX=10090 GN=Fam204a PE=2 SV=1	0.763	4	1	2	1	236	27	7.91	256.99	1	1
Low	Q812E0	Cytoplasmic polyadenylation element-binding protein 2 OS=Mus musculus OX=10090 GN=Cpeb2 PE=1 SV=1	0.758	3	1	2	1	521	58.4	7.5	256.6	1	1
Low	Q9Z0F8	Disintegrin and metalloproteinase domain-containing protein 17 OS=Mus musculus OX=10090 GN=Adam17 PE=1 SV=3	0.759	2	1	2	1	827	93	5.94	256.1	1	1
Low	A2AF47	Dedicator of cytokinesis protein 11 OS=Mus musculus OX=10090 GN=Dock11 PE=1 SV=1	0.785	1	1	2	1	2073	237.6	7.78	254.04	1	1
Low	Q8CE13	Coiled-coil domain-containing protein 17 OS=Mus musculus OX=10090 GN=Ccdc17 PE=2 SV=1	0.78	3	1	2	1	565	62.5	8.28	253.76	1	1
Low	Q3U1U7	Aryl hydrocarbon receptor repressor OS=Mus musculus OX=10090 GN=Ahrr PE=1 SV=1	0.788	2	1	2	1	701	77.7	8.44	252.09	1	1
Low	Q920N1	Outer dense fiber protein 3 OS=Mus musculus OX=10090 GN=Odf3 PE=1 SV=2	0.795	5	1	2	1	254	27.6	9.82	251.31	1	1
Low	P01898	H-2 class I histocompatibility antigen, Q10 alpha chain OS=Mus musculus OX=10090 GN=H2-Q10 PE=1 SV=3	0.814	8	1	2	1	325	37.2	5.25	247.59	1	1
Low	Q9WVT6	Carbonic anhydrase 14 OS=Mus musculus OX=10090 GN=Ca14 PE=1 SV=1	0.815	2	1	2	1	337	37.5	6.35	246.16	1	1
Low	Q9D1H8	39S ribosomal protein L53, mitochondrial OS=Mus musculus OX=10090 GN=Mrpl53 PE=1 SV=1	0.811	17	1	2	1	118	12.7	9.52	246.1	1	1
Low	Q8CHW4	Translation initiation factor eIF-2B subunit epsilon OS=Mus musculus OX=10090 GN=Eif2b5 PE=1 SV=1	0.806	3	1	2	1	717	80	5.07	245.91	1	1
Low	Q02788	Collagen alpha-2(VI) chain OS=Mus musculus OX=10090 GN=Col6a2 PE=1 SV=3	0.802	1	1	1	1	1034	110.3	6.42	219.4	1	1
Low	Q80UM7	Mannosyl-oligosaccharide glucosidase OS=Mus musculus OX=10090 GN=Mogs PE=1 SV=1	0.798	1	1	1	1	834	91.8	9	191.39	1	1
Low	Q62311	Transcription initiation factor TFIID subunit 6 OS=Mus musculus OX=10090 GN=Taf6 PE=1 SV=1	0.754	1	1	1	1	678	72.6	8.6	170.79	1	1
Low	V9GX81	Maestro heat-like repeat family member 6 OS=Mus musculus OX=10090 GN=Mroh6 PE=1 SV=1	0.755	1	1	1	1	722	78.4	8.76	166.29	1	1
Low	A2A699	Protein FAM171A2 OS=Mus musculus OX=10090 GN=Fam171a2 PE=1 SV=1	0.751	2	1	1	1	822	87.4	8.05	164.18	1	1
Low	Q5SUS0	F-box/WD repeat-containing protein 10 OS=Mus musculus OX=10090 GN=Fbxw10 PE=2 SV=1	0.747	1	1	1	1	1030	117.6	9.38	161.71	1	1
Low	P68040	Receptor of activated protein C kinase 1 OS=Mus musculus OX=10090 GN=Rack1 PE=1 SV=3	0.754	2	1	1	1	317	35.1	7.69	160.38	1	1
Low	A2ACT7	Collagen, type IX, alpha 3 OS=Mus musculus OX=10090 GN=Col9a3 PE=1 SV=1	0.75	4	1	1	1	680	63.4	8.44	156.25	1	1
Low	Q3TYQ9	Aldehyde oxidase 4 OS=Mus musculus OX=10090 GN=Aox4 PE=1 SV=1	0.756	2	1	1	1	1336	148.2	6.51	153.97	1	1
Low	Q8BGB7	Enolase-phosphatase E1 OS=Mus musculus OX=10090 GN=Enoph1 PE=1 SV=1	0.753	8	1	1	1	257	28.6	4.92	153.92	1	1
Low	Q9WUD1	E3 ubiquitin-protein ligase CHIP OS=Mus musculus OX=10090 GN=Stub1 PE=1 SV=1	0.749	8	1	1	1	304	34.9	6.01	153.73	1	1
Low	O88319	Neurotensin receptor type 1 OS=Mus musculus OX=10090 GN=Ntsr1 PE=1 SV=1	0.745	5	1	1	1	424	47.2	9.26	152.63	1	1
Low	Q2KHI9	DNA helicase MCM9 OS=Mus musculus OX=10090 GN=Mcm9 PE=1 SV=2	0.751	1	1	1	1	1134	125.7	7.37	151.67	1	1
Low	Q30D77	Collagen alpha-1(XXIV) chain OS=Mus musculus OX=10090 GN=Col24a1 PE=2 SV=2	0.753	1	1	1	1	1733	175.6	7.34	151.44	1	1
Low	Q7TQE6	Macoilin OS=Mus musculus OX=10090 GN=Maco1 PE=1 SV=1	0.749	2	1	1	1	664	76	9.07	151.01	1	1
Low	Q148V8	Protein FAM83H OS=Mus musculus OX=10090 GN=Fam83h PE=1 SV=1	0.745	2	1	1	1	1209	131	7.24	150.91	1	1
Low	E9Q616	AHNAK nucleoprotein (desmoyokin) OS=Mus musculus OX=10090 GN=Ahnak PE=1 SV=1	0.741	1	1	1	1	5656	603.9	6.3	150.75	1	1
Low	Q8K201	Keratinocyte-associated transmembrane protein 2 OS=Mus musculus OX=10090 GN=Kct2 PE=1 SV=2	0.748	3	1	1	1	259	28	5.07	149.55	1	1
Low	P63015	Paired box protein Pax-6 OS=Mus musculus OX=10090 GN=Pax6 PE=1 SV=1	0.744	2	1	1	1	422	46.7	9.36	148.57	1	1
Low	Q8BT14	CCR4-NOT transcription complex subunit 4 OS=Mus musculus OX=10090 GN=Cnot4 PE=1 SV=2	0.745	4	1	1	1	575	63.4	7.03	147.64	1	1
Low	P70325	T-box transcription factor TBX4 OS=Mus musculus OX=10090 GN=Tbx4 PE=1 SV=3	0.751	3	1	1	1	552	61.1	7.81	146.09	1	1
Low	Q80TA6	Myotubularin-related protein 12 OS=Mus musculus OX=10090 GN=Mtmr12 PE=1 SV=2	0.748	1	1	1	1	747	85.5	6.84	145.98	1	1
Low	Q6ZQ82	Rho GTPase-activating protein 26 OS=Mus musculus OX=10090 GN=Arhgap26 PE=1 SV=3	0.754	3	1	1	1	814	92	6.68	144.88	1	1
Low	Q8BV57	Soluble scavenger receptor cysteine-rich domain-containing protein SSC5D OS=Mus musculus OX=10090 GN=Ssc5d PE=1 SV=1	0.76	1	1	1	1	1371	144.5	5.68	143.76	1	1
Low	Q61315	Adenomatous polyposis coli protein OS=Mus musculus OX=10090 GN=Apc PE=1 SV=1	0.756	1	1	1	1	2845	310.9	7.58	143.62	1	1
Low	P51865	Teratocarcinoma-derived growth factor OS=Mus musculus OX=10090 GN=Tdgf1 PE=1 SV=1	0.757	16	1	1	1	171	18.7	7.88	142.65	1	1
Low	Q8VCC8	Rap guanine nucleotide exchange factor 3 OS=Mus musculus OX=10090 GN=Rapgef3 PE=1 SV=2	0.754	2	1	1	1	918	103.5	7.81	141.41	1	1
Low	Q8CBQ5	Phosphatidylinositol 4-kinase type 2-beta OS=Mus musculus OX=10090 GN=Pi4k2b PE=1 SV=1	0.75	3	1	1	1	469	53.4	6.8	141.38	1	1
Low	Q9QZR5	Homeodomain-interacting protein kinase 2 OS=Mus musculus OX=10090 GN=Hipk2 PE=1 SV=2	0.756	2	1	1	1	1196	130.4	8.43	140.88	1	1
Low	Q9EPX2	Papilin OS=Mus musculus OX=10090 GN=Papln PE=2 SV=2	0.757	1	1	1	1	1280	138.8	7.75	140.64	1	1
Low	Q6GQT6	Sterol regulatory element-binding protein cleavage-activating protein OS=Mus musculus OX=10090 GN=Scap PE=1 SV=1	0.753	1	1	1	1	1276	139.5	7.08	140.38	1	1
Low	Q8BGD9	Eukaryotic translation initiation factor 4B OS=Mus musculus OX=10090 GN=Eif4b PE=1 SV=1	0.75	3	1	1	1	611	68.8	5.67	140.32	1	1
Low	Q8K363	ATP-dependent RNA helicase DDX18 OS=Mus musculus OX=10090 GN=Ddx18 PE=1 SV=1	0.747	4	1	1	1	660	74.1	9.52	140.24	1	1
Low	Q05722	Collagen alpha-1(IX) chain OS=Mus musculus OX=10090 GN=Col9a1 PE=2 SV=2	0.743	3	1	1	1	921	92	8.95	140.19	1	1
Low	Q6DIC0	Probable global transcription activator SNF2L2 OS=Mus musculus OX=10090 GN=Smarca2 PE=1 SV=1	0.74	0	1	1	1	1577	180.1	7.2	140.03	1	1
Low	Q921T2	Torsin-1A-interacting protein 1 OS=Mus musculus OX=10090 GN=Tor1aip1 PE=1 SV=3	0.741	1	1	1	1	595	66.7	7.05	139.84	1	1
Low	P35569	Insulin receptor substrate 1 OS=Mus musculus OX=10090 GN=Irs1 PE=1 SV=1	0.742	2	1	1	1	1233	130.6	8.73	139.54	1	1
Low	Q8C0Q4	Serine/threonine-protein kinase Nek11 OS=Mus musculus OX=10090 GN=Nek11 PE=2 SV=2	0.743	5	1	1	1	628	71.6	5.39	139.32	1	1
Low	Q8BGT9	Polypeptide N-acetylgalactosaminyltransferase 12 OS=Mus musculus OX=10090 GN=Galnt12 PE=2 SV=1	0.74	5	1	1	1	576	66.5	7.24	139.2	1	1
Low	F6SEU4	Ras/Rap GTPase-activating protein SynGAP OS=Mus musculus OX=10090 GN=Syngap1 PE=1 SV=2	0.741	2	1	1	1	1340	148.1	8.98	138.92	1	1
Low	B7ZWN4	Sulfotransferase OS=Mus musculus OX=10090 GN=Sult6b2 PE=1 SV=1	0.738	2	1	1	1	290	33.5	6.73	138.54	1	1
Low	Q9D4K5	Protein FAM166A OS=Mus musculus OX=10090 GN=Fam166a PE=2 SV=1	0.739	7	1	1	1	319	36.6	9.03	138.02	1	1
Low	P62932	F-box only protein 40 OS=Mus musculus OX=10090 GN=Fbxo40 PE=1 SV=1	0.749	4	1	1	1	710	79.9	6.92	137.75	1	1
Low	E9PYP2	Neurobeachin-like 1 OS=Mus musculus OX=10090 GN=Nbeal1 PE=1 SV=1	0.746	1	1	1	1	2688	306	6.39	137.68	1	1
Low	O55123	Stromelysin-2 OS=Mus musculus OX=10090 GN=Mmp10 PE=2 SV=1	0.739	4	1	1	1	476	53.9	6.37	137.33	1	1
Low	Q9QY93	dCTP pyrophosphatase 1 OS=Mus musculus OX=10090 GN=Dctpp1 PE=1 SV=1	0.74	18	1	1	1	170	18.8	5.03	137.22	1	1
Low	Q3V0J4	Ankyrin repeat domain-containing protein 53 OS=Mus musculus OX=10090 GN=Ankrd53 PE=2 SV=2	0.737	6	1	1	1	497	56.7	9.76	137.21	1	1
Low	Q4ZJM7	Otolin-1 OS=Mus musculus OX=10090 GN=Otol1 PE=1 SV=2	0.734	4	1	1	1	482	49.6	8.81	137.13	1	1
Low	Q02853	Stromelysin-3 OS=Mus musculus OX=10090 GN=Mmp11 PE=1 SV=2	0.744	1	1	1	1	492	55.4	8.41	136.92	1	1
Low	P13542	Myosin-8 OS=Mus musculus OX=10090 GN=Myh8 PE=2 SV=2	0.749	1	1	1	1	1937	222.6	5.83	136.68	1	1
Low	Q8BHJ9	Pre-mRNA-splicing factor SLU7 OS=Mus musculus OX=10090 GN=Slu7 PE=1 SV=1	0.75	4	1	1	1	585	68	7.08	136.26	1	1
Low	Q80XB4	Nebulin-related-anchoring protein OS=Mus musculus OX=10090 GN=Nrap PE=1 SV=3	0.747	1	1	1	1	1728	195.6	9.31	136.18	1	1
Low	P70208	Plexin-A3 OS=Mus musculus OX=10090 GN=Plxna3 PE=1 SV=2	0.746	1	1	1	1	1872	207.8	7.09	135.91	1	1
Low	Q9Z2E5	Protein atonal homolog 7 OS=Mus musculus OX=10090 GN=Atoh7 PE=2 SV=1	0.74	17	1	1	1	149	16.6	10.24	135.9	1	1
Low	P07934	Phosphorylase b kinase gamma catalytic chain, skeletal muscle/heart isoform OS=Mus musculus OX=10090 GN=Phkg1 PE=1 SV=3	0.745	6	1	1	1	388	44.9	6.55	135.85	1	1
Low	Q6A044	Protein FAM189A1 OS=Mus musculus OX=10090 GN=Fam189a1 PE=2 SV=3	0.77	1	1	1	1	515	54.4	6.35	134.8	1	1
Low	Q6PAJ1	Breakpoint cluster region protein OS=Mus musculus OX=10090 GN=Bcr PE=1 SV=3	0.771	2	1	1	1	1270	143	6.92	134.79	1	1
Low	Q9QZS0	Collagen alpha-3(IV) chain OS=Mus musculus OX=10090 GN=Col4a3 PE=1 SV=2	0.772	2	1	1	1	1669	161.6	9.48	134.72	1	1
Low	Q7TT28	RNA exonuclease 1 homolog OS=Mus musculus OX=10090 GN=Rexo1 PE=1 SV=1	0.794	1	1	1	1	1213	130.7	8.97	133.76	1	1
Low	Q921L8	Polypeptide N-acetylgalactosaminyltransferase 11 OS=Mus musculus OX=10090 GN=Galnt11 PE=1 SV=1	0.79	4	1	1	1	608	69.2	8.44	133.73	1	1
Low	Q8BKP2	Zinc finger protein 189 OS=Mus musculus OX=10090 GN=Zfp189 PE=1 SV=1	0.787	2	1	1	1	608	70.5	8.75	133.72	1	1
Low	Q9QZS7	Nephrin OS=Mus musculus OX=10090 GN=Nphs1 PE=1 SV=2	0.784	1	1	1	1	1256	136.3	5.59	133.71	1	1
Low	O88508	DNA (cytosine-5)-methyltransferase 3A OS=Mus musculus OX=10090 GN=Dnmt3a PE=1 SV=2	0.785	3	1	1	1	908	101.6	6.65	133.59	1	1
Low	Q920A1	Cysteinyl leukotriene receptor 2 OS=Mus musculus OX=10090 GN=Cysltr2 PE=2 SV=2	0.782	4	1	1	1	309	35.2	8.98	133.42	1	1
Low	E9Q0B5	Fc fragment of IgG-binding protein OS=Mus musculus OX=10090 GN=Fcgbp PE=1 SV=1	0.783	0	1	1	1	2583	275	5.03	133.23	1	1
Low	Q8VE42	Ankyrin repeat domain-containing protein 49 OS=Mus musculus OX=10090 GN=Ankrd49 PE=1 SV=1	0.776	3	1	1	1	238	27.1	5.16	133.15	1	1
Low	P31266	Recombining binding protein suppressor of hairless OS=Mus musculus OX=10090 GN=Rbpj PE=1 SV=1	0.773	5	1	1	1	526	58.5	8.13	133.04	1	1
Low	Q80Y19	Rho GTPase-activating protein 11A OS=Mus musculus OX=10090 GN=Arhgap11a PE=1 SV=2	0.77	2	1	1	1	987	108.4	8.81	133.04	1	1
Low	Q3U3V8	X-ray radiation resistance-associated protein 1 OS=Mus musculus OX=10090 GN=Xrra1 PE=2 SV=1	0.798	3	1	1	1	786	88.8	9.61	132.62	1	1
Low	Q61235	Beta-2-syntrophin OS=Mus musculus OX=10090 GN=Sntb2 PE=1 SV=2	0.795	3	1	1	1	520	56.3	8.69	132.61	1	1
Low	A0A087WRU1	cDNA sequence CN725425 OS=Mus musculus OX=10090 GN=CN725425 PE=4 SV=1	0.792	4	1	1	1	652	73.8	6.29	132.5	1	1
Low	P97855	Ras GTPase-activating protein-binding protein 1 OS=Mus musculus OX=10090 GN=G3bp1 PE=1 SV=1	0.793	4	1	1	1	465	51.8	5.59	132.45	1	1
Low	A2AMD0	Predicted gene 12666 (Fragment) OS=Mus musculus OX=10090 GN=Gm12666 PE=1 SV=1	0.791	4	1	1	1	254	28.4	9.72	132.2	1	1
Low	Q80TE7	Leucine-rich repeat-containing protein 7 OS=Mus musculus OX=10090 GN=Lrrc7 PE=1 SV=2	0.788	2	1	1	1	1490	166.8	6.61	132.19	1	1
Low	Q0QWG9	Delphilin OS=Mus musculus OX=10090 GN=Grid2ip PE=1 SV=1	0.785	2	1	1	1	1203	131.9	7.02	132.06	1	1
Low	Q8BI84	Transport and Golgi organization protein 1 homolog OS=Mus musculus OX=10090 GN=Mia3 PE=1 SV=2	0.782	1	1	1	1	1930	213.5	4.75	132.03	1	1
Low	C4P6S0	Sperm head and tail associated protein OS=Mus musculus OX=10090 GN=Nsun4 PE=1 SV=1	0.787	3	1	1	1	806	86.2	9.06	131.94	1	1
Low	Q80ZX0	Sec24-related gene family, member B (S. cerevisiae) OS=Mus musculus OX=10090 GN=Sec24b PE=1 SV=1	0.791	2	1	1	1	1251	135.5	6.96	131.75	1	1
Low	Q0P678	Zinc finger CCCH domain-containing protein 18 OS=Mus musculus OX=10090 GN=Zc3h18 PE=1 SV=1	0.799	1	1	1	1	948	105.6	7.8	131.66	1	1
Low	Q52KF3	Protein spire homolog 1 OS=Mus musculus OX=10090 GN=Spire1 PE=1 SV=1	0.796	1	1	1	1	598	68.4	9.01	131.59	1	1
Low	A2ASS6	Titin OS=Mus musculus OX=10090 GN=Ttn PE=1 SV=1	0.797	0	1	1	1	35213	3904.1	6.2	131.42	1	1
Low	Q5Y5T1	Palmitoyltransferase ZDHHC20 OS=Mus musculus OX=10090 GN=Zdhhc20 PE=1 SV=1	0.798	7	1	1	1	380	43.9	8.25	131.41	1	1
Low	Q3UNZ2	Gene model 853, (NCBI) OS=Mus musculus OX=10090 GN=Ldc1 PE=1 SV=1	0.799	2	1	1	1	425	46.5	6.64	131.38	1	1
Low	J3S6Y1	Thrombospondin-type laminin G domain and EAR repeat-containing protein OS=Mus musculus OX=10090 GN=Tspear PE=1 SV=1	0.807	1	1	1	1	670	75.1	6.73	130.83	1	1
Low	O35286	Pre-mRNA-splicing factor ATP-dependent RNA helicase DHX15 OS=Mus musculus OX=10090 GN=Dhx15 PE=1 SV=2	0.822	1	1	1	1	795	90.9	7.46	130.27	1	1
Low	Q9CZB3	THUMP domain-containing protein 2 OS=Mus musculus OX=10090 GN=Thumpd2 PE=2 SV=3	0.819	1	1	1	1	528	57.6	7.06	130.22	1	1
Low	Q99KJ8	Dynactin subunit 2 OS=Mus musculus OX=10090 GN=Dctn2 PE=1 SV=3	0.816	1	1	1	1	402	44.1	5.26	130.14	1	1
Low	Q3UHH8	Glucoside xylosyltransferase 1 OS=Mus musculus OX=10090 GN=Gxylt1 PE=1 SV=2	0.813	6	1	1	1	404	46.5	8.97	130.12	1	1
Low	E9QAF4	Pleckstrin homology-like domain, family B, member 3 OS=Mus musculus OX=10090 GN=Phldb3 PE=1 SV=1	0.811	1	1	1	1	648	72.7	6.24	129.95	1	1
Low	Q9DBY5	Chromobox protein homolog 6 OS=Mus musculus OX=10090 GN=Cbx6 PE=1 SV=2	0.812	5	1	1	1	414	44.4	9.96	129.87	1	1
Low	E9Q6R1	Integrin, alpha 10 OS=Mus musculus OX=10090 GN=Itga10 PE=3 SV=1	0.813	2	1	1	1	1167	127.8	6.9	129.72	1	1
Low	Q8BV42	Zinc finger protein 786 OS=Mus musculus OX=10090 GN=Znf786 PE=2 SV=1	0.81	3	1	1	1	777	89.4	9.1	129.68	1	1
Low	Q80UE6	Serine/threonine-protein kinase WNK4 OS=Mus musculus OX=10090 GN=Wnk4 PE=1 SV=1	0.807	1	1	1	1	1222	132.3	5.52	129.68	1	1
Low	Q8CFR0	Complement C1q-like protein 2 OS=Mus musculus OX=10090 GN=C1ql2 PE=1 SV=1	0.808	6	1	1	1	287	29.3	5.8	129.61	1	1
Low	Q2QI47	Usherin OS=Mus musculus OX=10090 GN=Ush2A PE=1 SV=2	0.808	0	1	1	1	5193	569.3	6.81	129.51	1	1
Low	O70624	Myocilin OS=Mus musculus OX=10090 GN=Myoc PE=1 SV=1	0.806	2	1	1	1	490	55.3	5.6	129.41	1	1
Low	O70562	Small proline-rich protein 2K OS=Mus musculus OX=10090 GN=Sprr2k PE=2 SV=1	0.803	41	1	1	1	68	7.5	8.24	129.36	1	1
Low	Q6DI86	FAST kinase domain-containing protein 1, mitochondrial OS=Mus musculus OX=10090 GN=Fastkd1 PE=2 SV=1	0.8	2	1	1	1	829	95.3	7.24	129.29	1	1
Low	Q6PB97	F-box/LRR-repeat protein 19 OS=Mus musculus OX=10090 GN=Fbxl19 PE=2 SV=1	0.797	2	1	1	1	674	73.7	9.14	129.27	1	1
Low	Q6VVW9	Vitamin D 25-hydroxylase OS=Mus musculus OX=10090 GN=Cyp2r1 PE=1 SV=1	0.801	3	1	1	1	501	57.3	7.61	129.03	1	1
Low	Q8BVN9	Protein maelstrom homolog OS=Mus musculus OX=10090 GN=Mael PE=1 SV=1	0.802	3	1	1	1	434	49.3	8.46	128.95	1	1
Low	Q61790	Lymphocyte activation gene 3 protein OS=Mus musculus OX=10090 GN=Lag3 PE=1 SV=1	0.799	6	1	1	1	521	56.9	8.25	128.93	1	1
Low	A4Q9E5	Tubulin monoglycylase TTLL3 OS=Mus musculus OX=10090 GN=Ttll3 PE=1 SV=1	0.797	1	1	1	1	927	104.4	8.34	128.89	1	1
Low	O88904	Homeodomain-interacting protein kinase 1 OS=Mus musculus OX=10090 GN=Hipk1 PE=1 SV=2	0.807	2	1	1	1	1210	130.6	8.22	128.68	1	1
Low	Q9R0N3	Synaptotagmin-11 OS=Mus musculus OX=10090 GN=Syt11 PE=1 SV=2	0.805	4	1	1	1	430	48.3	9.11	128.68	1	1
Low	Q91VM3	WD repeat domain phosphoinositide-interacting protein 4 OS=Mus musculus OX=10090 GN=Wdr45 PE=1 SV=1	0.812	4	1	1	1	360	39.8	6.99	128.58	1	1
Low	Q8BZM0	Kelch-like protein 12 OS=Mus musculus OX=10090 GN=Klhl12 PE=2 SV=1	0.809	5	1	1	1	568	63.2	5.39	128.35	1	1
Low	Q03059	Choline O-acetyltransferase OS=Mus musculus OX=10090 GN=Chat PE=2 SV=2	0.817	3	1	1	1	641	71.8	7.74	128.24	1	1
Low	Q811L6	Microtubule-associated serine/threonine-protein kinase 4 OS=Mus musculus OX=10090 GN=Mast4 PE=1 SV=3	0.814	1	1	1	1	2618	283.8	8.62	128.22	1	1
Low	Q99MT2	MutS protein homolog 4 OS=Mus musculus OX=10090 GN=Msh4 PE=2 SV=1	0.818	1	1	1	1	958	106.9	8.18	128.05	1	1
Low	Q8R2E6	Vomeronasal type-1 receptor A11 OS=Mus musculus OX=10090 GN=V1ra11 PE=3 SV=1	0.813	7	1	1	1	318	36	9.51	128.03	1	1
Low	Q8CFD4	Sorting nexin-8 OS=Mus musculus OX=10090 GN=Snx8 PE=1 SV=1	0.81	7	1	1	1	459	52	8.03	128.02	1	1
Low	A2AJ15	Endoplasmic reticulum mannosyl-oligosaccharide 1,2-alpha-mannosidase OS=Mus musculus OX=10090 GN=Man1b1 PE=1 SV=1	0.82	2	1	1	1	658	75.1	8.48	127.84	1	1
Low	Q7TMW6	Cytosolic iron-sulfur assembly component 3 OS=Mus musculus OX=10090 GN=Ciao3 PE=1 SV=2	0.824	4	1	1	1	476	53.1	6.48	127.63	1	1
Low	Q8BQR4	KAT8 regulatory NSL complex subunit 2 OS=Mus musculus OX=10090 GN=Kansl2 PE=1 SV=1	0.821	3	1	1	1	486	54.1	6.79	127.61	1	1
Low	Q8R3P9	SMC5-SMC6 complex localization factor protein 1 OS=Mus musculus OX=10090 GN=Slf1 PE=1 SV=3	0.819	2	1	1	1	1054	120.9	8.59	127.53	1	1
Low	O35206	Collagen alpha-1(XV) chain OS=Mus musculus OX=10090 GN=Col15a1 PE=1 SV=2	0.816	2	1	1	1	1367	140.4	4.89	127.44	1	1
Low	A0A1D5RLS7	Vesicle-associated membrane protein 9 OS=Mus musculus OX=10090 GN=Vamp9 PE=3 SV=1	0.814	4	1	1	1	214	23.8	6.54	127.43	1	1
Low	Q8C5W4	ATPase MORC2B OS=Mus musculus OX=10090 GN=Morc2b PE=1 SV=2	0.814	1	1	1	1	1022	117.1	7.27	127.37	1	1
Low	Q60988	SCL-interrupting locus protein homolog OS=Mus musculus OX=10090 GN=Stil PE=1 SV=1	0.818	0	1	1	1	1262	138.7	6.42	127.12	1	1
Low	B2RXZ1	Poly(A)-specific ribonuclease PNLDC1 OS=Mus musculus OX=10090 GN=Pnldc1 PE=1 SV=1	0.815	1	1	1	1	531	61.3	8.38	127.09	1	1
Low	Q6NZP2	Vasculin-like protein 1 OS=Mus musculus OX=10090 GN=Gpbp1l1 PE=1 SV=1	0.813	6	1	1	1	473	51.9	7.28	127.08	1	1
Low	Q6P9N8	Trafficking protein, kinesin-binding 2 OS=Mus musculus OX=10090 GN=Trak2 PE=1 SV=1	0.81	2	1	1	1	913	101.2	5.16	127.06	1	1
Low	A2AN08	E3 ubiquitin-protein ligase UBR4 OS=Mus musculus OX=10090 GN=Ubr4 PE=1 SV=1	0.814	1	1	1	1	5180	571.9	6.06	127.03	1	1
Low	Q91WD7	Kinesin-like protein KIF18A OS=Mus musculus OX=10090 GN=Kif18a PE=2 SV=1	0.824	1	1	1	1	886	100.9	9.04	126.79	1	1
Low	Q9JKS5	Intracellular hyaluronan-binding protein 4 OS=Mus musculus OX=10090 GN=Habp4 PE=1 SV=2	0.821	7	1	1	1	411	45.9	6.84	126.69	1	1
Low	Q8C0I4	Enhancer of polycomb homolog 2 OS=Mus musculus OX=10090 GN=Epc2 PE=2 SV=2	0.825	3	1	1	1	808	90.9	8.73	126.58	1	1
Low	Q07802	Transcription factor COE1 OS=Mus musculus OX=10090 GN=Ebf1 PE=1 SV=1	0.826	5	1	1	1	591	64.4	8.76	126.49	1	1
Low	Q8VFH0	Olfactory receptor OS=Mus musculus OX=10090 GN=Olfr1361 PE=3 SV=1	0.824	5	1	1	1	317	35.4	8.37	126.48	1	1
Low	Q9Z351	Potassium voltage-gated channel subfamily KQT member 2 OS=Mus musculus OX=10090 GN=Kcnq2 PE=1 SV=1	0.821	3	1	1	1	759	84.4	9.69	126.48	1	1
Low	Q9JIC3	DNA cross-link repair 1A protein OS=Mus musculus OX=10090 GN=Dclre1a PE=1 SV=2	0.818	2	1	1	1	1026	113.5	8.35	126.31	1	1
Low	P10126	Elongation factor 1-alpha 1 OS=Mus musculus OX=10090 GN=Eef1a1 PE=1 SV=3	0.825	6	1	1	1	462	50.1	9.01	126.25	1	1
Low	Q9D8N2	DENN domain-containing protein 10 OS=Mus musculus OX=10090 GN=Dennd10 PE=1 SV=2	0.832	2	1	1	1	357	40.4	6.47	126.09	1	1
Low	A0A0N4SV92	Double homeobox family member 3 OS=Mus musculus OX=10090 GN=Duxf3 PE=4 SV=1	0.835	4	1	1	1	674	74	4.82	125.99	1	1
Low	Q45VK7	Cytoplasmic dynein 2 heavy chain 1 OS=Mus musculus OX=10090 GN=Dync2h1 PE=1 SV=1	0.845	1	1	1	1	4306	492	6.6	125.7	1	1
Low	Q9WUT3	Ribosomal protein S6 kinase alpha-2 OS=Mus musculus OX=10090 GN=Rps6ka2 PE=1 SV=1	0.845	1	1	1	1	733	83.1	8.5	125.63	1	1
Low	Q8R2K4	TAF6-like RNA polymerase II p300/CBP-associated factor-associated factor 65 kDa subunit 6L OS=Mus musculus OX=10090 GN=Taf6l PE=1 SV=1	0.843	3	1	1	1	616	67.2	8.92	125.59	1	1
Low	Q9QZR9	Collagen alpha-4(IV) chain OS=Mus musculus OX=10090 GN=Col4a4 PE=1 SV=1	0.84	2	1	1	1	1682	164	8.54	125.59	1	1
Low	Q80XP9	Serine/threonine-protein kinase WNK3 OS=Mus musculus OX=10090 GN=Wnk3 PE=1 SV=3	0.844	2	1	1	1	1757	193.9	6.02	125.37	1	1
Low	Q3ULJ0	Glycerol-3-phosphate dehydrogenase 1-like protein OS=Mus musculus OX=10090 GN=Gpd1l PE=1 SV=2	0.841	5	1	1	1	351	38.2	6.77	125.19	1	1
Low	Q8CIT9	Suprabasin OS=Mus musculus OX=10090 GN=Sbsn PE=2 SV=1	0.845	1	1	1	1	700	72.3	7.31	125.16	1	1
Low	P60469	Liprin-alpha-3 OS=Mus musculus OX=10090 GN=Ppfia3 PE=1 SV=2	0.842	2	1	1	1	1194	133.3	5.64	125.15	1	1
Low	Q8BUB6	Uronyl 2-sulfotransferase OS=Mus musculus OX=10090 GN=Ust PE=2 SV=3	0.843	7	1	1	1	407	47.7	8.57	125.06	1	1
Low	Q80TZ9	Arginine-glutamic acid dipeptide repeats protein OS=Mus musculus OX=10090 GN=Rere PE=1 SV=3	0.84	2	1	1	1	1558	171.6	7.69	125.05	1	1
Low	Q62288	Testican-1 OS=Mus musculus OX=10090 GN=Spock1 PE=2 SV=2	0.844	4	1	1	1	442	49.5	6.01	124.98	1	1
Low	Q9EPQ1	Toll-like receptor 1 OS=Mus musculus OX=10090 GN=Tlr1 PE=1 SV=1	0.839	2	1	1	1	795	90.6	7.52	124.94	1	1
Low	Q0GGX2	Zinc finger protein 541 OS=Mus musculus OX=10090 GN=Znf541 PE=1 SV=1	0.839	2	1	1	1	1363	148.2	7.42	124.89	1	1
Low	P97857	A disintegrin and metalloproteinase with thrombospondin motifs 1 OS=Mus musculus OX=10090 GN=Adamts1 PE=1 SV=4	0.84	1	1	1	1	968	105.7	7.83	124.86	1	1
Low	B2RY71	Dynein axonemal intermediate chain 3 OS=Mus musculus OX=10090 GN=Dnai3 PE=1 SV=1	0.837	2	1	1	1	923	105.5	5.5	124.81	1	1
Low	Q6P9R4	Rho guanine nucleotide exchange factor 18 OS=Mus musculus OX=10090 GN=Arhgef18 PE=1 SV=3	0.835	1	1	1	1	1405	155.9	6.54	124.8	1	1
Low	Q6ZQ93	Ubiquitin carboxyl-terminal hydrolase 34 OS=Mus musculus OX=10090 GN=Usp34 PE=1 SV=3	0.832	1	1	1	1	3582	408	5.68	124.77	1	1
Low	E9Q2M4	Zinc finger protein 867 OS=Mus musculus OX=10090 GN=Zfp867 PE=4 SV=1	0.83	6	1	1	1	473	54.5	8.72	124.72	1	1
Low	Q9QY01	Serine/threonine-protein kinase ULK2 OS=Mus musculus OX=10090 GN=Ulk2 PE=1 SV=1	0.828	3	1	1	1	1037	112.8	8.53	124.68	1	1
Low	Q8BYR5	Calcium-dependent secretion activator 2 OS=Mus musculus OX=10090 GN=Cadps2 PE=1 SV=2	0.825	0	1	1	1	1297	147.7	6.14	124.63	1	1
Low	E9Q7X7	Neurexin-2 OS=Mus musculus OX=10090 GN=Nrxn2 PE=1 SV=1	0.823	2	1	1	1	1710	184.8	5.9	124.6	1	1
Low	O88593	Peptidoglycan recognition protein 1 OS=Mus musculus OX=10090 GN=Pglyrp1 PE=1 SV=1	0.821	3	1	1	1	182	20.5	7.44	124.56	1	1
Low	Q6PDM1	Male-specific lethal 1 homolog OS=Mus musculus OX=10090 GN=Msl1 PE=1 SV=1	0.818	5	1	1	1	616	67.3	9	124.56	1	1
Low	Q8R015	Biogenesis of lysosome-related organelles complex 1 subunit 5 OS=Mus musculus OX=10090 GN=Bloc1s5 PE=1 SV=1	0.816	5	1	1	1	185	21.3	7.34	124.47	1	1
Low	Q5PR69	Capping protein-inhibiting regulator of actin dynamics OS=Mus musculus OX=10090 GN=Cracd PE=1 SV=3	0.814	1	1	1	1	1207	132.2	5.4	124.41	1	1
Low	Q8C753	Katanin-interacting protein OS=Mus musculus OX=10090 GN=Katnip PE=1 SV=2	0.82	2	1	1	1	1610	179.5	5.26	124.33	1	1
Low	E9QAT4	Protein transport protein Sec16A OS=Mus musculus OX=10090 GN=Sec16a PE=1 SV=1	0.817	1	1	1	1	2357	254	5.81	124.26	1	1
Low	O08976	Probasin OS=Mus musculus OX=10090 GN=Pbsn PE=2 SV=2	0.818	15	1	1	1	174	20.4	9.5	124.22	1	1
Low	Q62136	Tyrosine-protein phosphatase non-receptor type 21 OS=Mus musculus OX=10090 GN=Ptpn21 PE=1 SV=1	0.821	1	1	1	1	1176	133.4	7.68	124.14	1	1
Low	Q6NXK7	Inactive dipeptidyl peptidase 10 OS=Mus musculus OX=10090 GN=Dpp10 PE=1 SV=1	0.836	3	1	1	1	797	90.8	6.48	123.87	1	1
Low	Q8BH34	Semaphorin-3D OS=Mus musculus OX=10090 GN=Sema3d PE=1 SV=1	0.833	1	1	1	1	777	89.5	7.21	123.84	1	1
Low	Q91WJ8	Far upstream element-binding protein 1 OS=Mus musculus OX=10090 GN=Fubp1 PE=1 SV=1	0.834	4	1	1	1	651	68.5	7.93	123.79	1	1
Low	Q9CW46	Ribonucleoprotein PTB-binding 1 OS=Mus musculus OX=10090 GN=Raver1 PE=1 SV=2	0.831	4	1	1	1	748	79.3	8.72	123.74	1	1
Low	O08584	Krueppel-like factor 6 OS=Mus musculus OX=10090 GN=Klf6 PE=2 SV=3	0.829	5	1	1	1	283	31.9	6.79	123.7	1	1
Low	Q8C735	Protein lin-9 homolog OS=Mus musculus OX=10090 GN=Lin9 PE=1 SV=2	0.832	5	1	1	1	542	61.7	9.03	123.56	1	1
Low	P59281	Rho GTPase-activating protein 39 OS=Mus musculus OX=10090 GN=Arhgap39 PE=1 SV=2	0.836	2	1	1	1	1107	125.1	7.97	123.44	1	1
Low	P58459	A disintegrin and metalloproteinase with thrombospondin motifs 10 OS=Mus musculus OX=10090 GN=Adamts10 PE=2 SV=3	0.833	2	1	1	1	1104	121	8	123.39	1	1
Low	A2AAJ9	Obscurin OS=Mus musculus OX=10090 GN=Obscn PE=1 SV=3	0.834	1	1	1	1	8886	966	5.9	123.38	1	1
Low	P33174	Chromosome-associated kinesin KIF4 OS=Mus musculus OX=10090 GN=Kif4 PE=1 SV=3	0.832	1	1	1	1	1231	139.4	6.68	123.34	1	1
Low	Q9DCC3	Coiled-coil domain-containing protein 107 OS=Mus musculus OX=10090 GN=Ccdc107 PE=2 SV=1	0.829	5	1	1	1	242	26.6	5.64	123.29	1	1
Low	Q91XS1	Myotubularin-related protein 4 OS=Mus musculus OX=10090 GN=Mtmr4 PE=1 SV=1	0.827	1	1	1	1	1190	132.8	6.19	123.28	1	1
Low	Q99JZ0	Syntenin-2 OS=Mus musculus OX=10090 GN=Sdcbp2 PE=2 SV=1	0.83	4	1	1	1	292	31.5	8.81	123.19	1	1
Low	Q3TZ87	E3 ubiquitin-protein ligase MARCHF9 OS=Mus musculus OX=10090 GN=Marchf9 PE=2 SV=1	0.841	5	1	1	1	348	37.9	9.13	123.08	1	1
Low	O88737	Protein bassoon OS=Mus musculus OX=10090 GN=Bsn PE=1 SV=4	0.839	1	1	1	1	3942	418.6	7.71	123.01	1	1
Low	B1AT66	Monocarboxylate transporter 7 OS=Mus musculus OX=10090 GN=Slc16a6 PE=1 SV=1	0.842	2	1	1	1	607	66.2	8.81	122.93	1	1
Low	Q9R069	Basal cell adhesion molecule OS=Mus musculus OX=10090 GN=Bcam PE=1 SV=1	0.843	2	1	1	1	622	67.6	6.25	122.9	1	1
Low	E9Q3M9	Capping protein-inhibiting regulator of actin-like OS=Mus musculus OX=10090 GN=Cracdl PE=1 SV=1	0.843	1	1	1	1	1175	125.8	7.37	122.79	1	1
Low	Q8VE97	Serine/arginine-rich splicing factor 4 OS=Mus musculus OX=10090 GN=Srsf4 PE=2 SV=1	0.841	1	1	1	1	489	55.9	11.4	122.72	1	1
Low	Q91VR5	ATP-dependent RNA helicase DDX1 OS=Mus musculus OX=10090 GN=Ddx1 PE=1 SV=1	0.839	2	1	1	1	740	82.4	7.21	122.68	1	1
Low	Q9CS84	Neurexin-1 OS=Mus musculus OX=10090 GN=Nrxn1 PE=1 SV=3	0.836	1	1	1	1	1514	166.1	6.09	122.67	1	1
Low	Q6P1I6	PH and SEC7 domain-containing protein 2 OS=Mus musculus OX=10090 GN=Psd2 PE=1 SV=1	0.837	2	1	1	1	770	84.2	5.21	122.6	1	1
Low	Q924W5	Structural maintenance of chromosomes protein 6 OS=Mus musculus OX=10090 GN=Smc6 PE=1 SV=1	0.84	1	1	1	1	1097	127.1	7.17	122.54	1	1
Low	Q80TH2	Erbin OS=Mus musculus OX=10090 GN=Erbin PE=1 SV=3	0.843	2	1	1	1	1402	157.2	5.69	122.36	1	1
Low	Q9JLC8	Sacsin OS=Mus musculus OX=10090 GN=Sacs PE=1 SV=2	0.841	0	1	1	1	4582	520.4	7.11	122.33	1	1
Low	Q9D0W5	Peptidyl-prolyl cis-trans isomerase-like 1 OS=Mus musculus OX=10090 GN=Ppil1 PE=1 SV=1	0.849	10	1	1	1	166	18.2	7.99	122.27	1	1

## Sheet: Peptide groups
Sequence	Modifications	# Protein Groups	# Proteins	# PSMs	Master Protein Accessions	# Missed Cleavages	Theo. MH+ [Da]	Confidence	DeltaScore	DeltaM [ppm]	Score
GYSGLQGLPGLAGLHGDQGAPGPVGPAGPR	2xOxidation [P9; P21]	1	1	26	Q01149	0	2785.4	High	0.0614	0.72	834.78
GEPGPPGPAGAAGPAGNPGADGQPGAK	5xOxidation [P/K]	1	1	56	P11087	0	2332.04	High	0.0046	-1.62	833.97
GENGIVGPTGSVGAAGPSGPNGPPGPVGSR	1xOxidation [P24]	1	1	16	Q01149	0	2615.28	High	0.0124	1.39	823.5
GFSGLQGPPGSPGSPGEQGPSGASGPAGPR	3xOxidation [P]	1	1	310	P11087	0	2695.23	High	0.068	1.41	820.03
GEPGPPGPAGAAGPAGNPGADGQPGAK	6xOxidation [P14; P18; P24; P/K]	1	1	27	P11087	0	2348.04	High	0.0279	0.24	782.5
GEPGPPGPAGAAGPAGNPGADGQPGAK	4xOxidation [P/K]	1	1	61	P11087	0	2316.05	High	0.0004	-1.19	780.92
GFSGLQGPPGSPGSPGEQGPSGASGPAGPR	2xOxidation [P]	1	1	30	P11087	0	2679.24	High	0.1474	0.07	771.11
GFSGLQGPPGSPGSPGEQGPSGASGPAGPR	4xOxidation [P]	1	1	56	P11087	0	2711.23	High	0.0699	0.22	765.66
GNDGAVGAAGPPGPTGPTGPPGFPGAVGAK	2xOxidation [P]	1	1	14	P11087	0	2560.24	High	0.0472	0.41	763.31
GAPGDRGEAGPPGPAGFAGPPGADGQPGAK	4xOxidation [P/K]	1	1	62	P11087	1	2677.22	High	0.0311	-1.86	762.11
GPPGSAGSPGKDGLNGLPGPIGPPGPR	3xOxidation [P/K]	1	1	41	P11087	1	2454.24	High	0.036	-0.03	759.87
GAPGDRGEAGPPGPAGFAGPPGADGQPGAK	3xOxidation [P/K]	1	1	32	P11087	1	2661.23	High	0.063	-0.18	758.31
GDAGPPGPAGPAGPPGPIGNVGAPGPK	3xOxidation [P/K]	1	1	32	P11087	0	2307.14	High	0.0682	-0.26	757.6
GPPGSAGSPGKDGLNGLPGPIGPPGPR	5xOxidation [P/K]	1	1	272	P11087	1	2486.23	High	0.0001	-0.26	751.94
GFSGLQGPPGSPGSPGEQGPSGASGPAGPR	5xOxidation [P8; P9; P12; P15; P26]	1	1	8	P11087	0	2727.22	High	0.0344	0.2	751.68
GEPGPPGPAGAAGPAGNPGADGQPGAK	3xOxidation [P/K]	1	1	34	P11087	0	2300.05	High	0.0047	-0.01	749.26
GAPGDRGEAGPPGPAGFAGPPGADGQPGAK	5xOxidation [P3; P/K]	1	1	11	P11087	1	2693.22	High	0.062	0.35	742.83
GNDGAVGAAGPPGPTGPTGPPGFPGAVGAK	4xOxidation [P/K]	1	1	47	P11087	0	2592.23	High	0.0362	4.04	737.23
GPPGPMGPPGLAGPPGESGR	5xOxidation [P2; P3; M/P]	1	1	4	P11087	0	1864.85	High	0.0356	0.53	732.6
GSDGSVGPVGPAGPIGSAGPPGFPGAPGPK	3xOxidation [P/K]	1	1	27	Q01149	0	2589.26	High	0.0464	0.9	728.78
GDRGETGPAGPPGAPGAPGAPGPVGPAGK	4xOxidation [P15; P18; P/K]	1	1	108	P11087	1	2513.2	High	0.0701	0.85	727.32
GDAGPAGPKGEPGSPGENGAPGQMGPR	5xOxidation [P15; K/P/M]	1	1	42	P11087	1	2525.1	High	0.092	0.97	716.87
GSPGERGEVGPAGPNGFAGPAGAAGQPGAK	2xOxidation [P/K]	1	1	8	Q01149	1	2650.26	High	0.0395	0.41	715.15
GDAGPPGPAGPAGPPGPIGNVGAPGPK	4xOxidation [P/K]	1	1	10	P11087	0	2323.13	High	0.064	0.88	711.45
GNDGAVGAAGPPGPTGPTGPPGFPGAVGAK	3xOxidation [P/K]	1	1	63	P11087	0	2576.24	High	0.0347	1.62	710.89
HGNRGEPGPAGSVGPVGAVGPR	1xOxidation [P]	1	1	162	Q01149	1	2041.03	High	0.1648	-0.48	705.76
GYPGSIGPTGAAGAPGPHGSVGPAGK	2xOxidation [P/K]	1	1	139	Q01149	0	2249.09	High	0.1052	-1.52	702.61
GPPGAQGPPGSPGPLGIAGLTGAR	3xOxidation [P]	1	1	25	P08121	0	2130.09	High	0.0366	-0.35	702.25
GEVGLPGLSGPVGPPGNPGTNGLTGAK	4xOxidation [P6; K27; P]	1	1	77	Q01149	0	2464.23	High	0.0814	-1.85	702.12
GLPGIAGALGEPGPLGISGPPGAR	4xOxidation [P3; P12; P20; P21]	1	1	12	Q01149	0	2175.14	High	0.1078	0.34	700.13
GDRGETGPAGPPGAPGAPGAPGPVGPAGK	3xOxidation [P]	1	1	36	P11087	1	2497.21	High	0.0515	1.17	695.6
GEVGLPGLSGPVGPPGNPGTNGLTGAK	3xOxidation [P6; P18; P]	1	1	24	Q01149	0	2448.24	High	0.0364	-0.25	692.49
GEPGPPGPAGAAGPAGNPGADGQPGAK	7xOxidation [P3; P5; P6; P14; P18; P24; K27]	1	1	4	P11087	0	2364.03	High	0.1437	-0.4	688.82
GPAGPPGPPGASGSPGLQGMPGER	4xOxidation [P15; P21; P]	1	1	4	P08121	0	2192	High	0.0396	-2.32	686.53
GPSGPQGPSGPPGPKGNSGEPGAPGNK	4xOxidation [P/K]	1	1	27	P11087	1	2446.12	High	0.0371	1.46	684.17
GDAGPAGPKGEPGSPGENGAPGQMGPR	6xOxidation [P5; P15; K/P/M]	1	1	8	P11087	1	2541.09	High	0.0663	-1.1	683.82
GDAGPAGPKGEPGSPGENGAPGQMGPR	4xOxidation [P15; P21; P/K/M]	1	1	84	P11087	1	2509.1	High	0.0373	-1.53	677.22
GENGIVGPTGSVGAAGPSGPNGPPGPVGSR	2xOxidation [P]	1	1	8	Q01149	0	2631.28	High	0.0073	0.35	672.13
HGNRGEPGPAGSVGPVGAVGPR		1	1	9	Q01149	1	2025.04	High	0.895	1.64	668.15
GDTGAPGAPGSQGAPGLQGMPGER	5xOxidation [P6; P9; P15; M20; P21]	1	1	24	P11087	0	2244.98	High	0.8298	1.08	666.96
GLPGIAGALGEPGPLGISGPPGAR	3xOxidation [P]	1	1	182	Q01149	0	2159.15	High	0.0395	-0.43	666.77
GEPGPQGHAGAQGPPGPPGNNGSPGGK	4xOxidation [P/K]	1	1	15	P08121	0	2440.09	High	0.0746	-1.71	665.16
VGPPGPSGNAGPPGPPGPVGK	5xOxidation [P]	1	1	123	P11087	0	1872.91	High	0.0411	-0.14	665.1
GPPGPMGPPGLAGPPGESGR	3xOxidation [P/M]	1	1	316	P11087	0	1832.86	High	0.0422	0.58	664.41
GEAGAVGAPGSAGASGPGGLPGER	2xOxidation [P9; P21]	1	1	5	Q01149	0	2010.95	High	0.1818	0.13	662.51
TGPPGPSGIAGPPGPPGAAGK	4xOxidation [P/K]	1	1	58	Q01149	0	1803.89	High	0.0441	0.93	659
GPPGPMGPPGLAGPPGESGR	2xOxidation [P]	1	1	60	P11087	0	1816.86	High	0.0791	-0.33	650.84
GDAGPPGPAGPAGPPGPIGNVGAPGPKGPR	5xOxidation [P6; P11; P15; P24; P26]	1	1	7	P11087	1	2649.3	High	0.0364	1.1	648.04
GESGNKGEPGSVGAQGPPGPSGEEGKR	2xOxidation [P9; P18]	1	1	22	Q01149	2	2554.18	High	0.04	-0.5	647
TGPPGPSGIAGPPGPPGAAGK	3xOxidation [P]	1	1	40	Q01149	0	1787.89	High	0.0425	0.55	645.06
GEPGPPGPAGAAGPAGNPGADGQPGAK	2xOxidation [P]	1	1	9	P11087	0	2284.06	High	0.0387	0	644.93
VGPPGPSGNAGPPGPPGPVGK	3xOxidation [P/K]	1	1	267	P11087	0	1840.92	High	0.0425	0.7	643.15
GEAGPPGPAGFAGPPGADGQPGAK	3xOxidation [P/K]	1	1	11	P11087	0	2107.97	High	0.0768	3.19	640.68
GQAGVMGFPGPKGTAGEPGKAGER	3xOxidation [P/K/M]	1	1	80	P11087	2	2304.1	High	0.0408	0.99	636.63
GAPGPDGNNGAQGPPGPQGVQGGK	2xOxidation [P]	1	1	21	Q01149	0	2145.99	High	0.0425	-0.92	634
GSPGADGPAGSPGTPGPQGIAGQR	1xOxidation [P]	1	1	14	P11087	0	2105	High	0.1964	1.69	631.72
GEVGLPGLSGPVGPPGNPGTNGLTGAK	5xOxidation [P6; P14; P15; P18; K27]	1	1	15	Q01149	0	2480.23	High	0.1975	-0.48	631.23
GQPGAQGVKGEPGAPGENGTPGQAGAR	5xOxidation [P3; K9; P12; P15; P21]	1	1	16	Q01149	1	2525.16	High	1	-0.17	626.67
GPPGPAGKPGDDGEAGKPGK	3xOxidation [P/K]	1	1	22	P28481	0	1836.87	High	0.0425	-1.33	625.94
VGPPGPSGNAGPPGPPGPVGK	6xOxidation [P12; P13; P]	1	1	62	P11087	0	1888.9	High	0.1261	-0.87	625.51
GDAGPPGPAGPAGPPGPIGNVGAPGPKGPR	4xOxidation [P6; P15; P24; P26]	1	1	3	P11087	1	2633.31	High	0.0356	0.73	625.32
GPPGPMGPPGLAGPPGESGR	4xOxidation [P/M]	1	1	54	P11087	0	1848.85	High	0.0471	1.02	623.61
GSPGADGPAGSPGTPGPQGIAGQR	2xOxidation [P]	1	1	37	P11087	0	2121	High	0.1767	-1.56	622.64
GQAGVMGFPGPKGTAGEPGK	4xOxidation [M/P/K]	1	1	38	P11087	1	1906.9	High	0.0799	2.08	621.29
GETGPAGRPGEVGPPGPPGPAGEK	4xOxidation [P/K]	1	1	61	P11087	0	2232.05	High	0.0874	0.46	620.91
GPPGAVGSPGVNGAPGEAGR	4xOxidation [P2; P3; P9; P15]	1	1	3	Q01149	0	1767.83	High	0.8258	-0.08	617.02
VGPPGPSGNAGPPGPPGPVGK	4xOxidation [P/K]	1	1	155	P11087	0	1856.91	High	0.0003	-0.77	613.8
GETGPAGPPGAPGAPGAPGPVGPAGK	4xOxidation [P12; P15; P18; P]	1	1	36	P11087	0	2185.05	High	0.0793	0.58	613.12
GDAGPPGPAGPAGPPGPIGNVGAPGPKGPR	3xOxidation [P6; P15; P24]	1	1	7	P11087	1	2617.31	High	0.0367	1.19	612.54
GDAGPAGPKGEPGSPGENGAPGQMGPR	3xOxidation [P/K/M]	1	1	57	P11087	1	2493.11	High	0.0791	2.1	612.42
GDTGAPGAPGSQGAPGLQGMPGER	4xOxidation [P6; P9; P21; P/M]	1	1	62	P11087	0	2228.98	High	0.1562	-1.3	607.55
GFSGLDGAKGDAGPAGPK	1xOxidation [K9]	1	1	29	P11087	1	1617.79	High	0.4228	-1.69	605.67
GPPGPAGKPGDDGEAGKPGK	2xOxidation [P/K]	1	1	6	P28481	0	1820.88	High	0.091	-0.05	603.88
GPPGAVGSPGVNGAPGEAGR	3xOxidation [P15; P]	1	1	41	Q01149	0	1751.83	High	0.0479	1.2	603.46
GQAGVMGFPGPKGTAGEPGK	3xOxidation [P/K/M]	1	1	171	P11087	1	1890.9	High	0.0469	-0.08	599.25
GAPGDRGEAGPPGPAGFAGPPGADGQPGAK	2xOxidation [P3; P12]	1	1	2	P11087	1	2645.23	High	0.0366	1.1	598.99
GQPGVMGFPGPKGNDGAPGK	4xOxidation [P/K/M]	1	1	45	P08121	1	1931.89	High	0.0437	-0.99	597.69
GDRGETGPAGPPGAPGAPGAPGPVGPAGK	2xOxidation [P]	1	1	13	P11087	1	2481.21	High	0.0081	0.7	593.33
GAPGDRGEAGPPGPAGFAGPPGADGQPGAK	6xOxidation [P3; P11; P12; P20; P21; P27]	1	1	2	P11087	1	2709.21	High	0.0397	-1.44	591.42
TGPPGPSGIAGPPGPPGAAGK	5xOxidation [P/K]	1	1	60	Q01149	0	1819.88	High	0.044	-0.51	590.98
GESGNKGEPGSVGAQGPPGPSGEEGKR	3xOxidation [K6; P9; P18]	1	1	4	Q01149	2	2570.17	High	0.0838	-0.68	588.35
GDGGPPGMTGFPGAAGR	3xOxidation [P12; P/M]	1	1	29	Q01149	0	1549.67	High	0.1291	0.7	584.42
GFPGLPGPSGEPGKQGPSGSSGER	2xOxidation [P/K]	1	1	47	P11087	1	2271.06	High	0.1797	0.38	581.21
GETGPAGRPGEVGPPGPPGPAGEK	3xOxidation [P/K]	1	1	78	P11087	0	2216.06	High	0.0975	-0.18	581.01
EGSPGAEGSPGRDGAPGAK	1xOxidation [P16]	1	1	16	P11087	1	1712.78	High	0.2159	-1.1	580.92
QGPSGSSGERGPPGPMGPPGLAGPPGESGR	3xOxidation [M/P]	1	1	104	P11087	1	2775.28	High	0.0377	0.76	580.03
QGPSGSSGERGPPGPMGPPGLAGPPGESGR	4xOxidation [P/M]	1	1	30	P11087	1	2791.27	High	0.0149	1.57	579.89
TGPPGPSGIAGPPGPPGAAGK	6xOxidation [P3; P4; P12; P13; P15; P16]	1	1	14	Q01149	0	1835.88	High	0.1798	2.66	569.73
GSPGADGPAGSPGTPGPQGIAGQR	3xOxidation [P12; P15; P]	1	1	58	P11087	0	2136.99	High	0.0877	-0.2	569.38
GAPGPAGPKGSPGEAGRPGEAGLPGAK	5xOxidation [P/K]	1	1	115	P11087	1	2420.18	High	0.0939	-0.44	566.59
GEGGPPGPAGPTGSSGPAGPPGPQGVKGER	3xOxidation [P6; P21; K27]	1	1	5	P08121	1	2657.26	High	0.0864	-0.59	565.99
SGDRGETGPAGPSGAPGPAGAR	1xOxidation [P16]	1	1	20	P08121	1	1937.91	High	0.1246	-1.12	565.5
GETGPAGRPGEVGPPGPPGPAGEK	5xOxidation [P/K]	1	1	20	P11087	0	2248.05	High	0.0433	1.49	562.72
GEKGEPGGAGADGVPGKDGPR	3xOxidation [K3; P6; P15]	1	1	6	P08121	2	1955.91	High	0.1327	3.16	562.54
GPSGEPGKNGAKGEPGAR	3xOxidation [P6; K12; P15]	1	1	40	P08121	2	1713.82	High	0.1575	0.1	561.5
GFPGLPGPSGEPGKQGPSGSSGER	4xOxidation [P3; P/K]	1	1	14	P11087	1	2303.05	High	0.024	-0.19	561.43
GAPGPAGPKGSPGEAGRPGEAGLPGAK	6xOxidation [P/K]	1	1	76	P11087	1	2436.17	High	0.0456	-0.65	560.33
GEPGSPGENGAPGQMGPR	4xOxidation [P3; P6; P12; M15]	1	1	28	P11087	0	1758.73	High	0.2178	0.78	560.11
GFSGLQGPPGSPGSPGEQGPSGASGPAGPR	1xOxidation [P15]	1	1	4	P11087	0	2663.24	High	0.1966	0.22	555.91
NGDRGETGPAGPAGPIGPAGAR	2xOxidation [P]	1	1	19	P11087	1	2006.96	High	0.1633	-0.34	555.81
QGDRGEAGAQGPMGPSGPAGAR	1xOxidation [P/M]	1	1	3	P28481	1	2039.93	High	0.2434	-0.92	555.74
GPAGSPGKAGEDGHPGKPGRPGER	5xOxidation [P/K]	1	1	17	Q01149	1	2348.1	High	0.0431	0.02	554.93
GAPGPAGPKGSPGEAGRPGEAGLPGAK	4xOxidation [P/K]	1	1	50	P11087	1	2404.19	High	0.0412	0.34	553.9
GDTGAPGAPGSQGAPGLQGMPGER	2xOxidation [P9; P21]	1	1	6	P11087	0	2196.99	High	0.1217	0.27	552.81
GDRGDAGPKGADGSPGK	1xOxidation [P/K]	1	1	33	P11087	2	1557.73	High	0.0532	-0.42	552.67
GLPGPPGNNGNPGPPGPSGAPGK	5xOxidation [P3; P/K]	1	1	3	P08121	0	2072.96	High	0.0941	0.12	552.14
GPSGPQGPSGPPGPKGNSGEPGAPGNK	5xOxidation [P/K]	1	1	20	P11087	1	2462.12	High	0.0399	-1.89	551.6
NGDRGETGPAGPAGPIGPAGAR	1xOxidation [P12]	1	1	68	P11087	1	1990.97	High	0.2199	0.42	548.3
GEQGPAGPPGFQGLPGPSGTTGEVGKPGER	3xOxidation [P9; P15; P27]	1	1	24	Q01149	0	2866.36	High	0.0407	-0.49	547.85
GEPGSVGAQGPPGPSGEEGK	2xOxidation [P3; P12]	1	1	5	Q01149	0	1825.82	High	0.0945	3.74	546.71
GQAGVMGFPGPKGTAGEPGKAGER	4xOxidation [M/P/K]	1	1	22	P11087	2	2320.1	High	0.041	-1.04	546.16
GPPGSAGSPGKDGLNGLPGPIGPPGPR	1xOxidation [P]	1	1	18	P11087	1	2422.25	High	0.042	-0.48	542.74
GFTGLQGLPGPPGPSGDQGASGPAGPSGPR	3xOxidation [P9; P]	1	1	25	P28481	0	2721.29	High	0.098	0.67	541.63
QGDRGEAGAQGPMGPSGPAGAR		1	1	11	P28481	1	2023.94	High	0.8516	-0.97	541.15
NGDRGETGPAGPAGPIGPAGAR		1	1	353	P11087	1	1974.97	High	0.8623	1.33	541.15
GEAGNIGFPGPKGPSGDPGKPGER	4xOxidation [P/K]	1	1	68	Q01149	1	2342.1	High	0	-0.26	540.05
GPPGAQGPPGSPGPLGIAGLTGAR	2xOxidation [P]	1	1	22	P08121	0	2114.1	High	0.0001	-1.49	539.3
GQAGVMGFPGPKGTAGEPGK	2xOxidation [P/K]	1	1	16	P11087	1	1874.91	High	0	0.6	539
GPAGPQGPRGDKGETGEQGDR	2xOxidation [P/K]	1	1	82	P11087	2	2097.95	High	0.1779	0.83	536.45
GLPGIAGALGEPGPLGISGPPGAR	2xOxidation [P3; P]	1	1	11	Q01149	0	2143.15	High	0.1755	0.95	534.77
GPAGPQGPRGDKGETGEQGDR	1xOxidation [P/K]	1	1	218	P11087	2	2081.96	High	0.1389	0.18	534.06
GSDGSVGPVGPAGPIGSAGPPGFPGAPGPK	4xOxidation [P24; P/K]	1	1	5	Q01149	0	2605.25	High	0.0473	1.91	534.01
GESGNKGEPGSVGAQGPPGPSGEEGK	2xOxidation [P/K]	1	1	7	Q01149	1	2398.08	High	0.0851	-0.9	533.95
GPAGPNGIPGEKGPPGER	2xOxidation [P9; P15]	1	1	32	P08121	1	1718.85	High	0.053	1.13	532.88
GDTGAPGAPGSQGAPGLQGMPGER	3xOxidation [P9; P21; P]	1	1	6	P11087	0	2212.99	High	0.1674	0.69	529.94
EGSPGAEGSPGRDGAPGAK	2xOxidation [P/K]	1	1	23	P11087	1	1728.78	High	0.2325	0.86	527.63
GAPGPDGNNGAQGPPGPQGVQGGK	3xOxidation [P3; P14; P15]	1	1	2	Q01149	0	2161.99	High	0.0927	0.76	526.8
GEVGPAGPNGFAGPAGAAGQPGAK	1xOxidation [P21]	1	1	10	Q01149	0	2050.99	High	0.1318	0.17	526.6
GPPGPAGTNGIPGTRGPSGEPGK	3xOxidation [P/K]	1	1	18	P08121	1	2106.02	High	0.038	-1.62	524.27
GFPGLPGPSGEPGKQGPSGSSGER	3xOxidation [P3; P/K]	1	1	127	P11087	1	2287.06	High	0.0474	1	523.54
GSPGEAGSAGPAGPPGLR	2xOxidation [P]	1	1	94	Q01149	0	1566.75	High	0.0491	0.46	522.92
GAAGPPGATGFPGAAGR	2xOxidation [P]	1	1	344	P11087	0	1443.7	High	0.1003	0.2	521.71
GPPGSAGSPGKDGLNGLPGPIGPPGPR	4xOxidation [P/K]	1	1	83	P11087	1	2470.23	High	0.0433	0.15	520.97
EGSPGAEGSPGRDGAPGAK	4xOxidation [P4; P10; P16; K19]	1	1	16	P11087	1	1760.77	High	0.7824	0.17	516.94
GAAGLPGPKGDRGDAGPK	2xOxidation [P/K]	1	1	136	P11087	2	1652.84	High	0.0509	0.03	516.43
GPAGSPGKAGEDGHPGKPGRPGER	2xOxidation [P/K]	1	1	14	Q01149	1	2300.11	High	0.0482	-0.72	516.09
GPAGPQGPRGDKGETGEQGDR		1	1	48	P11087	2	2065.96	High	1	1.03	514.8
GDRGETGPAGPPGAPGAPGAPGPVGPAGK	5xOxidation [P15; P]	1	1	10	P11087	1	2529.2	High	0.0003	0.44	514.65
GSDGQPGPPGPPGTAGFPGSPGAK	6xOxidation [P6; P9; P12; P18; P21; K24]	1	1	1	P08121	0	2185.96	High	0.0476	-2.71	514.29
GDTGAKGEPGATGVQGPPGPAGEEGKR	4xOxidation [K6; P9; P17; P18]	1	1	3	P11087	2	2541.18	High	0.1736	-0.15	513.48
VGPPGANGNPGPAGPPGPAGK	3xOxidation [P4; P10; P16]	1	1	1	P28481	0	1813.88	High	0.0495	1.81	511.03
GAAGIPGGKGEKGETGLR	3xOxidation [P6; K9; K12]	1	1	34	Q01149	2	1702.87	High	0.8055	-0.56	509.97
GDRGETGPAGPPGAPGAPGAPGPVGPAGK	1xOxidation [P]	1	1	9	P11087	1	2465.22	High	0.0833	0.84	509.77
GGPGSPGPKGEKGEPGGAGADGVPGK	6xOxidation [P3; P24; P/K]	1	1	13	P08121	2	2313.06	High	0.0888	-0.4	508.37
GEPGATGVQGPPGPAGEEGKR	2xOxidation [P3; P12]	1	1	78	P11087	1	1979.94	High	0.0535	1.1	506.9
GEQGPAGPPGFQGLPGPSGTTGEVGKPGER	2xOxidation [P9; P27]	1	1	2	Q01149	0	2850.37	High	0.0447	-2	505.78
GPSGPQGPSGPPGPKGNSGEPGAPGNK	3xOxidation [P21; P24; P/K]	1	1	10	P11087	1	2430.13	High	0.044	0.43	505.55
GEPGAPGENGTPGQAGAR	3xOxidation [P3; P6; P12]	1	1	11	Q01149	0	1670.74	High	0.7138	-1.89	504.84
GPSGPQGIRGDKGEPGDK	2xOxidation [K12; P15]	1	1	39	Q01149	2	1783.86	High	0.1614	-0.18	504.19
GDGGPPGMTGFPGAAGR	2xOxidation [M/P]	1	1	153	Q01149	0	1533.68	High	0.1689	0.74	503.52
GEPGATGVQGPPGPAGEEGK	3xOxidation [P3; P11; P12]	1	1	2	P11087	0	1839.84	High	0.0557	-0.75	502.89
GEVGPAGPNGFAGPAGAAGQPGAKGEK	2xOxidation [P/K]	1	1	11	Q01149	1	2381.15	High	0.0008	-1.02	502.68
GGPGSPGPKGEKGEPGGAGADGVPGK	5xOxidation [P3; P/K]	1	1	23	P08121	2	2297.06	High	0.0438	-0.44	502.36
GVSSGPGPMGLMGPR	1xOxidation [P/M]	1	1	51	Q01149	0	1415.68	High	0.222	1.95	502.34
GFTGLQGLPGPPGPSGDQGASGPAGPSGPR	2xOxidation [P]	1	1	27	P28481	0	2705.29	High	0.0474	0.93	501.54
GAAGPPGATGFPGAAGR	1xOxidation [P]	1	1	130	P11087	0	1427.7	High	0.1129	-1.14	501.07
DGNPGSDGPPGRDGQPGHKGER	3xOxidation [P/K]	1	1	37	Q01149	2	2234.98	High	0.0486	-0.26	500.61
GETGPAGPPGAPGAPGAPGPVGPAGK	5xOxidation [P8; P9; P12; P15; P18]	1	1	3	P11087	0	2201.05	High	0.0498	2.33	500.3
DGPPGPAGNSGSPGNPGIAGPK	3xOxidation [P4; P13; P16]	1	1	1	P08121	0	1948.9	High	0.1026	-2.66	499.13
TKTETITGFQVDAIPANGQTPVQR		1	1	12	P11276	1	2572.34	High	0.7461	1.53	498.5
GPEGPPGKPGEDGEPGR	3xOxidation [P6; P9; P15]	1	1	9	Q3U962	0	1680.75	High	0.148	0.74	497.59
GEKGEPGGAGADGVPGKDGPR	2xOxidation [P6; P15]	1	1	3	P08121	2	1939.91	High	0.101	2.01	497.5
GEPGATGVQGPPGPAGEEGK	2xOxidation [P3; P12]	1	1	39	P11087	0	1823.84	High	0.0557	-1.13	497.24
GEHGPPGPAGFPGAPGQNGEPGAKGER	4xOxidation [P15; P/K]	1	1	9	P08121	1	2589.17	High	0.0724	-4.14	496.32
DGEAGAQGAPGPAGPAGER	1xOxidation [P10]	1	1	68	P11087	0	1680.76	High	0.1107	0.24	492.89
GPSGPQGPSGPPGPK	2xOxidation [P/K]	1	1	142	P11087	0	1348.65	High	0.1105	-1.23	490.97
GEMGPAGIPGAPGLIGAR	3xOxidation [M3; P9; P12]	1	1	17	P08121	0	1668.84	High	0.3571	-0.69	490.55
VGPPGANGNPGPAGPPGPAGK	5xOxidation [P3; P4; P10; P12; P16]	1	1	4	P28481	0	1845.87	High	0.0537	-1.57	489.41
TGPPGPAGQDGRPGPAGPPGAR	2xOxidation [P]	1	1	125	P11087	0	1998.97	High	0.0507	-0.55	489.33
GPPGSAGSPGKDGLNGLPGPIGPPGPR	2xOxidation [P/K]	1	1	23	P11087	1	2438.24	High	0.0465	2.64	488.78
GSPGADGPAGSPGTPGPQGIAGQR		1	1	9	P11087	0	2089.01	High	1	-0.26	488.45
GPAGSPGKAGEDGHPGKPGRPGER	4xOxidation [K/P]	1	1	15	Q01149	1	2332.1	High	0.0019	-0.64	488.42
VGPPGANGNPGPAGPPGPAGK	4xOxidation [P3; P4; P10; P16]	1	1	3	P28481	0	1829.88	High	0.0498	2.17	488.18
GETGPAGPPGAPGAPGAPGPVGPAGK	1xOxidation [P9]	1	1	1	P11087	0	2137.07	High	0.0986	-0.03	488.14
GEHGPPGPAGFPGAPGQNGEPGAK	4xOxidation [P5; P12; P15; P21]	1	1	1	P08121	0	2247.01	High	0.0001	-0.61	486.23
GEVGPAGSPGSNGSPGQR	2xOxidation [P9; P15]	1	1	6	P08121	0	1642.74	High	0.3827	-1.15	483.83
QGPSGSSGERGPPGPMGPPGLAGPPGESGR	2xOxidation [P/M]	1	1	31	P11087	1	2759.28	High	0	-2.39	483.72
GPAGPSGPVGKDGR		1	1	18	Q01149	1	1251.64	High	0.7082	0.54	483.2
GPSGPQGPSGPPGPK	3xOxidation [P/K]	1	1	52	P11087	0	1364.64	High	0.1622	-0.35	481.69
GEQGPAGPPGFQGLPGPSGTTGEVGKPGER	4xOxidation [P9; P15; P17; P27]	1	1	2	Q01149	0	2882.36	High	0.0464	1.57	481.54
GPPGPMGPPGLAGPPGESGR	1xOxidation [P]	1	1	5	P11087	0	1800.87	High	0.0597	1.59	481.47
GQAGVMGFPGPKGTAGEPGKAGER	2xOxidation [P/K]	1	1	10	P11087	2	2288.11	High	0.0238	1.7	480.73
GDAGPKGADGSPGKDGAR		1	1	15	P11087	2	1612.77	High	0.7812	0.97	480.44
GPPGPPGKNGDDGEAGKPGRPGER	4xOxidation [P/K]	1	1	95	P11087	1	2363.1	High	0.0554	0.38	480.27
DGEAGAQGAPGPAGPAGER	2xOxidation [P]	1	1	14	P11087	0	1696.75	High	0.0582	1.22	479.07
EGSPGAEGSPGRDGAPGAK	3xOxidation [P4; P/K]	1	1	63	P11087	1	1744.77	High	0.2024	-0.78	478.13
GPSGPQGPSGPPGPK	1xOxidation [K/P]	1	1	135	P11087	0	1332.65	High	0.1155	2.63	478.04
TGETGASGPPGFVGEK	2xOxidation [P10; K/P]	1	1	16	Q01149	0	1522.7	High	0.1107	-0.67	470.9
GDAGPKGADGSPGKDGAR	1xOxidation [P/K]	1	1	35	P11087	2	1628.76	High	0.5634	-0.63	470.09
GPAGPIGPPGPAGQPGDK	2xOxidation [P9; P15]	1	1	1	P08121	0	1601.79	High	0.0997	-1.31	467.93
GDRGDAGPKGADGSPGK	2xOxidation [K/P]	1	1	23	P11087	2	1573.72	High	0.1359	-0.75	467.28
GPAGPSGPVGKDGR	1xOxidation [P]	1	1	11	Q01149	1	1267.64	High	0.3262	1.17	464.11
GDTGAKGEPGATGVQGPPGPAGEEGKR	3xOxidation [P9; K/P]	1	1	17	P11087	2	2525.19	High	0.0992	1.22	463.82
GGPGERGEHGPPGPAGFPGAPGQNGEPGAK	5xOxidation [P3; P18; P21; P27; P]	1	1	8	P08121	1	2816.26	High	0.0999	-0.88	463.39
GPSGPQGPSGPPGPK	4xOxidation [P/K]	1	1	41	P11087	0	1380.64	High	0.1506	0.33	462.17
GTQGPPGATGFPGSAGR	2xOxidation [P6; P12]	1	1	3	Q3U962	0	1546.72	High	0.1122	1.63	461.83
GETGPAGPPGAPGAPGAPGPVGPAGK	3xOxidation [P18; P]	1	1	10	P11087	0	2169.06	High	0.0487	0.26	461.21
GAQGPPGATGFPGAAGR	1xOxidation [P6]	1	1	2	P28481	0	1484.72	High	0.1232	1.3	460.66
GLPGTAGLPGMKGHR	4xOxidation [P3; P9; M11; K12]	1	1	20	P11087	1	1512.76	High	0.852	0.39	460.4
GEPGPAGSVGPVGAVGPR	1xOxidation [P]	1	1	63	Q01149	0	1576.81	High	0.2193	-0.08	460.14
GEKGEPGGAGADGVPGK	2xOxidation [P6; P/K]	1	1	8	P08121	1	1514.71	High	0.1084	0.16	459.45
GPPGPAGTNGIPGTR	3xOxidation [P2; P3; P12]	1	1	21	P08121	0	1396.68	High	0.1667	0.11	457.89
GDTGAKGEPGATGVQGPPGPAGEEGK	2xOxidation [P9; P18]	1	1	10	P11087	1	2353.09	High	0.0612	1.77	455.72
GETGPAGPAGPIGPAGAR	1xOxidation [P8]	1	1	13	P11087	0	1548.78	High	0.268	0.58	454.37
SGDRGETGPAGPSGAPGPAGAR	2xOxidation [P12; P16]	1	1	2	P08121	1	1953.9	High	0.1924	-0.32	453.85
GEPGSPGENGAPGQMGPR	3xOxidation [P3; P6; P12]	1	1	39	P11087	0	1742.74	High	0.2276	-0.59	453.42
GEVGAPGAPGGKGDSGAPGER	3xOxidation [P6; P9; P18]	1	1	11	P08121	1	1870.85	High	0.1207	-1.69	452.66
GYSGLQGLPGLAGLHGDQGAPGPVGPAGPR	1xOxidation [P9]	1	1	7	Q01149	0	2769.41	High	0.5111	0.38	452.59
SGDRGETGPAGPSGAPGPAGAR		1	1	4	P08121	1	1921.91	High	0.4489	1.21	451.93
GDRGDAGPKGADGSPGK		1	1	15	P11087	2	1541.73	High	0.8358	-0.71	451.7
GEKGEPGGAGADGVPGK	3xOxidation [K3; P6; P15]	1	1	5	P08121	1	1530.7	High	0.1048	0.63	450.8
GAAGPPGATGFPGAAGR		1	1	10	P11087	0	1411.71	High	0.8541	0.35	449.57
DGEAGAQGAPGPAGPAGER	3xOxidation [P10; P12; P15]	1	1	2	P11087	0	1712.75	High	1	1.47	449.51
GDAGPKGADGSPGK	1xOxidation [K/P]	1	1	20	P11087	1	1229.58	High	0.1112	0.45	448.24
DGNPGSDGPPGRDGQPGHKGER	4xOxidation [P16; K19; P]	1	1	21	Q01149	2	2250.97	High	0.2053	1	448.01
GEPGGAGPIGPPGER	3xOxidation [P3; P11; P12]	1	1	5	P28481	0	1395.65	High	0.2882	-0.14	447.92
GAAGLPGPKGDRGDAGPK	1xOxidation [P/K]	1	1	74	P11087	2	1636.84	High	0.1808	0.43	447.51
GSPGEAGRPGEAGLPGAK	2xOxidation [P9; P]	1	1	11	P11087	0	1639.8	High	0.4998	-0.03	445.67
GENGSPGAPGAPGHPGPPGPVGPSGK	5xOxidation [P6; P9; P12; P15; P18]	1	1	1	P08121	0	2312.05	High	0.0509	-2.03	443.76
DGSPGEPGANGLPGAAGER	3xOxidation [P4; P7; P13]	1	1	13	P08121	0	1756.77	High	1	0.34	443.43
GSPGEAGRPGEAGLPGAK	3xOxidation [P3; P9; P15]	1	1	34	P11087	0	1655.8	High	0.1646	1.42	441.57
GDAGPKGADGSPGK		1	1	19	P11087	1	1213.58	High	0.8032	-0.52	441.37
GVSSGPGPMGLMGPR	2xOxidation [M/P]	1	1	5	Q01149	0	1431.67	High	0.1127	-1.43	440.83
GEVGPAGPNGFAGPAGAAGQPGAKGEK	3xOxidation [P21; K24; K27]	1	1	2	Q01149	1	2397.14	High	0.2434	1.01	440.68
GDGGPPGMTGFPGAAGR	1xOxidation [P/M]	1	1	72	Q01149	0	1517.68	High	0.1233	-0.03	440.15
GPPGPPGKNGDDGEAGKPGRPGER	2xOxidation [P/K]	1	1	15	P11087	1	2331.11	High	0.0501	0.73	439.41
GPAGSPGKAGEDGHPGKPGRPGER	3xOxidation [K/P]	1	1	21	Q01149	1	2316.11	High	0.0001	0.83	438.94
GLPGPPGIKGPAGMPGFPGMKGHR	6xOxidation [P15; P18; K21; P/K/M]	1	1	12	P08121	2	2409.18	High	0.0507	0.13	438.41
RGSPGEAGSAGPAGPPGLR	3xOxidation [P4; P]	1	1	14	Q01149	1	1738.85	High	0.1005	-0.48	436.62
GEDGKDGSPGEPGANGLPGAAGER	3xOxidation [P9; P12; P18]	1	1	10	P08121	1	2242.98	High	0.1035	1.69	436.07
GDTGAKGEPGATGVQGPPGPAGEEGK	3xOxidation [K6; P9; P18]	1	1	6	P11087	1	2369.09	High	0.0539	-2.08	435.59
GTPGESGAAGPSGPIGSR	2xOxidation [P3; P11]	1	1	25	Q01149	0	1586.74	High	0.116	1.09	434.81
GGPGSPGPKGEKGEPGGAGADGVPGK	4xOxidation [P3; P/K]	1	1	14	P08121	2	2281.07	High	0.0533	0.41	434.39
GAAGIPGGKGEKGETGLR	2xOxidation [P6; K12]	1	1	40	Q01149	2	1686.88	High	0.2302	0.4	433.55
GPSGPQGPSGPPGPK		1	1	6	P11087	0	1316.66	High	0.8693	-0.55	432.89
VVPLPGPPGAAGLPGSPGFPGPQGDR	5xOxidation [P14; P17; P20; P]	1	1	4	P02463	0	2474.23	High	0.0006	0.63	432.5
GLTGRPGDAGPQGK	1xOxidation [P6]	1	1	15	P28481	0	1326.68	High	0.417	0.02	431.22
GDGGPPGMTGFPGAAGR		1	1	5	Q01149	0	1501.69	High	0.8342	0.16	431.16
GPSGFRGPAGPNGIPGEKGPPGER	3xOxidation [P21; P/K]	1	1	20	P08121	2	2336.14	High	0.0508	0.21	429.27
GPNGDAGRPGEPGLMGPR	3xOxidation [P9; P/M]	1	1	36	Q01149	0	1782.82	High	0.1692	-0.59	428.46
GPVGPHGPPGKDGTSGHPGPIGPPGPR	3xOxidation [P18; P/K]	1	1	6	P08121	1	2527.24	High	0.0446	-2.61	427.96
GSDGSVGPVGPAGPIGSAGPPGFPGAPGPK	2xOxidation [P21; P/K]	1	1	5	Q01149	0	2573.26	High	0.0536	-1.03	427.81
GQPGAQGVKGEPGAPGENGTPGQAGAR	4xOxidation [P3; P12; P15; P21]	1	1	4	Q01149	1	2509.17	High	0.1767	1.74	427.13
GSPGEAGSAGPAGPPGLR	3xOxidation [P3; P]	1	1	48	Q01149	0	1582.75	High	0.0585	-1.19	425.23
GLPGPPGIKGPAGMPGFPGMK	4xOxidation [P3; P6; P15; P18]	1	1	2	P08121	1	2027.01	High	0.0549	0.51	424
GEHGPPGPAGFPGAPGQNGEPGAKGER	5xOxidation [P15; P21; P/K]	1	1	12	P08121	1	2605.17	High	0.0537	2.05	422.29
GSPGERGEVGPAGPNGFAGPAGAAGQPGAK	3xOxidation [P27; K30; P]	1	1	3	Q01149	1	2666.26	High	0.0033	0.53	422.24
RGLPGALGEIGPQGPPGDPGFR	3xOxidation [P4; P16; P19]	1	1	6	P08122	1	2193.1	High	0.0604	-0.17	421.88
GARGEPGPSGLPGPPGER	3xOxidation [P]	1	1	85	P11087	1	1735.84	High	0.0549	0.94	421.79
GPSGPQGPSGPPGPKGNSGEPGAPGNK	6xOxidation [P21; P/K]	1	1	10	P11087	1	2478.11	High	0.1018	-2.07	421.77
GELGPVGNPGPAGPAGPR	2xOxidation [P9; P14]	1	1	5	Q01149	0	1631.81	High	0.1216	2.27	421.62
GEPGATGVQGPPGPAGEEGKR	1xOxidation [P]	1	1	5	P11087	1	1963.95	High	0.1071	-0.12	421.13
GLPGPPGIKGPAGMPGFPGMK	7xOxidation [P3; K9; P15; P18; K21; P/M]	1	1	10	P08121	1	2074.99	High	0.0962	0.79	420.96
GSPGADGPAGSPGTPGPQGIAGQR	4xOxidation [P3; P8; P12; P15]	1	1	2	P11087	0	2152.99	High	0.2057	0.51	420.33
GETGPAGPSGAPGPAGAR	1xOxidation [P12]	1	1	3	P08121	0	1522.72	High	0.103	-0.51	420.3
DGEAGAQGAPGPAGPAGER		1	1	2	P11087	0	1664.76	High	1	-1.2	419.17
GAQGPPGATGFPGAAGR	2xOxidation [P6; P12]	1	1	11	P28481	0	1500.72	High	0.0603	0.77	418.42
SSPVIIDASTAIDAPSNLR		1	1	12	P11276	0	1927.01	High	0.7448	-1.13	417.93
GEPGPQGHAGAQGPPGPPGNNGSPGGK	5xOxidation [P5; P15; P17; P18; P24]	1	1	3	P08121	0	2456.08	High	0.0572	-2.12	417.74
GATGLPGVAGAPGLPGPR	3xOxidation [P6; P]	1	1	179	Q01149	0	1592.84	High	0.0611	-0.34	417.24
GEPGGAGPIGPPGER	2xOxidation [P]	1	1	8	P28481	0	1379.65	High	0.0644	0.86	416.11
GEPGSVGAQGPPGPSGEEGKR	2xOxidation [P3; P12]	1	1	7	Q01149	1	1981.92	High	0.0563	-1.97	415.6
GEPGATGVQGPPGPAGEEGKR	3xOxidation [P3; P11; P12]	1	1	1	P11087	1	1995.94	High	0.1582	0.79	415.29
VTDATETTITISWR		1	1	8	P11276	0	1593.81	High	0.6092	0.11	414.27
GAAGPPGATGFPGAAGR	3xOxidation [P5; P6; P12]	1	1	73	P11087	0	1459.69	High	0.8074	-3.35	413.29
GDAGPKGADGSPGK	2xOxidation [P/K]	1	1	8	P11087	1	1245.57	High	0.1225	1	412.65
GEVGPAGPNGFAGPAGAAGQPGAKGEKGTK	3xOxidation [P21; K24; K27]	1	1	15	Q01149	2	2683.31	High	0.0578	-1.1	412.58
GFPGTPGLPGFKGVKGHSGMDGLK	5xOxidation [P3; P6; P9; K12; K15]	1	1	16	Q01149	2	2421.19	High	0.2517	-0.07	412.23
GELGPVGNPGPAGPAGPR	1xOxidation [P9]	1	1	13	Q01149	0	1615.82	High	0.2007	-1.08	410.9
GEMGPAGIPGAPGLIGAR	1xOxidation [P9]	1	1	12	P08121	0	1636.85	High	0.252	0.17	410.83
GEAGNIGFPGPKGPSGDPGKPGER	3xOxidation [P/K]	1	1	20	Q01149	1	2326.11	High	0.0004	0.83	409.63
GSPGEAGRPGEAGLPGAK	4xOxidation [P3; P9; P15; K18]	1	1	17	P11087	0	1671.79	High	0.7705	-1.9	406.67
GVQGPPGPTGKPGR	3xOxidation [P5; P6; P12]	1	1	9	O88207	0	1352.69	High	0.0671	0.82	405.98
GFPGADGVAGPKGPSGER	1xOxidation [K/P]	1	1	140	P11087	1	1671.81	High	0.7299	-0.44	405.31
GEDGKDGSPGEPGANGLPGAAGER	2xOxidation [P12; P18]	1	1	1	P08121	1	2226.99	High	0.1708	-1.38	404.46
GDTGAKGEPGATGVQGPPGPAGEEGKR	2xOxidation [P9; P18]	1	1	4	P11087	2	2509.19	High	0.0579	2.23	404.33
GANGAPGIAGAPGFPGAR	3xOxidation [P6; P12; P15]	1	1	235	P11087	0	1585.77	High	0.8249	0.25	400.63
DGNPGSDGPPGRDGQPGHKGER	2xOxidation [P/K]	1	1	21	Q01149	2	2218.98	High	0.1146	0.28	400.58
GVAGEPGRDGTPGGPGIR	3xOxidation [P6; P12; P15]	1	1	69	P08121	1	1697.82	High	0.7694	1.7	398.88
GEVGPAGPNGFAGPAGAAGQPGAKGEK	1xOxidation [P21]	1	1	4	Q01149	1	2365.15	High	0.0581	1.26	398.55
GLPGPPGIKGPAGMPGFPGMK	6xOxidation [P3; K/M/P]	1	1	21	P08121	1	2059	High	0.0573	1.03	398.2
GPPGPAGTNGIPGTR	2xOxidation [P12; P]	1	1	29	P08121	0	1380.69	High	0.1693	0.41	397.94
GLPGTAGLPGMKGHR	3xOxidation [P3; P/K/M]	1	1	52	P11087	1	1496.76	High	0.108	2.96	397.52
GNSGEPGAPGNKGDTGAK	1xOxidation [P9]	1	1	8	P11087	1	1629.75	High	0.1223	-1.61	395.07
GEAGPSGPPGPTGAR	1xOxidation [P9]	1	1	15	P11087	0	1323.63	High	0.0722	2.35	394.9
GPPGSAGSPGKDGLNGLPGPIGPPGPR		1	1	7	P11087	1	2406.25	High	1	-0.13	394.05
GAPGPAGPKGSPGEAGRPGEAGLPGAK	7xOxidation [P3; P5; P24; K27; K/P]	1	1	9	P11087	1	2452.17	High	0.1708	1.4	393.96
GQAGVMGFPGPK	3xOxidation [M6; P9; P11]	1	1	28	P11087	0	1193.56	High	0.1438	-0.41	393.82
GFPGADGVAGPKGPSGER	2xOxidation [P3; P/K]	1	1	148	P11087	1	1687.8	High	0.0502	0.05	390.43
GNSGEPGAPGNKGDTGAK	3xOxidation [P6; P9; K12]	1	1	30	P11087	1	1661.74	High	0.4483	-0.01	389.74
GPSGPQGPSGPPGPKGNSGEPGAPGNK	7xOxidation [P2; P21; P24; P/K]	1	1	3	P11087	1	2494.11	High	0.0604	-1.95	389.32
GANGDPGRPGEPGLPGAR	4xOxidation [P6; P9; P12; P15]	1	1	12	P28481	0	1738.81	High	0.1156	0.33	388.78
GQAGVMGFPGPK	2xOxidation [P/K/M]	1	1	178	P11087	0	1177.57	High	0.1438	0.87	387.28
GAAGLPGPKGDRGDAGPK	3xOxidation [P6; P8; P17]	1	1	13	P11087	2	1668.83	High	0.1679	-0.88	386.97
GQPGVMGFPGPKGNDGAPGK	5xOxidation [P3; M6; P/K]	1	1	14	P08121	1	1947.89	High	0.1071	0.59	386.76
GEKGEPGGAGADGVPGK	1xOxidation [P6]	1	1	1	P08121	1	1498.71	High	0.2467	1.14	386.53
GPSGEPGKNGAKGEPGAR	2xOxidation [P6; P15]	1	1	28	P08121	2	1697.82	High	0.0761	-0.31	386.03
GTPGESGAAGPSGPIGSR	1xOxidation [P3]	1	1	51	Q01149	0	1570.75	High	0.5902	-0.27	383.71
DGNPGSDGPPGRDGQPGHK	3xOxidation [P/K]	1	1	10	Q01149	1	1892.81	High	0.0678	-0.88	383.54
EGSPGAEGSPGRDGAPGAK		1	1	8	P11087	1	1696.79	High	0.8066	-0.58	380.96
GGPGGPGLPGPAGK	4xOxidation [P3; P6; P9; P11]	1	1	8	P08121	0	1182.57	High	0.2008	1.18	380.58
GNDGAVGAAGPPGPTGPTGPPGFPGAVGAK	5xOxidation [K30; P]	1	1	4	P11087	0	2608.23	High	0.0012	2.08	379.04
GPPGAQGPPGSPGPLGIAGLTGAR	1xOxidation [P]	1	1	4	P08121	0	2098.1	High	0.0001	0.49	378.28
GEAGPPGPAGFAGPPGADGQPGAK	2xOxidation [P5; P15]	1	1	1	P11087	0	2091.97	High	0.0605	-0.36	377.46
GFPGTPGLPGFKGVKGHSGMDGLK	6xOxidation [P3; P6; P9; K12; K15; K/M]	1	1	13	Q01149	2	2437.18	High	0.2562	2.29	376.29
GPSGDPGKPGER	1xOxidation [P]	1	1	20	Q01149	0	1169.55	High	0.1512	0.48	376.16
GEMGPAGIPGAPGLIGAR	2xOxidation [P/M]	1	1	40	P08121	0	1652.84	High	0.4733	0.66	376.01
GFPGADGVAGPKGPSGER	3xOxidation [P3; P14; P/K]	1	1	10	P11087	1	1703.8	High	0.1354	0.16	374.99
GEPGPSGLPGPPGER	3xOxidation [P]	1	1	311	P11087	0	1451.68	High	0.0679	-2.05	374.54
AGDQGVPGEPGAVGPLGPR	2xOxidation [P7; P10]	1	1	10	Q3U962	0	1762.87	High	0.3092	0.36	374.32
GDKGETGEQGDR	1xOxidation [K3]	1	1	28	P11087	1	1264.54	High	0.4536	-1.39	374.29
GPPGPPGKNGDDGEAGKPGRPGER	5xOxidation [P/K]	1	1	29	P11087	1	2379.09	High	0.0724	0.2	374.15
GVSSGPGPMGLMGPR		1	1	52	Q01149	0	1399.68	High	0.6153	0.33	373.68
SYTITGLQPGTDYK		1	1	13	P11276	0	1543.76	High	1	-0.17	373.54
GANGAPGIAGAPGFPGAR	2xOxidation [P6; P12]	1	1	48	P11087	0	1569.78	High	0.192	0.59	373.11
NGNTGEVGFSGSPGAR	1xOxidation [P13]	1	1	4	Q3U962	0	1522.69	High	0.8022	0.62	371.56
GSPGEAGSAGPAGPPGLR	4xOxidation [P3; P11; P14; P15]	1	1	6	Q01149	0	1598.74	High	0.7763	-1.74	369.89
GLPGEFGLPGPAGPR	2xOxidation [P3; P]	1	1	147	Q01149	0	1453.74	High	0.135	-0.13	368.73
RGSPGEAGSAGPAGPPGLR	4xOxidation [P4; P12; P15; P16]	1	1	1	Q01149	1	1754.84	High	1	-3.15	368.68
GETGPAGPAGPIGPAGAR		1	1	40	P11087	0	1532.78	High	0.8228	0.13	366.38
GFPGTPGLPGFKGVK	5xOxidation [P3; P6; P9; K12; K15]	1	1	45	Q01149	1	1538.78	High	0.8189	0.57	366.24
AGEKGLAGAPGLR	2xOxidation [K4; P10]	1	1	5	P28481	1	1228.66	High	0.7266	0.65	364.31
GENGLPGDNGAPGPMGPR	2xOxidation [P6; P12]	1	1	1	P08121	0	1724.77	High	0.1502	0.35	364.14
TGPPGPAGQDGRPGPAGPPGAR	3xOxidation [P]	1	1	174	P11087	0	2014.97	High	0.1244	0.44	362.6
GEGGPPGPAGPTGSSGPAGPPGPQGVKGER	2xOxidation [P6; P21]	1	1	1	P08121	1	2641.26	High	0.0098	-2.35	361.56
GLPGEFGLPGPAGPR	3xOxidation [P3; P9; P11]	1	1	132	Q01149	0	1469.74	High	0.135	0.17	360.73
GEPGGAGADGVPGKDGPR	2xOxidation [P3; P12]	1	1	3	P08121	1	1625.75	High	0.1257	-0.28	359.88
GLTGSPGSPGPDGK	1xOxidation [P]	1	1	26	P11087	0	1242.6	High	0.0001	1.22	358.96
GIPGAVGAPGPAGASGDR	2xOxidation [P3; P9]	1	1	13	Q01149	0	1538.76	High	0.1427	1.6	358.68
EGSPGAEGSPGRDGAPGAKGDR	2xOxidation [P/K]	1	1	13	P11087	2	2056.93	High	0.2962	-0.25	358.47
TITLEVEPSDTIENVK		1	5	2	P62984	0	1787.93	High	0.76	0.2	358.35
SLDLDSIIAEVK		1	5	2	P50446	0	1302.72	High	0.6825	-0.55	357.73
TGPPGPAGQDGRPGPAGPPGAR	4xOxidation [P]	1	1	107	P11087	0	2030.96	High	0.126	-0.16	356.69
TGETGASGPPGFVGEK	1xOxidation [P10]	1	1	9	Q01149	0	1506.71	High	0.081	3	356.63
GSPGPQGIKGESGKPGASGHNGER	3xOxidation [P15; K/P]	1	1	12	P08121	1	2309.09	High	0.1202	1.34	355.45
RGPPGPAGPEGR	1xOxidation [P]	1	1	25	O88207	1	1163.59	High	0.0689	-2.24	354.7
GDRGETGPAGPPGAPGAPGAPGPVGPAGK		1	1	3	P11087	1	2449.22	High	0.7501	-1.28	353.55
GEVGPAGPNGFAGPAGAAGQPGAKGEKGTK	2xOxidation [P21; K27]	1	1	1	Q01149	2	2667.31	High	0.0483	0.74	353.36
SAGVSVPGPMGPSGPR	2xOxidation [P7; M/P]	1	1	36	P11087	0	1484.72	High	0.2685	1.34	353.1
GGPGGPGLPGPAGK	2xOxidation [P3; P9]	1	1	15	P08121	0	1150.59	High	0.1512	0.55	353.09
EGSPGAEGSPGRDGAPGAKGDR	4xOxidation [P4; P10; P16; K19]	1	1	29	P11087	2	2088.92	High	0.7832	-0.35	352.98
GQPGVMGFPGPKGNDGAPGK	3xOxidation [P/K/M]	1	1	13	P08121	1	1915.9	High	0.1359	-1.1	352.53
TGPPGPAGQDGRPGPAGPPGAR	5xOxidation [P]	1	1	18	P11087	0	2046.96	High	0.0632	0.29	352.14
AGEDGHPGKPGRPGER	2xOxidation [P/K]	1	1	36	Q01149	0	1648.78	High	0.1258	1.47	352.11
GPVGPHGPPGK	1xOxidation [P9]	1	1	10	P08121	0	1015.53	High	0.1515	1.16	352.03
GLPGKDGETGAAGPPGPSGPAGER	1xOxidation [P/K]	1	1	10	P28481	1	2148.03	High	0.0622	2.5	351.97
GEAGAAGPSGPAGPR		1	1	10	Q01149	0	1251.61	High	0.6812	-0.62	351.73
GPSGFRGPAGPNGIPGEKGPPGER	2xOxidation [P15; P]	1	1	17	P08121	2	2320.14	High	0.0664	-0.46	351.63
GEAGAAGPSGPAGPR	1xOxidation [P8]	1	1	7	Q01149	0	1267.6	High	0.098	1.28	351.06
GEVGAPGAPGGKGDSGAPGER	4xOxidation [P6; P9; K12; P18]	1	1	1	P08121	1	1886.85	High	0.8286	-0.31	350.91
GPPGPAGTNGIPGTRGPSGEPGK	4xOxidation [P2; P3; P]	1	1	7	P08121	1	2122.02	High	0.0613	0.81	350.44
GIAGPQGPRGDKGESGEQGER	1xOxidation [K/P]	1	1	10	P28481	2	2097.99	High	0.1214	-0.19	347.95
GEHGPPGPAGFPGAPGQNGEPGAKGER	6xOxidation [P5; P6; P12; P15; P21; K24]	1	1	2	P08121	1	2621.16	High	0.0646	0.43	347.86
GVAGEPGRDGTPGGPGIR	2xOxidation [P6; P12]	1	1	5	P08121	1	1681.83	High	0.1928	-0.04	347.77
EGSPGAEGSPGRDGAPGAKGDR	3xOxidation [P/K]	1	1	39	P11087	2	2072.92	High	0.2011	0.49	347.11
SAGVSVPGPMGPSGPR	1xOxidation [P/M]	1	1	83	P11087	0	1468.72	High	0.2738	0.73	346.43
GFPGLPGPSGEPGKQGPSGSSGER	1xOxidation [P/K]	1	1	20	P11087	1	2255.07	High	0.1223	-0.17	345.93
GLTGNPGVQGPEGK	1xOxidation [P6]	1	1	12	Q3U962	0	1326.66	High	0.4711	0.39	345.57
GLPGPPGAVGPAGK	2xOxidation [P3; P6]	1	1	310	P11087	0	1206.65	High	0.0763	0.24	345.18
GLPGPPGIKGPAGMPGFPGMK	5xOxidation [P3; P/M/K]	1	1	16	P08121	1	2043	High	0.0637	-1.06	343.86
SAGVSVPGPMGPSGPR	3xOxidation [P7; M/P]	1	1	5	P11087	0	1500.71	High	0.2091	0.48	343.27
GEPGGAGADGVPGK	1xOxidation [P3]	1	1	3	P08121	0	1184.55	High	0.83	0.34	342.47
GPPGSAGSPGKDGLNGLPGPIGPPGPR	6xOxidation [P2; P3; P9; P18; P23; P24]	1	1	3	P11087	1	2502.22	High	0.1545	-0.3	342.43
GRTGPAGAAGAR		1	1	18	P28481	1	1041.55	High	0.5383	0.27	342.31
DGLNGLPGPIGPPGPR	3xOxidation [P]	1	1	169	P11087	0	1561.8	High	0.0698	1.92	341.07
DGLNGLPGPIGPPGPR	1xOxidation [P]	1	1	12	P11087	0	1529.81	High	0.1901	1.03	340.97
GLPGKDGETGAAGPPGPSGPAGER	2xOxidation [P3; P15]	1	1	2	P28481	1	2164.03	High	0.0687	0.31	340.33
GRPGPPGTAGAR	2xOxidation [P]	1	1	260	P11087	0	1125.58	High	0.213	0.48	339.94
QGPSGSSGERGPPGPMGPPGLAGPPGESGR	5xOxidation [P12; P13; P15; P19; P25]	1	1	1	P11087	1	2807.26	High	0.0593	-2.13	338.92
RGSPGEAGSAGPAGPPGLR	2xOxidation [P4; P]	1	1	22	Q01149	1	1722.85	High	0.0737	3.29	338.9
GVQGPPGPTGKPGRR	3xOxidation [P5; P6; P12]	1	1	9	O88207	1	1508.79	High	0.1392	0.1	338.22
GPSGFRGPAGPNGIPGEK	1xOxidation [P15]	1	1	15	P08121	1	1710.86	High	0.2134	1.4	337.53
GLPGPPGNNGNPGPPGPSGAPGK	6xOxidation [P3; P5; P6; P12; P14; P15]	1	1	1	P08121	0	2088.96	High	0.1218	-2.86	336.15
GRVGAPGPAGAR	1xOxidation [P6]	1	1	51	Q01149	1	1081.59	High	0.2563	0.44	335.76
GGPGGPGLPGPAGK	3xOxidation [P3; P6; P9]	1	1	33	P08121	0	1166.58	High	0.1717	-0.23	335.2
GDRGENGSPGAPGAPGHPGPPGPVGPSGK	5xOxidation [P9; P12; P15; P18; P23]	1	1	1	P08121	1	2640.2	High	0.0009	-0.2	334.25
GPPGTAGIPGAR	2xOxidation [P3; P9]	1	1	26	P08121	0	1082.56	High	0.208	-0.24	333.68
QGDQGIPGEAGAPGLVGPR	2xOxidation [P7; P13]	1	1	2	P28481	0	1807.89	High	0.2513	0.18	332.55
GETGLRGDTGNTGR		1	1	45	Q01149	1	1390.67	High	0.6245	0.68	332.55
GPPGERGGPGPAGPR	2xOxidation [P3; P9]	1	1	2	P08121	1	1390.68	High	0.0082	-0.75	331.63
YIVNVYQISEEGK		1	1	1	P11276	0	1541.78	High	0.7288	-0.72	331.6
GERGEAGSPGIPGPK	2xOxidation [P9; P12]	1	1	11	P08121	1	1440.71	High	0.15	0.01	331.3
GARGEPGPSGLPGPPGER	2xOxidation [P12; P]	1	1	20	P11087	1	1719.84	High	0.0741	1.22	330.91
GPPGPAGTNGIPGTRGPSGEPGKNGAK	3xOxidation [P3; P12; P21]	1	1	8	P08121	2	2476.22	High	0.002	0.76	330.78
GLPGSPGNVGPSGK	2xOxidation [P3; P6]	1	1	75	Q01149	0	1255.63	High	0.4706	-1.44	330.18
GFSGLDGAKGDAGPAGPK		1	1	13	P11087	1	1601.79	High	0.7491	2.38	330.09
GFPGNPGPPGSPGAAGHQGAIGSPGPAGPR	5xOxidation [P3; P6; P9; P12; P26]	1	1	1	P08121	0	2699.26	High	0.0704	-1.37	329.26
GQAGVMGFPGPK	1xOxidation [P/K/M]	1	1	262	P11087	0	1161.57	High	0.1417	0.07	329.12
GPSGDPGKPGER	2xOxidation [P6; P9]	1	1	16	Q01149	0	1185.55	High	0.1607	-0.22	329.07
GETGPAGPPGAPGAPGAPGPVGPAGK	2xOxidation [P]	1	1	5	P11087	0	2153.06	High	0.0005	1.08	329.06
GPAGMPGFPGMK	3xOxidation [P6; P9; K12]	1	1	7	P08121	0	1194.53	High	0.1557	0.15	328.89
GFPGTPGLPGFKGVK	4xOxidation [P3; P9; K12; K/P]	1	1	24	Q01149	1	1522.79	High	0.2218	0.76	328.29
GLPGPPGIKGPAGMPGFPGMKGHR	5xOxidation [P3; P15; P18; K21; K/P]	1	1	2	P08121	2	2393.19	High	0.0642	-0.54	328.23
GFPGLPGPSGEPGK	2xOxidation [P/K]	2	2	127	P28481; P11087	0	1328.65	High	0.1611	0.84	327.2
GEPGPSGLPGPPGER	4xOxidation [P9; P12; P]	1	1	46	P11087	0	1467.67	High	0.2769	0.69	326.89
SKTGPGEHLR		1	1	4	Q9Z1T2	1	1081.57	High	0.7469	1.68	325.54
RGPPGPAGPEGR	2xOxidation [P3; P4]	1	1	7	O88207	1	1179.59	High	0.3261	-0.43	324.92
GPAGMPGFPGMKGHR	3xOxidation [P6; P9; K12]	1	1	2	P08121	1	1544.71	High	0.1604	0.52	324.88
GPPGPPGKNGDDGEAGKPGRPGER	3xOxidation [P/K]	1	1	42	P11087	1	2347.1	High	0.082	2.27	324.45
GAPGPQGPRGDKGETGER	2xOxidation [P/K]	1	1	25	P08121	2	1797.85	High	0.074	1.5	324.08
GARGEPGPSGLPGPPGER	4xOxidation [P12; P14; P15; P]	1	1	9	P11087	1	1751.83	High	0.1718	1.34	323.92
GLPGPPGAVGPAGK	3xOxidation [P3; P/K]	1	1	11	P11087	0	1222.64	High	0.0774	-0.1	323.84
GVAGPEGKPGLQGPR	1xOxidation [P9]	1	1	1	Q63870	0	1435.77	High	0.1434	0.64	323.23
GRPGPPGTAGAR	3xOxidation [P3; P5; P6]	1	1	79	P11087	0	1141.57	High	0.6199	-0.1	323.22
DGNPGSDGPPGRDGQPGHKGER	1xOxidation [P/K]	1	1	6	Q01149	2	2202.99	High	0.2522	0.93	323.05
GEAGPSGPPGPTGAR		1	1	2	P11087	0	1307.63	High	0.7153	-0.67	320.74
FLEQQNQVLQTK		1	5	3	P04104	0	1475.79	High	1	-0.37	317.61
GVQGPPGPAGPR	1xOxidation [P]	1	1	396	P11087	0	1105.57	High	0.1682	0.22	317.24
GVQGPPGPAGPR	2xOxidation [P]	1	1	48	P11087	0	1121.57	High	0.0654	0.28	316.18
GSPGGPGTAGFPGGR	3xOxidation [P3; P6; P12]	1	1	5	P08121	0	1319.6	High	0.7772	0.83	315.85
GPAGPQGPRGDK		1	1	13	P11087	1	1136.58	High	0.1671	0.05	314.79
GQAGVMGFPGPK		1	1	33	P11087	0	1145.58	High	0.6638	1.07	314.54
GHSGMDGLKGQPGAQGVK	2xOxidation [K9; P12]	1	1	4	Q01149	1	1755.84	High	0.328	0.63	314.08
GFPGLPGPSGEPGK	3xOxidation [P3; P/K]	2	2	235	P28481; P11087	0	1344.64	High	0.152	0.43	313.8
GLTGPIGPPGPAGAPGDK	2xOxidation [P9; P15]	1	1	2	P11087	0	1590.81	High	0.0775	0.67	313.43
GSPGGPGTAGFPGGR	2xOxidation [P3; P6]	1	1	8	P08121	0	1303.6	High	0.5236	-2.13	313.14
GPAGPSGPVGK	1xOxidation [P]	1	1	22	Q01149	0	939.489	High	0.3163	0.85	313.04
GGPGGPGLPGPAGK	1xOxidation [P]	1	1	5	P08121	0	1134.59	High	0.4687	0.7	312.32
GSPGPQGIKGESGKPGASGHNGER	2xOxidation [P/K]	1	1	11	P08121	1	2293.09	High	0.1341	0.05	311.75
GTAGEPGKAGER	1xOxidation [P6]	1	1	24	P11087	1	1145.55	High	0.1716	-0.36	311.44
TNAENEFVTIKK		1	1	1	P04104	1	1393.73	High	0.5325	2.75	311.04
DGLNGLPGPIGPPGPR	2xOxidation [P]	1	1	32	P11087	0	1545.8	High	0.0704	0.94	311.01
GAAGLPGPKGDR	2xOxidation [P6; K/P]	1	1	85	P11087	1	1127.58	High	0.2553	0.55	310.3
GNSGEPGAPGNKGDTGAK	2xOxidation [P6; P9]	1	1	14	P11087	1	1645.74	High	0.0867	-0.58	310.26
GPVGPHGPPGK		1	1	5	P08121	0	999.537	High	0.7471	-1.12	308.89
GPAGPSGPVGK		1	1	81	Q01149	0	923.495	High	0.7514	-0.01	308.61
AGEDGHPGKPGRPGER	1xOxidation [P13]	1	1	32	Q01149	0	1632.78	High	0.0745	0.2	308.03
GFPGLPGPSGEPGK	4xOxidation [P3; P6; P8; P12]	2	2	44	P28481; P11087	0	1360.64	High	0.0868	-0.41	307.91
GDKGETGEQGDR		1	1	1	P11087	1	1248.55	High	0.4654	0.87	307.82
GEPGPAGSVGPVGAVGPR		1	1	5	Q01149	0	1560.81	High	0.8436	-1.39	306.13
GLTGSPGSPGPDGK	2xOxidation [P6; P/K]	1	1	103	P11087	0	1258.59	High	0.1145	-0.09	305.48
GFTGLQGLPGPPGPNGEQGSAGIPGPFGPR	4xOxidation [P9; P11; P14; P24]	1	1	1	Q3U962	0	2880.39	High	0.0001	-0.33	305.38
GAAGIPGGKGEK	3xOxidation [P6; K9; K12]	1	1	9	Q01149	1	1089.55	High	0.5079	1.26	305.04
GEGGSPGLPGIAGPR	2xOxidation [P6; P9]	1	1	1	P08121	0	1353.68	High	0.2281	-1.27	304.11
NLQPGSEYTVTLVAVK		1	1	11	P11276	0	1718.93	High	0.7675	-0.37	304.09
AGEDGHPGKPGRPGER	3xOxidation [P/K]	1	1	49	Q01149	0	1664.77	High	0.1393	-0.92	303.36
GPNGDAGRPGEPGLMGPR	2xOxidation [P9; P12]	1	1	19	Q01149	0	1766.82	High	0.2112	3.4	303.14
GPAGPNGIPGEK	1xOxidation [P9]	1	1	9	P08121	0	1109.56	High	0.256	0.29	302.94
SAGVSVPGPMGPSGPR		1	1	52	P11087	0	1452.73	High	0.7709	0.17	300.87
GQPGVMGFPGPK	3xOxidation [P3; P/K/M]	2	2	29	P28481; P08121	0	1219.58	High	0.1631	0.48	300.35
GLPGPPGNNGNPGPPGPSGAPGK	4xOxidation [P3; P/K]	1	1	5	P08121	0	2056.97	High	0.1328	0.4	299.83
GLAGPPGMPGPR	3xOxidation [P6; P/M]	1	1	12	P08121	0	1154.56	High	0.167	0.45	299.58
GEAGNIGFPGPK	1xOxidation [P9]	1	1	47	Q01149	0	1159.57	High	0.1839	-0.59	299.19
GSPGIPGDSGYPGLPGR	4xOxidation [P3; P6; P12; P15]	1	1	2	P02463	0	1647.76	High	0.7989	-0.81	297.94
GADGSPGKDGAR	1xOxidation [P6]	1	1	13	P11087	1	1103.51	High	0.0938	0.24	297.91
EGSPGAEGSPGRDGAPGAKGDR	1xOxidation [K/P]	1	1	14	P11087	2	2040.93	High	0.1941	1.64	297.84
GIPGEVLGAQPGTR	2xOxidation [P3; P11]	1	1	4	P08122	0	1383.72	High	0.6759	-0.33	296.48
EGNPGPLGPIGPPGVR	2xOxidation [P12; P13]	1	1	14	Q3U962	0	1545.8	High	0.2443	-0.67	296
GEAGSPGIPGPK	2xOxidation [P6; P9]	1	1	19	P08121	0	1098.54	High	0.1838	2.73	295.83
ATGVFTTLQPLR		1	1	11	P11276	0	1303.74	High	0.7529	-0.56	293.4
GEAGNIGFPGPK	2xOxidation [P9; P11]	1	1	18	Q01149	0	1175.57	High	0.1727	0.84	292.66
GPAGPNGIPGEKGPPGER	3xOxidation [P9; P15; P/K]	1	1	9	P08121	1	1734.84	High	0.0015	2.14	292.63
EGSPGAEGSPGR	1xOxidation [P]	1	1	40	P11087	0	1116.49	High	0.185	0.45	291.91
DGTSGHPGPIGPPGPR	2xOxidation [P7; P]	1	1	7	P08121	0	1530.73	High	0.0786	-0.05	290.78
GFPGADGVAGPKGPSGER		1	1	25	P11087	1	1655.81	High	0.7593	1.2	290.76
GLPGEFGLPGPAGPR	1xOxidation [P11]	1	1	1	Q01149	0	1437.75	High	0.0004	-0.53	289.94
LGEHNINVLEGNEQFIDAAK		1	1	20	Q9Z1R9	0	2211.1	High	0.5146	0.78	289.56
GGPGSPGPKGEKGEPGGAGADGVPGK	3xOxidation [P3; K12; P15]	1	1	1	P08121	2	2265.07	High	0.0001	0.83	289.54
GPPGPAGPEGR	1xOxidation [P3]	1	1	5	O88207	0	1007.49	High	0.1164	-0.32	288.23
GPPGTAGIPGAR	1xOxidation [P3]	1	1	4	P08121	0	1066.56	High	0.1033	0.14	287.82
LGVPGLPGYPGR	3xOxidation [P4; P7; P10]	2	3	17	Q61245; O88207	0	1230.65	High	0.6489	-0.66	287.31
GVRGDSGPPGR	1xOxidation [P9]	1	1	8	P28481	1	1070.53	High	0.1743	1.25	286.29
GEAGSPGIPGPKGEDGK	3xOxidation [P6; P9; P11]	1	1	2	P08121	1	1600.74	High	0.1565	-0.89	286.11
AGVMGPPGNR	3xOxidation [M4; P6; P7]	1	1	20	Q01149	0	1003.46	High	0.8231	-0.35	285.9
AGVMGPPGNR	2xOxidation [P7; M/P]	1	1	40	Q01149	0	987.468	High	0.0947	-0.06	285.55
GFPGTPGLPGFK	4xOxidation [P3; P6; P9; K12]	1	1	26	Q01149	0	1238.61	High	0.7131	0.67	285.11
GPPGSAGSPGK	1xOxidation [P3]	1	1	9	P11087	0	927.453	High	0.1184	0.67	285.02
RGPPGPAGPEGR		1	1	2	O88207	1	1147.6	High	0.6669	-0.66	285.01
GPSGAPGPDGNK	1xOxidation [P6]	1	1	10	Q01149	0	1069.49	High	0.1854	1.27	284.97
GLPGSPGNVGPSGK	3xOxidation [P3; P6; P11]	1	1	8	Q01149	0	1271.62	High	0.1666	-1.36	283.55
GRPGPPGTAGAR	1xOxidation [P]	1	1	58	P11087	0	1109.58	High	0.167	-0.5	283.31
GPPGPPGKNGDDGEAGKPGRPGER	6xOxidation [P/K]	1	1	6	P11087	1	2395.09	High	0.0029	-0.85	282.44
GVQGPPGPAGPR		1	1	33	P11087	0	1089.58	High	0.7132	0.48	282.11
GPAGPNGIPGEK	2xOxidation [P9; K12]	1	1	2	P08121	0	1125.55	High	0.4287	-0.51	281.69
GDAGPKGADGSPGKDGAR	2xOxidation [P5; P12]	1	1	16	P11087	2	1644.76	High	0.7959	-0.05	280.87
DGLNGLPGPIGPPGPR	4xOxidation [P7; P12; P13; P15]	1	1	2	P11087	0	1577.79	High	0.1851	0.22	280.69
DGNPGSDGPPGR	2xOxidation [P4; P10]	1	1	23	Q01149	0	1157.48	High	0.0931	0.39	280.42
SNQDQILNNLSK		1	1	1	Q61398	0	1373.7	High	0.7922	-1.05	280.2
GVKGHSGMDGLK	1xOxidation [K3]	1	1	4	Q01149	1	1201.6	High	0.67	-0.67	279.71
GPSGPQGIRGDK	1xOxidation [K12]	1	1	10	Q01149	1	1184.6	High	0.5143	-1.02	278.89
SGQPGPVGPAGVR		1	1	60	Q01149	0	1178.63	High	0.7279	-0.79	278.11
IAVQPGTLGPQGR		1	1	6	P08122	0	1293.73	High	0.6277	-0.77	277.9
GEPGPSGLPGPPGER	2xOxidation [P]	1	1	37	P11087	0	1435.68	High	0.0934	-0.85	277.71
GHSGMDGLK		1	1	13	Q01149	0	901.42	High	0.693	-0.57	277.1
EGPVGLPGIDGRPGPIGPAGPR	2xOxidation [P]	1	1	109	Q01149	0	2098.1	High	0.079	0.66	276.36
GSPGAQGLQGPR	1xOxidation [P3]	1	1	14	P28481	0	1140.58	High	0.6802	0.85	276.21
GLPGEFGLPGPAGPRGER	2xOxidation [P3; P]	1	1	71	Q01149	1	1795.91	High	0.0747	0.97	275.84
LGPLGAPGEDGRPGPPGSIGIR	3xOxidation [P7; P13; P15]	1	1	8	Q3U962	0	2118.09	High	0.3192	0.22	275.78
GPAGSPGKAGEDGHPGKPGRPGER	6xOxidation [P2; P6; K8; P15; P18; P21]	1	1	4	Q01149	1	2364.09	High	0.0288	0.05	273.89
GEKGETGLRGDTGNTGR	1xOxidation [K3]	1	1	20	Q01149	2	1720.82	High	0.7365	-0.38	273.72
GEKGETGLRGDTGNTGR		1	1	5	Q01149	2	1704.83	High	0.577	0.21	272.34
GYPGSIGPTGAAGAPGPHGSVGPAGK	1xOxidation [P]	1	1	7	Q01149	0	2233.1	High	0.2251	0.12	271.92
GLPGTAGLPGMK	3xOxidation [P3; K12; M/P]	1	1	31	P11087	0	1146.58	High	0.1748	0.2	271.61
GIPGPAGAAGATGAR	2xOxidation [P3; P5]	1	1	9	Q01149	0	1255.64	High	0.6814	-0.47	271.58
SGQPGPVGPAGVR	1xOxidation [P4]	1	1	53	Q01149	0	1194.62	High	0.3014	1.2	270.8
GLDGFQGPSGPR		1	1	7	P08122	0	1187.58	High	0.7443	0.21	270.67
GPAGPQGPR		1	1	140	P11087	0	836.437	High	0.2078	-0.32	270.01
NGDDGEAGKPGRPGER	2xOxidation [P10; P13]	1	1	36	P11087	0	1643.74	High	0.1037	0.47	269.91
GSPGEAGSAGPAGPPGLRGSPGSR	3xOxidation [P3; P14; P15]	1	1	1	Q01149	1	2124.01	High	0.0037	0.23	269.9
GLPGEFGLPGPAGPRGER	3xOxidation [P3; P]	1	1	56	Q01149	1	1811.9	High	0.6231	-0.81	268.15
GQPGVMGFPGPKGNDGAPGK	2xOxidation [P3; K12]	1	1	5	P08121	1	1899.9	High	0.056	0.38	268.06
GLAGPPGMPGPR	2xOxidation [P6; P9]	1	1	27	P08121	0	1138.57	High	0.0056	0.28	266.83
EGSPGAEGSPGR	2xOxidation [P4; P10]	1	1	15	P11087	0	1132.49	High	0.7781	0.52	266.63
GRPGLPGAAGAR	1xOxidation [P]	1	1	39	P08121	0	1095.6	High	0.389	-0.18	266.23
DGNPGSDGPPGR	1xOxidation [P]	1	1	5	Q01149	0	1141.49	High	0.1217	-0.1	263.76
GFPGLPGPSGEPGK	1xOxidation [P/K]	2	2	27	P28481; P11087	0	1312.65	High	0.1762	0.04	263.63
EGPVGLPGIDGRPGPIGPAGPR	3xOxidation [P]	1	1	11	Q01149	0	2114.1	High	0.0274	-0.25	262.82
NGDDGEAGKPGRPGER	1xOxidation [P/K]	1	1	20	P11087	0	1627.74	High	0.0012	0.53	262.38
GGAGPPGPEGGK	1xOxidation [P6]	1	1	15	P08121	0	996.475	High	0.2003	0.65	262.3
APITGYIIR		1	1	13	P11276	0	1003.59	High	0.7483	-0.67	259.71
GRPGLPGAAGAR	2xOxidation [P3; P6]	1	1	60	P08121	0	1111.6	High	0.6884	-0.77	258.67
EGSPGAEGSPGR		1	1	18	P11087	0	1100.5	High	0.7982	-0.17	258.1
GVVGLPGQRGER		1	1	5	P11087	1	1224.68	High	0.6145	0.01	257.72
VGPSGAPGEDGRPGPPGPQGAR	2xOxidation [P]	1	1	6	P28481	0	2044.98	High	0.0042	1.71	257.65
VGAPGPAGAR	1xOxidation [P4]	1	1	89	Q01149	0	868.464	High	0.2199	0.15	257.49
GPAGPSGPVGK	2xOxidation [P2; P5]	1	1	3	Q01149	0	955.484	High	0.3239	0.09	257.32
GSPGIPGDSGYPGLPGR	3xOxidation [P3; P6; P15]	1	1	1	P02463	0	1631.77	High	0.0948	-0.72	256.87
GAAGIPGGKGEK	1xOxidation [P6]	1	1	61	Q01149	1	1057.56	High	0.2969	-0.35	256.85
GSEGPQGVR		1	1	68	P11087	0	886.438	High	0.7144	0.01	256.81
GPPGPAGKPGDDGEAGKPGK	4xOxidation [P2; P3; P9; P18]	1	1	1	P28481	0	1852.87	High	0.093	-1.03	256.7
GRPGLPGAAGAR		1	1	19	P08121	0	1079.61	High	0.7587	0.5	256.6
GAPGPQGPRGDKGETGER	1xOxidation [P3]	1	1	2	P08121	2	1781.85	High	0.123	1.26	256.43
GEPGGAGADGVPGKDGPR	1xOxidation [P3]	1	1	5	P08121	1	1609.76	High	0.5785	-0.56	256.33
GPSGEPGKNGAKGEPGAR	4xOxidation [P2; P6; K12; P15]	1	1	12	P08121	2	1729.81	High	0.3738	-0.22	256.12
GEVGAPGAPGGK	2xOxidation [P6; P9]	1	1	7	P08121	0	1028.5	High	0.0455	1.84	256.07
GLPGTAGLPGMK	2xOxidation [P3; P9]	1	1	14	P11087	0	1130.59	High	0.1815	0.89	255.87
EGPVGLPGIDGRPGPIGPAGPR	1xOxidation [P]	1	1	104	Q01149	0	2082.11	High	0.4338	-0.16	254.61
SLNNQFASFIDK		1	1	2	E9Q0F0	0	1383.69	High	0.809	1.71	253.81
GPPGPAGTNGIPGTRGPSGEPGKNGAK	4xOxidation [P2; P3; P12; P21]	1	1	1	P08121	2	2492.21	High	0.0765	-0.15	252.44
GIPGPAGAAGATGAR	1xOxidation [P3]	1	1	101	Q01149	0	1239.64	High	0.2026	1.83	252.32
DGNPGSDGPPGR		1	1	6	Q01149	0	1125.49	High	0.7834	0.37	251.69
GADGSPGKDGAR		1	1	5	P11087	1	1087.51	High	0.6937	0.36	251.06
GPPGSAGSPGK	2xOxidation [P3; P9]	1	1	1	P11087	0	943.448	High	0.1124	-0.35	250.76
TGPPGPAGQDGRPGPAGPPGAR	6xOxidation [P3; P4; P13; P15; P18; P19]	1	1	2	P11087	0	2062.95	High	0.3413	0.99	250.51
EAHKSEIAHR	1xOxidation [K4]	1	1	12	P07724	1	1193.6	High	0.6689	0.32	250.16
TGPAGAAGAR		1	1	29	P28481	0	828.432	High	0.5918	0.29	249.98
DGLNGLPGPIGPPGPR		1	1	8	P11087	0	1513.81	High	0.6386	0.26	249.48
GPSGPQGIRGDKGEPGDK		1	1	2	Q01149	2	1751.87	High	0.7289	1.32	248.43
GDVGEKGPEGAPGK	1xOxidation [P12]	1	1	8	P28481	1	1313.63	High	0.1797	0.23	247.52
GVVGLPGQR	1xOxidation [P6]	1	1	333	P11087	0	898.51	High	0.7218	-0.08	247.3
TGPPGPAGQDGRPGPAGPPGAR	1xOxidation [P]	1	1	30	P11087	0	1982.98	High	0.0719	2.49	247.06
GYPGSIGPTGAAGAPGPHGSVGPAGK	3xOxidation [P3; P15; P23]	1	1	1	Q01149	0	2265.09	High	0.0915	0.92	246.77
GPSGPQGIR		1	1	69	Q01149	0	868.464	High	0.775	0.29	246.71
GMPGLPGPAGTPGK	4xOxidation [M2; P3; P6; P12]	1	1	2	Q3U962	0	1300.62	High	0.1781	3.18	246.48
GAAGIPGGK	1xOxidation [P6]	1	1	22	Q01149	0	743.405	High	0.2982	1.42	246.31
GDVGEKGPEGAPGKDGGR	1xOxidation [P12]	1	1	1	P28481	2	1698.8	High	0.0869	-0.21	245.97
GPPGPAGPEGR		1	1	1	O88207	0	991.496	High	0.823	-1.7	245.94
GPSGAPGPDGNK		1	1	6	Q01149	0	1053.5	High	0.7729	-0.99	243.79
GPSGPQGIRGDK		1	1	5	Q01149	1	1168.61	High	0.6512	-1.02	243.69
GAAGLPGPK	1xOxidation [P6]	1	1	51	P11087	0	783.436	High	0.2387	-0.35	243.48
GEAGPQGAR		1	1	24	P11087	0	842.412	High	0.5292	0.48	243.16
LASYLDKVR		1	4	3	P08730	1	1064.61	High	0.437	0	242.93
ITGYIIK		1	1	2	P11276	0	807.497	High	0.4694	-0.21	242.81
GVVGPQGAR		1	1	83	Q01149	0	840.469	High	0.6707	0.64	242.56
GFPGLPGPSGEPGK		2	2	4	P28481; P11087	0	1296.66	High	0.7389	0.07	241.24
EGIRGPRGDQGPVGR		1	1	14	Q01149	2	1550.81	High	0.5699	1.34	239.8
GPSGPQGIRGDKGEPGDK	3xOxidation [P/K]	1	1	17	Q01149	2	1799.85	High	0.175	1.32	239.64
GVKGHSGMDGLK	2xOxidation [K3; K12]	1	1	2	Q01149	1	1217.59	High	0.5345	-0.97	239.58
GEAGSPGIPGPKGEDGK	2xOxidation [P6; P9]	1	1	1	P08121	1	1584.75	High	0.2676	-0.02	239.39
AQYEDIAQK		1	1	4	Q3UV17	0	1065.52	High	0.7817	1.08	239.38
WSRPQAPITGYR		1	1	1	P11276	0	1431.75	High	0.5867	1.34	238.9
GFPGADGVAGPK	1xOxidation [P/K]	1	1	264	P11087	0	1088.54	High	0.6987	0.16	238.69
GEVGPAGPNGFAGPAGAAGQPGAK	2xOxidation [P21; K24]	1	1	1	Q01149	0	2066.99	High	0.1998	1.85	238.57
QGPSGSSGER		1	1	14	P11087	0	961.433	High	0.7438	0.8	238.18
GHSGMDGLK	1xOxidation [K9]	1	1	5	Q01149	0	917.415	High	0.6313	2.39	237.91
GDSGAPGERGPPGTAGIPGAR	3xOxidation [P18; P]	1	1	15	P08121	1	1924.91	High	0.0972	0.82	237.84
GLVGEPGPAGSK	1xOxidation [P6]	1	1	19	Q01149	0	1084.56	High	0.2178	1.54	237.72
NGDDGEAGKPGRPGERGPPGPQGAR	3xOxidation [P/K]	1	1	5	P11087	1	2477.15	High	0.1118	-1.59	237.45
GMPGLPGPAGTPGK	3xOxidation [P3; P6; P12]	1	1	1	Q3U962	0	1284.63	High	0.0999	0.59	237.23
GPPGPVGPSGK	2xOxidation [P2; P3]	2	2	5	P28481; Q3U962	0	981.5	High	0.4208	-0.12	236.95
VGAPGPAGAR	2xOxidation [P4; P6]	1	1	14	Q01149	0	884.458	High	0.5891	-0.04	236.57
GPPGPQGAR	1xOxidation [P3]	1	1	73	P11087	0	852.432	High	0.2234	0.14	235.66
LGPQGAPGKR	1xOxidation [P7]	1	1	14	Q3U962	1	996.558	High	0.2043	0.49	235.52
DGESGRPGRPGER	1xOxidation [P10]	1	1	13	P08121	0	1385.65	High	0.3098	-0.08	235.47
GFPGTPGLPGVKGHR	4xOxidation [P3; P6; P9; K12]	1	1	19	P28481	1	1540.79	High	0.6587	-0.97	234.66
GPPGPPGKDGLPGHPGQR	6xOxidation [P2; P3; P5; P6; P12; P15]	1	1	1	O88207	1	1816.86	High	0.0914	-0.91	233.57
GFPGTPGLPGFK	3xOxidation [P3; P/K]	1	1	25	Q01149	0	1222.61	High	0.1915	0.11	233.53
GFPGADGVAGPK	2xOxidation [P3; K/P]	1	1	14	P11087	0	1104.53	High	0.0904	-0.98	232.91
GPPGPPGK	1xOxidation [P3]	2	2	15	O88207; P11087	0	722.383	High	0.1355	0.25	232.44
GPPGPQGAR	2xOxidation [P2; P3]	1	1	23	P11087	0	868.427	High	0.4655	-0.05	232.23
GEKGETGLR		1	1	5	Q01149	1	946.495	High	0.5964	0.27	231.66
GPPGSAGSPGK		1	1	4	P11087	0	911.458	High	0.8773	-0.74	231.45
GPAGPQGPR	1xOxidation [P2]	1	1	38	P11087	0	852.432	High	0.2668	0.28	231
GIAGPQGPR		1	1	14	P28481	0	852.469	High	1	0.2	228.6
FTNIGPDTMR		1	1	2	P11276	0	1151.55	High	0.5878	1.01	228.58
GEDGKDGSPGEPGANGLPGAAGERGPSGFR	3xOxidation [P9; P12; P18]	1	1	1	P08121	2	2844.28	High	0.0409	-1.27	226.95
GIGGVPGVLGPR	1xOxidation [P6]	1	1	3	Q00780	0	1094.63	High	0.3261	0.64	226.85
GVVGLPGQR		1	1	20	P11087	0	882.516	High	0.6588	-1.9	226.33
GPPGPPGK	2xOxidation [P3; P6]	2	2	41	O88207; P11087	0	738.378	High	0.0004	0.11	226.21
GGAGPPGPEGGK	2xOxidation [P5; P6]	1	1	7	P08121	0	1012.47	High	0.1217	0.54	225.4
GAAGLPGPKGDR	1xOxidation [P/K]	1	1	11	P11087	1	1111.59	High	0.1	-0.54	224.94
GYHLNEEGTR		1	1	19	Q08879	0	1175.54	High	0.583	0.33	224.56
GPVGPHGPPGK	2xOxidation [P8; P9]	1	1	1	P08121	0	1031.53	High	0.1945	0.14	223.88
GFPGADGVAGPK		1	1	44	P11087	0	1072.54	High	0.8055	0.21	223.84
GLVGEPGPAGSK	2xOxidation [P6; K/P]	1	1	6	Q01149	0	1100.56	High	0.069	0.93	222.82
GEKGETGLR	1xOxidation [K3]	1	1	19	Q01149	1	962.49	High	0.5483	-0.62	222.69
GGPGPAGPR	1xOxidation [P3]	1	1	22	P08121	0	781.395	High	0.4875	0.63	221.12
GAAGLPGPK	2xOxidation [P6; P/K]	1	1	31	P11087	0	799.431	High	0.2636	-0.78	220.86
GAAGIAGPKGDR		1	1	2	P28481	1	1069.57	High	0.6705	-0.36	220.15
QTSPVSAMLVLVK		1	1	1	Q8BPB5	0	1372.79	High	0.7142	0.67	220.07
IHLYTLNDNAR		1	1	12	P11276	0	1329.69	High	0.6726	0.51	219.43
GIVGLPGQR	1xOxidation [P6]	1	1	13	P28481	0	912.526	High	0.5574	0.5	219.42
GPQGALGEPGK	1xOxidation [P9]	1	1	1	Q02788	0	1026.52	High	0.0502	-0.4	219.4
GPPGPVGPSGK	1xOxidation [P3]	2	2	6	P28481; Q3U962	0	965.505	High	0.1842	1.62	219.32
DGAVGERGDR		1	1	1	Q3U962	1	1031.49	High	0.7234	-0.01	219.03
GDPGPQGPR		1	1	11	P11087	0	880.427	High	0.4868	-3.03	218.95
GPSGPQGIRGDKGEPGDK	1xOxidation [P15]	1	1	2	Q01149	2	1767.86	High	0.1818	0.94	218.9
GQPGVMGFPGPK	2xOxidation [P3; P/K]	2	2	50	P28481; P08121	0	1203.58	High	0.2041	0.12	218.69
AGVMGPPGNR	1xOxidation [P7]	1	1	74	Q01149	0	971.473	High	0.2378	-0.65	218.52
GINGAVGPPGPR	2xOxidation [P8; P9]	1	1	1	Q60847	0	1123.59	High	0.7781	1.67	218.46
GLVGEPGPAGSKGESGNK	2xOxidation [P6; K12]	1	1	8	Q01149	1	1672.81	High	0.1272	1.07	218.4
GAAGIPGGKGEKGETGLR	1xOxidation [P6]	1	1	9	Q01149	2	1670.88	High	0.1053	0.02	218.05
GLPGLPGVPGMPGPK	4xOxidation [P3; P6; P9; P12]	1	1	4	Q8K4Q8	0	1437.74	High	0.0369	1.15	216.33
GPEAGTPVGK	1xOxidation [P2]	1	1	13	Q5DTT3	0	928.473	High	0.4866	-0.92	215.29
GAPGPAGPK	1xOxidation [P3]	1	1	53	P11087	0	767.405	High	0.2598	-0.29	214.77
GDQGPVGR		1	1	28	Q01149	0	785.39	High	0.5021	-0.98	214.28
KGPTGDRGPR		1	1	5	Q01149	2	1040.56	High	0.6114	-0.32	212.67
GPSGPQGIR	1xOxidation [P2]	1	1	8	Q01149	0	884.458	High	0.7385	0.38	212.62
GSTGPAGIRGPNGDAGRPGEPGLMGPR	3xOxidation [P18; P21; M24]	1	1	6	Q01149	1	2579.24	High	0.107	-1.57	211.36
VGAPGPAGAR		1	1	2	Q01149	0	852.469	High	0.6583	-0.94	209.83
GLPGPPGIK	2xOxidation [P3; P6]	1	1	28	P08121	0	867.493	High	0.1223	0.01	209.54
GLPGADGR	1xOxidation [P3]	1	1	90	Q01149	0	758.379	High	0.5108	-0.97	209.47
DGLPGHPGQR	2xOxidation [P4; P7]	2	3	8	Q61245; O88207	0	1065.51	High	0.6612	-0.02	209.32
GAAGIPGGKGEK	2xOxidation [P6; K9]	1	1	19	Q01149	1	1073.56	High	0.1047	0.2	208.9
GIVGMPGQR	1xOxidation [P6]	1	1	13	Q3U962	0	930.483	High	0.0904	3.05	207.85
GFSGLDGAK		1	1	139	P11087	0	851.426	High	0.6168	0.8	207.84
GDKGETGEQGDRGIK	2xOxidation [K3; K15]	1	1	1	P11087	2	1578.74	High	0.4017	1.45	207.84
GVAGEPGR	1xOxidation [P6]	1	1	8	P08121	0	758.379	High	0.492	-0.25	207
SAGLTKHQMQAYEIPHR	2xOxidation [M9; P15]	1	1	3	E9PXX8	1	1998.98	High	0.1596	-4.21	206.97
QYNVGPLASKYPLR		1	1	2	P11276	1	1605.87	High	0.6016	0.75	206.95
GPVGPPGR		2	2	8	Q3U962; P11087	0	736.41	High	1	0.05	206.55
GFPGQDGLAGPK	2xOxidation [P3; P11]	1	1	1	P28481	0	1175.57	High	0.7447	2.19	206.07
GIVGLPGQR		1	1	1	P28481	0	896.531	High	0.7261	0.56	206.01
GAPGPAGPKGSPGEAGRPGEAGLPGAK	3xOxidation [P3; P12; P18]	1	1	1	P11087	1	2388.19	High	0.0943	2.6	205.36
GPSGLTGPKGANGDPGRPGEPGLPGAR	5xOxidation [P8; P15; P18; P21; P24]	1	1	3	P28481	1	2549.23	High	0.4159	-4.16	205.2
LGVPGLPGYPGR	2xOxidation [P4; P7]	2	3	2	Q61245; O88207	0	1214.65	High	0.2223	-0.13	205.12
KIGQQPQQPGAPPQQDYTKAWEEYYK	5xOxidation [P6; P9; P12; K19; K26]	1	1	2	Q3U0V1	2	3158.47	High	0.1041	4.32	205.11
GSTGPAGIRGPNGDAGRPGEPGLMGPR	2xOxidation [P/M]	1	1	24	Q01149	1	2563.24	High	0.2836	-0.36	202.97
GVVGLPGQRGER	1xOxidation [P6]	1	1	22	P11087	1	1240.68	High	0.6167	-0.65	202.87
GDPGPQGPR	1xOxidation [P3]	1	1	3	P11087	0	896.422	High	0.3204	1.13	202.86
RGLPGPQGPR	1xOxidation [P4]	1	1	5	Q3U962	1	1050.58	High	0.4498	-0.33	202.18
QLLLQLNQQR		1	1	4	Q9JLZ6	0	1253.73	High	0.6577	-0.37	201.94
NGLPGFDGAGGR	1xOxidation [P4]	1	1	1	Q63ZW6	0	1133.53	High	0.3841	-1.43	201.7
GQPGVMGFPGPK	1xOxidation [P9]	2	2	4	P28481; P08121	0	1187.59	High	0.0093	1.08	201.16
PAPGQGPR	1xOxidation [P1]	1	1	3	Q8BGU2	0	795.411	High	0.2934	0.97	198.94
GLVGPPGSR	1xOxidation [P6]	2	2	14	Q63870; Q3U962	0	855.468	High	0.135	-0.41	197.96
GSTGPAGIR		1	1	42	Q01149	0	815.437	High	0.5056	1.13	197.46
GFSGLDGAK	1xOxidation [K9]	1	1	20	P11087	0	867.421	High	0.6421	-0.25	196.75
GPPGAVGSPGVNGAPGEAGR	2xOxidation [P3; P15]	1	1	2	Q01149	0	1735.84	High	0.0167	3.13	196.3
VGPSGAPGEDGRPGPPGPQGAR	3xOxidation [P7; P13; P15]	1	1	8	P28481	0	2060.97	High	0.0028	-1.64	196.24
GYPDPHNVPR		1	1	3	P10493	0	1151.56	High	1	1.44	195.26
GPSGLTGPK		1	1	1	P28481	0	813.446	High	0.5349	0.48	194.35
EGSPGAEGSPGRDGAPGAKGDR		1	1	1	P11087	2	2024.94	High	0.5234	0.77	193.89
GGPGPAGPR		1	1	4	P08121	0	765.4	High	0.7015	-1.7	192.48
SLNNQFASFIDKVR		1	1	3	E9Q0F0	1	1638.86	High	0.7518	-0.44	192.06
LLQGDTPAK		1	1	2	Q62009	0	942.525	High	0.6036	0.03	191.62
VVGRPPPR	2xOxidation [P6; P7]	1	1	1	Q80UM7	0	909.526	High	0.1236	-1.09	191.39
TGPPGPAGQDGRPGPAGPPGAR		1	1	1	P11087	0	1966.98	High	0.5034	0.6	190.71
GFPGQDGLAGPK	1xOxidation [P3]	1	1	3	P28481	0	1159.57	High	0.6329	0.05	190.32
KGDPGPSGPPGSR	2xOxidation [P6; P9]	1	1	3	Q63870	1	1240.59	High	0.2752	-4.67	190.11
GAPGERGETGPPGPAGFAGPPGADGQPGAK	3xOxidation [P3; P14; P21]	1	1	11	P28481	1	2705.26	High	0.0003	0.64	189.87
GPAGPQGPRGDKGETGEQGDR	3xOxidation [P2; P5; K12]	1	1	1	P11087	2	2113.95	High	0.0034	1.06	188.86
EVSTPANQR		1	1	1	Q60847	0	1001.5	High	0.6347	-0.69	188.86
LGPLGAPGEDGRPGPPGSIGIR	2xOxidation [P7; P13]	1	1	1	Q3U962	0	2102.1	High	0.1081	1.32	188.61
GNKGESGSPGLPGFQGPR	2xOxidation [K/P]	1	1	10	E9Q7P1	1	1773.85	High	0.1218	-3.94	188.49
TLGDLVR		1	1	3	E9PVA8	0	773.452	High	0.5335	-1.65	186.79
EGFPGPPGFMGPR	2xOxidation [P4; P7]	1	1	1	P08122	0	1377.63	High	0.1286	1.02	186.61
DGTPGGPGIR	2xOxidation [P4; P7]	1	1	32	P08121	0	958.459	High	0.7567	-0.38	185.54
GHPGLAGAR	1xOxidation [P3]	1	1	19	Q01149	0	851.448	High	0.7445	-0.28	184.84
GPVGPPGR	1xOxidation [P6]	2	2	4	Q3U962; P11087	0	752.405	High	0.1496	-1.39	183.68
EGFPGPPGFMGPR	3xOxidation [P4; P6; P7]	1	1	1	P08122	0	1393.62	High	0.2148	0.63	180.94
GAPGPAGPK	2xOxidation [P3; K9]	1	1	8	P11087	0	783.4	High	0.0762	0.21	180.78
SGIDQK		1	1	2	Q9CZ70	0	647.336	High	0.1735	1.39	179.64
GPSGFR		1	1	29	P08121	0	620.315	High	0.3623	-0.94	179.03
NLTAIGYKWEEYNIEEYCQNSRIHGR	1xCarbamidomethyl [C18]	1	1	7	A0A6I8MX06	2	3243.53	High	0.4585	-1.11	178.81
DGQPGHKGER	1xOxidation [P4]	1	1	2	Q01149	1	1096.51	High	0.4457	-0.03	178.54
EGRPSMPPRVCLQQPSASPQGGSSFESR	1xCarbamidomethyl [C11]; 3xOxidation [P4; P15; P19]	1	1	4	Q8BLK9	1	3077.42	High	0.1016	2.34	177.84
STTPDITGYR		1	1	6	P11276	0	1110.54	High	0.598	1.05	177.66
SISPDVR		1	1	12	P11276	0	773.415	High	0.3472	-0.37	177.34
GLPGTPGTDGPK	2xOxidation [P3; P6]	1	1	2	P28481	0	1128.55	High	0.3684	0.54	177.34
NGDDGEAGKPGRPGERGPPGPQGAR	4xOxidation [P10; P13; P18; P19]	1	1	2	P11087	1	2493.15	High	0.0483	-0.9	176
LAADDFR		1	17	1	P08730	0	807.4	High	0.4975	-0.4	175.87
GTSGGDGPPGPPGER	1xOxidation [P12]	1	1	14	Q61245	0	1353.6	High	0.1277	-1.17	175.67
GPNGDAGRPGEPGLMGPR	4xOxidation [P2; P9; P12; M15]	1	1	4	Q01149	0	1798.81	High	0.0295	-1.05	175.19
GRLGPQGAPGKR	1xOxidation [P9]	1	1	2	Q3U962	2	1209.68	High	0.1384	1.79	174.19
RGPGPGPGAAAR	1xOxidation [P3]	1	1	5	Q6IEE6	1	1079.57	High	0.3984	2.5	173.76
GVQGPPGPTGKPGRR	2xOxidation [P6; P12]	1	1	1	O88207	1	1492.8	High	0.0183	-0.44	172.96
DGTPGGPGIR	1xOxidation [P4]	1	1	1	P08121	0	942.464	High	0.4433	2.31	172.03
DGNPGSDGPPGRDGQPGHKGER		1	1	1	Q01149	2	2186.99	High	1	1.63	171.79
FIRQEIIK		1	1	3	Q8BLX7	1	1046.64	High	0.2369	0.61	171.67
PAPGQGPR		1	1	1	Q8BGU2	0	779.416	High	0.5583	0.49	171.2
LQQEGERIR		1	1	1	Q62311	1	1128.61	High	0.4541	-5.85	170.79
GFPGLPGPSGEPGKQGPSGSSGER		1	1	2	P11087	1	2239.07	High	0.6667	0.53	170.53
TGPIGPQGAPGKPGPDGLR		1	1	5	O88207	0	1771.94	High	0.7254	0.5	170.04
GEPGDTGVK		1	1	2	P11087	0	859.416	High	0.442	-0.94	170
IIAPPERK		1	7	5	Q8BFZ3	1	923.567	High	0.546	-0.68	169.62
YEKPGSPPR		1	1	4	P11276	0	1030.53	High	0.2936	0.65	169
AGEVPSPEAGRNTR	1xOxidation [P5]	1	1	1	Q9CRB8	1	1456.71	High	1	-0.35	168.75
DGESGRPGRPGER	2xOxidation [P7; P10]	1	1	8	P08121	0	1401.65	High	0.4094	-0.08	168.35
GNKGESGSPGLPGFQGPR		1	1	9	E9Q7P1	1	1741.86	High	0.4759	-1.27	167.91
GFPGTPGLPGFK	2xOxidation [P3; P9]	1	1	2	Q01149	0	1206.62	High	0.1378	1.16	167.83
VQIPPAQKSVPQPVRHSLEKPDSENIPPSK	5xOxidation [P4; P5; K8; K20; P21]	1	1	2	Q7TQG1	2	3382.76	High	0.0006	-2.75	167.83
LHPDTKDVALGGPHYCLSLETFEDLRK	1xCarbamidomethyl [C16]; 2xOxidation [P3; P13]	1	1	1	A2RRY9	2	3143.55	High	0.0568	-1.58	166.97
ALGEGDVR		1	1	1	V9GX81	0	816.421	High	0.3201	-1.05	166.29
NHHVHLYPWSSFDGAEASNFDIK	2xOxidation [P8; K23]	1	1	3	Q7TT50	0	2703.22	High	1	6.37	165.83
KASGFPK		1	1	4	P48999	1	734.42	High	0.1447	-0.59	165.7
GLPGPQGPR	1xOxidation [P3]	1	1	9	Q3U962	0	894.479	High	0.3088	-0.02	165.53
HHAEHSVGRPR		1	1	2	P11276	0	1282.65	High	0.7895	-0.69	165.17
GEAGAEGPPGKTGPVGPQGPSGKPGPEGLR	4xOxidation [K11; P20; K23; P24]	1	1	1	Q61245	1	2802.37	High	0.1046	1.82	164.84
APGKSPPEPPSPQEILIK	4xOxidation [K4; P9; P10; P12]	1	1	1	A2A699	1	1949.02	High	0.0921	5.99	164.18
NGLGPSK		1	1	1	P11276	0	672.368	High	1	-1.6	164.12
EGIRGPR		1	1	13	Q01149	1	784.442	High	0.2978	-1.06	163.72
GPAGPQGPR	2xOxidation [P2; P5]	1	1	4	P11087	0	868.427	High	0.2394	0.44	163.69
RGPGPGPGAAAR	2xOxidation [P3; P5]	1	1	3	Q6IEE6	1	1095.57	High	0.2991	0.09	163.57
VYYSAGPK		1	1	23	Q8VCL2	0	884.451	High	0.431	-1.96	163.21
QVGVCLPSCPPGYFDARNPDMNKCIK	3xCarbamidomethyl [C5; C9; C24]; 4xOxidation [P7; P11; P19; K23]	1	1	3	Q9Z132	2	3087.38	High	0.0024	6.01	162.54
QHPEAVPMDSGDPRPVPEPQPLDQDCINR	1xCarbamidomethyl [C26]; 4xOxidation [M8; P13; P15; P17]	1	1	2	Q9JKV7	0	3358.51	High	0.1028	-5.92	162.48
GGGFLPMTPMAAAPEGNVK	4xOxidation [M7; M10; P14; K19]	1	1	2	P11881	0	1908.88	High	1	5.89	162.17
LVSGAKDGQVK		1	1	1	Q5SUS0	1	1101.63	High	0.3896	0.03	161.71
QKESEPYFNR	2xOxidation [K2; P6]	1	1	7	O55196	1	1329.61	High	0.3158	4.75	161.68
DGPPGLR	1xOxidation [P4]	1	1	5	O88207	0	727.373	High	0.3645	-0.32	161.59
ILLLVR		1	1	2	Q9R1X4	0	726.524	High	0	-1.11	161.53
QTFITSVIK		1	1	8	Q91XA9	0	1036.6	High	0.6499	0.67	161.4
GLAGAPGLR	1xOxidation [P6]	1	1	2	P28481	0	827.473	High	0.1472	-0.22	160.95
IWDLEGK		1	1	1	P68040	0	860.451	High	0.2093	-5.28	160.38
EGSPGADGPPGR	2xOxidation [P4; P9]	1	1	1	P28481	0	1128.49	High	0.7822	1.1	160.35
KYDPEVQLSKSLNFSSATEPMMFQR	5xOxidation [P4; K10; P20; M21; M22]	1	1	3	Q91XQ0	2	3013.39	High	1	6.62	160.12
GPSSPEPDFSVFRDFISR	1xOxidation [P7]	1	1	10	Q9WTP5	1	2055.98	Medium	0.1583	2.48	159.85
VPEVTR		1	1	6	Q80YX1	0	700.399	Medium	0.4974	0.92	159.71
LGVPGLPGYPGR	1xOxidation [P7]	2	3	2	Q61245; O88207	0	1198.66	Medium	0.2749	0	159.21
DILSPDMISPPLGDFR	3xOxidation [P5; M/P]	1	1	5	Q9CQC5	0	1820.87	Medium	0.1126	-2.04	158.78
GNSGEPGAPGNK	1xOxidation [P9]	1	1	2	P11087	0	1100.5	Medium	0.3424	1.27	156.69
KLIKVTHK		1	1	11	Q6NZG4	2	966.646	Medium	0.4998	0.19	156.64
GPKGDLGRPGPKGIPGMAGPGGEPGMPGK	7xOxidation [P2; P9; P15; M17; P20; P24; M26]	1	1	1	A2ACT7	2	2781.33	Medium	0.0024	0.57	156.25
TKSSGWPPPSGTWGLNQVPPYGWEMMTNR	6xOxidation [K2; P8; P9; P19; M25; M26]	1	1	2	A2AFR3	1	3357.49	Medium	0.1065	1.76	155.83
HDRTQTQMDSEQRGQR		1	1	6	Q6ZPQ6	2	1972.9	Medium	0.2631	3.27	155.42
GPPGPPGK		2	2	1	O88207; P11087	0	706.388	Medium	0.6063	-0.46	155.39
LPPPPPPGEQPPSGSGHSRPPGARPPHR	5xOxidation [P2; P3; P4; P7; P20]	1	1	3	Q61091	0	2936.45	Medium	0.0014	1.62	155.22
KYLWEGK		1	1	3	Q58Y75	1	923.499	Medium	0.2433	-0.93	155.2
GAAGLPGPK		1	1	1	P11087	0	767.441	Medium	0.8176	0.41	154.9
DLKMFFGSVAPTVVSASQTCK	1xCarbamidomethyl [C20]; 3xOxidation [M4; P11; K21]	1	1	1	Q3TYQ9	1	2321.12	Medium	0.0114	5.34	153.97
WREAGMKVYIYSSGSVEAQK	3xOxidation [M6; K7; K20]	1	1	1	Q8BGB7	2	2337.12	Medium	0.2028	2.24	153.92
GPRGETGPAGRPGEVGPPGPPGPAGEK	4xOxidation [P]	1	1	3	P11087	1	2542.23	Medium	0.0695	4.55	153.75
LGTGGGGSPDKSPSAQELKEQGNR	3xOxidation [K11; P13; K19]	1	1	1	Q9WUD1	2	2418.15	Medium	0.2226	5.02	153.73
EKPQDIWPMEMQPIVTDMVTVHR		1	1	4	P70289	0	2780.36	Medium	0.1053	-3.93	153.71
VNKPGVYMR	2xOxidation [K3; P4]	1	1	13	Q14C59	0	1095.56	Medium	0.0665	3.82	153.59
AGEVPSPEAGRNTR	2xOxidation [P5; P7]	1	1	1	Q9CRB8	1	1472.71	Medium	0.243	-0.73	153.43
GPPGEPGPPGPPGPPGVPGSDGIDGDK	6xOxidation [P14; P/K]	1	1	5	Q07643	0	2500.11	Medium	0.0325	5.8	153.35
NGEKGETGAPGLK	2xOxidation [K4; P10]	1	1	1	P08121	1	1289.63	Medium	0.2097	0.02	153.18
RPTFSRKPNSMSSNHAFSTSATR	1xOxidation [M11]	1	1	1	O88319	1	2583.25	Medium	0.2266	-3.69	152.63
SAPPNLWAAQR		1	1	3	Q61337	0	1210.63	Medium	0.5405	-2.94	152.35
NRISMIPPK	1xOxidation [P8]	1	1	2	Q52KR2	1	1071.6	Medium	0.0148	6.86	152.12
AAAATAPPSPGPAQPGPR	3xOxidation [P8; P10; P15]	1	1	1	D3YXK1	0	1661.82	Medium	0.1133	0.56	151.9
RKPMQVK	3xOxidation [K2; P3; M4]	1	1	7	Q7TPH6	1	934.514	Medium	0.4116	-2.18	151.84
GRQGPPGFFGQKGDPGTQGNPGLPGPSGSK	7xOxidation [P5; P6; P15; P21; P24; P26; K30]	1	1	6	A2AX52	2	2991.38	Medium	0.1304	-4.17	151.83
TKELSRQPPDSNPPR	2xOxidation [P8; P13]	1	1	1	Q2KHI9	2	1753.88	Medium	0.1263	5.59	151.67
GRQGPPGFFGQKGDPGTQGNPGLPGPSGSK	8xOxidation [P5; P6; K12; P15; P21; P24; P26; K30]	1	1	4	A2AX52	2	3007.38	Medium	0.243	-6.43	151.55
KGYMGEPGPEGLKGEVGDQGDIGK	3xOxidation [M4; P9; K13]	1	1	1	Q30D77	2	2466.15	Medium	0.1288	2.51	151.44
QKCTSKGPSAHK	1xCarbamidomethyl [C3]	1	1	1	Q7TQE6	2	1328.67	Medium	0.4534	-2.47	151.01
VLLEAR		1	1	3	P39061	0	700.435	Medium	0	0.56	151
GNPTPAYPERKGSPTPAYPER	4xOxidation [P3; P8; K11; P14]	1	1	1	Q148V8	2	2349.11	Medium	0.0016	-4.84	150.91
IPEPPR		1	1	7	Q80WC3	0	708.404	Medium	0.2452	-0.24	150.8
GPDVDIKGPKMDINAPDMDVQGPDWHLK	8xOxidation [P2; K7; P9; K10; M11; P16; M18; K28]	1	1	1	E9Q616	2	3216.45	Medium	0.1035	2.63	150.75
GRQGPPGFFGQKGDPGTQGNPGLPGPSGSK	5xOxidation [P5; P21; P24; P26; K30]	1	1	2	A2AX52	2	2959.39	Medium	0.1295	-6.08	150.69
GLPGLPGVPGMPGPK	5xOxidation [P3; P6; P9; M11; P12]	1	1	1	Q8K4Q8	0	1453.74	Medium	0.1824	4.53	150.62
GFPGQDGLAGPK		1	1	1	P28481	0	1143.58	Medium	0.4986	1.15	150.33
WGYEGIIETLLQNGAPTAVQNR	1xOxidation [P16]	1	1	2	Q3UMR0	0	2446.24	Medium	1	-5.54	150.33
LSPGPGAR	1xOxidation [P5]	1	1	1	Q8K201	0	770.416	Medium	0.146	-0.41	149.55
GLPGPQGAR	1xOxidation [P3]	1	1	5	P28481	0	868.464	Medium	0.3506	-0.76	149.38
IDLPEAR		1	1	1	P63015	0	813.446	Medium	0.3336	-0.27	148.57
GIVGLPGQRGER	1xOxidation [P6]	1	1	5	P28481	1	1254.69	Medium	0.3518	0.71	148.53
RQPEPGAPGGER	1xOxidation [P]	1	1	2	Q3UHK1	1	1266.62	Medium	0.1821	0.84	148.48
CFVKLPEGTTPEKYLGAEYMQSVGNMR	1xCarbamidomethyl [C1]; 4xOxidation [P6; P11; K13; M26]	1	1	3	Q921I1	2	3169.46	Medium	0.0617	-0.4	148.38
AVYNSFGFPGQAARYPWMAFPR	1xOxidation [P21]	1	1	1	Q8BT14	1	2549.22	Medium	0.113	0.81	147.64
EGGKGPR		1	1	2	P11087	1	700.374	Medium	0.7166	-0.29	147.64
LPSGYVPQPDDVVNVVAVQSMQSNYFWR	2xOxidation [M21; P]	1	1	2	Q14BQ3	0	3227.55	Medium	0.0618	-6.36	147.02
TNKMLK		1	1	9	O08638	1	734.423	Medium	0.0291	-5.93	146.53
GPTGPRGER		1	1	4	O88207	1	926.48	Medium	0.1567	-0.32	146.47
EPGNPGKGNYWTLDPESADMFDNGSFLRR	1xOxidation [P15]	1	2	6	Q61345	2	3286.49	Medium	0.0682	-6.5	146.1
GPSASFPRERGLPGMCER	1xCarbamidomethyl [C16]; 2xOxidation [P7; M15]	1	1	1	P70325	2	2035.94	Medium	0.01	-1.63	146.09
GLPGEPGPR	2xOxidation [P3; P6]	1	1	11	O88207	0	911.458	Medium	0.3429	-0.81	146.01
SSPKRGFFR		1	1	1	Q80TA6	2	1081.59	Medium	0.2427	-0.92	145.98
GNSGEPGAPGNKGDTGAK	4xOxidation [P6; P9; K12; K18]	1	1	1	P11087	1	1677.73	Medium	0.7153	0.47	145.68
GPPARDSTETEKSSPAVSSSK	1xOxidation [K21]	1	1	2	A6H8H2	2	2134.03	Medium	0.0833	5.87	145.66
QPSVATQAPR	1xOxidation [P9]	1	1	2	Q61066	0	1070.56	Medium	0.3671	-0.2	145.14
QITMVPFDQKSGGKGGEDESVTLK	3xOxidation [P6; K14; K24]	1	1	1	Q6ZQ82	2	2599.26	Medium	0.1252	-1.71	144.88
AYAYERQASSGSSRAGGLDWPEATEGPPSR	1xOxidation [P]	1	1	2	Q9QY23	2	3169.46	Medium	0.0537	2.48	144.74
VSMETLTKFMQLHFPK	2xOxidation [K8; P15]	1	1	3	E9Q876	1	1968.99	Medium	0.0953	-2.02	144.51
AYAYERQASSGSSRAGGLDWPEATEGPPSR	2xOxidation [P27; P28]	1	1	3	Q9QY23	2	3185.45	Medium	0.0015	-0.27	144.33
GLEPSPAAVAALPPEVR	3xOxidation [P4; P6; P14]	1	1	4	Q3UH60	0	1721.91	Medium	0.1289	-5.7	143.96
AMGPGNIGPPK	2xOxidation [P9; P10]	1	1	3	Q8C6P5	0	1070.53	Medium	0.0395	-0.18	143.91
ELGCGRPRQPDPAAGR	1xCarbamidomethyl [C4]; 2xOxidation [P7; P12]	1	1	1	Q8BV57	1	1768.85	Medium	0.2796	3.45	143.76
GFPGER	1xOxidation [P3]	3	4	27	Q61245; P28481; P11087	0	678.321	Medium	0.6633	-0.12	143.65
GPPLKTPASKSPSEGPGATTSPR	7xOxidation [P3; K5; P7; K10; P12; P16; P22]	1	1	1	Q61315	2	2332.13	Medium	0.0519	-5.98	143.62
TLDAKGHGVLEMPSGTGK	3xOxidation [K5; M12; P13]	1	1	3	O08811	1	1845.9	Medium	0.266	-5.58	143.4
KGGGEPK	1xOxidation [P6]	1	1	5	P23881	1	688.362	Medium	0.1204	0.68	143.07
LGAKKEGMGGPADYHALGAMEVICNSMAK	1xCarbamidomethyl [C24]; 6xOxidation [K4; M8; P11; M20; M27; K29]	1	1	3	Q80WV3	2	3102.4	Medium	0.0043	-3.67	142.68
ASRTPCQTPSVTTTFMLAGACLFLDMK	2xCarbamidomethyl [C6; C21]; 1xOxidation [K27]	1	1	1	P51865	1	3020.43	Medium	0.1075	2.75	142.65
MASGGSGGVSVPALWSEVNRYGQNSDFTR	1xOxidation [M1]	1	1	2	F8VQC1	1	3045.41	Medium	0.4701	4.2	142.45
NLPFIYGDIPPEMVSEPLEDLDPYYVSKK	4xOxidation [P3; M/P/K]	1	1	3	A2ASI5	1	3432.64	Medium	0.0158	0.74	141.96
GPPGESVVGAPGAPGTPGER	3xOxidation [P2; P11; P14]	1	1	1	Q63870	0	1836.87	Medium	0.1599	0.33	141.94
DLGQSASR		1	1	2	O08863	0	833.411	Medium	0.3704	4.63	141.67
APKDIFTFSSRPRSAPHGK	2xOxidation [P2; P12]	1	1	15	Q6P2K3	2	2131.1	Medium	0.4008	5.23	141.48
GPPARDSTETEKSSPAVSSSK	3xOxidation [P2; K12; P15]	1	1	2	A6H8H2	2	2166.02	Medium	0.1579	5.94	141.47
TSQGAGPSRPPTPGR	3xOxidation [P7; P10; P11]	1	1	1	Q8VCC8	0	1513.74	Medium	0.2554	-6.59	141.41
VGPPGPAGAPGPAGPAGEPGK	1xOxidation [P19]	1	1	1	Q3U962	0	1753.89	Medium	0.0959	4.86	141.41
QQDLERDREELQQK	1xOxidation [K14]	1	1	2	E9Q394	2	1830.89	Medium	0.3862	-5.18	141.4
GNDNWLVKYDEMK	1xOxidation [K8]	1	1	1	Q8CBQ5	1	1627.74	Medium	0.0059	0.42	141.38
VMEVEK		1	1	4	Q8C341	0	734.375	Medium	0.0059	1.73	141.19
KPEQENREQETPEQEKPEVQRR	1xOxidation [P17]	1	1	2	Q9DAB5	2	2780.36	Medium	0.1439	-3.61	141.18
LNIHSISK	1xOxidation [K8]	1	1	7	Q80VK6	0	927.526	Medium	0.3642	0.98	141.1
MAPVYEGMASHVQVFSPHTLQSSAFCSVK	1xCarbamidomethyl [C26]; 2xOxidation [M1; P3]	1	1	1	Q9QZR5	0	3227.5	Medium	0.0534	4.61	140.88
AGATIPR		1	1	1	Q9EPX2	0	685.399	Medium	0.2141	1.17	140.64
LTAGLTR		1	1	1	P11276	0	731.441	Medium	0.1402	-0.82	140.62
IYPLPEDPAIPMPPR	1xOxidation [M12]	1	1	3	Q9ESD7	0	1721.89	Medium	0.0182	0.64	140.41
LSDGGKASPEEPGDSPPLR	4xOxidation [K6; P9; P16; P17]	1	1	1	Q6GQT6	1	1972.91	Medium	0.057	-0.94	140.38
GPGDGGSRDHWKDLDR	1xOxidation [K12]	1	1	1	Q8BGD9	2	1783.81	Medium	1	-3.66	140.32
GLKGHR	1xOxidation [K3]	1	1	1	P28481	1	683.395	Medium	0	-0.05	140.25
LLDHMQNTPGFMYKNLQCLVIDEADR	1xCarbamidomethyl [C18]; 3xOxidation [M5; P9; K14]	1	1	1	Q8K363	1	3169.48	Medium	0.1351	-4.75	140.24
GPPGEQGPPGPPGPPGVPGIDGIDGDR	4xOxidation [P3; P8; P9; P18]	1	1	1	Q05722	0	2553.19	Medium	0.0051	3.16	140.19
GLPGLK	2xOxidation [P3; K6]	1	2	20	Q01149	0	616.366	Medium	0	0.77	140.05
LSPNPPK	2xOxidation [P6; K7]	1	1	1	Q6DIC0	0	784.42	Medium	0.1047	0.03	140.03
APIREGRR		1	1	1	Q921T2	2	954.559	Medium	0.6066	3.09	139.84
CPPQLHPAPREETGSEEYMNMDLGPGRR	1xCarbamidomethyl [C1]; 1xOxidation [P25]	1	1	1	P35569	2	3240.46	Medium	0.1957	-6.6	139.54
APYMEEQLQLLMCKYPEMTLEDKNSVCQK	2xCarbamidomethyl [C13; C27]; 3xOxidation [P2; M4; K29]	1	1	1	Q8C0Q4	2	3624.64	Medium	0.1182	6.33	139.32
WFLDTVYPELHVPEDRPGFFGMLQNR	3xOxidation [P8; P13; M22]	1	1	1	Q8BGT9	0	3211.53	Medium	0.3144	-1.32	139.2
CKMRIFTVAQMDDNSIQMK	1xCarbamidomethyl [C1]; 2xOxidation [K2; M11]	1	1	2	Q91V14	2	2348.09	Medium	0.0751	-0.24	138.97
GPPARDSTETEKSSPAVSSSK	2xOxidation [P3; K21]	1	1	1	A6H8H2	2	2150.02	Medium	0.1427	6.37	138.95
SVPGGKQYSMEAAPAAPFRPSQGFLSR	2xOxidation [K6; P14]	1	1	1	F6SEU4	1	2868.41	Medium	0.126	-6.57	138.92
AQDNQLKATDAGEAGPR	1xOxidation [K7]	1	1	2	A0A0G2JG52	1	1757.84	Medium	0.1486	3.3	138.78
LHPDTKDVALGGPHYCLSLETFEDLRK	1xCarbamidomethyl [C16]; 3xOxidation [P3; P13; K27]	1	1	2	A2RRY9	2	3159.54	Medium	0.24	-4.76	138.74
KAPTPQISCLTSESYTQLDFLPDK	1xCarbamidomethyl [C9]; 2xOxidation [P3; P22]	1	1	2	Q6NZP1	1	2771.34	Medium	0.0026	-0.64	138.66
LPLPESLK		1	1	8	P59913	0	896.545	Medium	1	-0.26	138.56
IIYIVR		1	1	1	B7ZWN4	0	776.503	Medium	0.1628	0.51	138.54
WIEVKEMGQR	2xOxidation [K5; M7]	1	1	4	P59280	1	1307.64	Medium	0.4305	3.8	138.5
QQIKDSHGICVIYRQHMSTMIK	1xCarbamidomethyl [C10]; 4xOxidation [K4; M17; M20; K22]	1	1	1	Q8K389	2	2737.32	Medium	0.2061	1.72	138.49
NGDDGEAGKPGRPGERGPPGPQGAR	2xOxidation [P13; P18]	1	1	1	P11087	1	2461.16	Medium	0.1392	0.29	138.49
HLQDSR		1	1	3	Q8BGD5	0	755.379	Medium	0.2939	5.85	138.34
GPPGPVGPSGKDGSNGIPGPIGPPGPR	4xOxidation [P3; P23; P24; P26]	1	1	1	P28481	1	2482.23	Medium	0.0002	4.57	138.28
GPQIVNGCINNPVALMCEQLGISMR	2xCarbamidomethyl [C8; C17]; 1xOxidation [P2]	1	1	2	Q8CIG3	0	2787.34	Medium	0.0797	-0.05	138.26
GNKGESGSPGLPGFQGPR	1xOxidation [P/K]	1	1	6	E9Q7P1	1	1757.86	Medium	0.004	-5.48	138.22
QGPLTAGFMPYPPYPACPPGRK	1xCarbamidomethyl [C17]; 4xOxidation [P3; M9; P10; P18]	1	1	1	Q9D4K5	1	2466.16	Medium	0.1224	-0.77	138.02
GFPGTPGLPGVK	4xOxidation [P3; P6; P9; K12]	1	1	3	P28481	0	1190.61	Medium	0.6074	0.9	137.84
ESEHTLLCPLEQVPCLNSEYGCPLSMAR	3xCarbamidomethyl [C8; C15; C22]; 2xOxidation [P9; P14]	1	1	1	P62932	0	3322.48	Medium	1	5.04	137.75
KEKEMADQTSIEEFVIHALAFCESLYDPYR	1xCarbamidomethyl [C22]; 2xOxidation [K3; M5]	1	1	1	E9PYP2	2	3651.7	Medium	0.124	3.27	137.68
ALRAPCPPRALCSPR	2xCarbamidomethyl [C6; C12]; 2xOxidation [P5; P7]	1	1	1	Q5SS00	2	1753.89	Medium	0.1211	-2.98	137.52
CGVPDVGGFSTFPGSPKWR	1xCarbamidomethyl [C1]; 4xOxidation [P4; P13; P16; K17]	1	2	1	O55123	1	2114.96	Medium	0.4312	-2.5	137.33
YTDLPRGTISENQAVGAGDPASELRDQAST	2xOxidation [P5; P20]	1	1	1	Q9QY93	2	3151.48	Medium	1	0.3	137.22
QLVTPVPQLPFEMMVRVLYPGTQPYRMK	4xOxidation [P5; P20; P24; M27]	1	1	1	Q3V0J4	2	3382.74	Medium	0.1924	4.05	137.21
GEKGEIGSPGFTGPAGPK	2xOxidation [K3; P17]	1	1	1	Q4ZJM7	1	1717.84	Medium	0.2369	4.76	137.13
DEFEGLFKQSAENVNQYLTDPKFMER	3xOxidation [K8; P21; M24]	1	1	3	P31254	2	3183.46	Medium	1	3.28	137.12
RSTDWR		1	1	1	Q02853	1	820.406	Medium	0.2843	-0.04	136.92
SAMKTLASLFSTYASAEADGGAKK	1xOxidation [M3]	1	1	1	P13542	2	2421.2	Medium	1	-6.27	136.68
YRSEKMTLSYAEYLAHR	1xOxidation [K5]	1	1	2	Q9JHT5	2	2134.04	Medium	0.0814	1.73	136.66
GFIPNIR		1	2	4	Q61554	0	816.473	Medium	0.6306	-0.01	136.59
QMLTSSFASMPLPGSGEIPTVDTIDSYMNR	6xOxidation [M2; M10; P11; P13; P19; M28]	1	1	2	Q9DC33	0	3341.49	Medium	0.0901	4.28	136.54
GMQGPPGPR	1xOxidation [P6]	1	1	4	Q8K4P0	0	912.436	Medium	0.1756	0.58	136.32
MSAAAVDPVSATPMTGSKEMSLEEPK	3xOxidation [M1; K18; K26]	1	1	1	Q8BHJ9	1	2712.24	Medium	0.1028	5.55	136.26
ANAAQLSETLYK	1xOxidation [K12]	1	1	1	Q80XB4	0	1324.67	Medium	0.2166	-2.44	136.18
KSPPLPPTTPGPHLTPEDPAQLSDSQR	4xOxidation [K/P]	1	1	2	Q9JLZ6	1	2927.44	Medium	0.1294	-5.91	136.1
QQMEKGPIDAITGEARYSLSEDK	2xOxidation [M3; K23]	1	4	1	P70208	2	2598.24	Medium	0.2853	-1.01	135.91
KSACKPHGPPAGARGAPPCAGAAER	2xCarbamidomethyl [C4; C19]; 4xOxidation [K1; K5; P10; P17]	1	1	1	Q9Z2E5	2	2535.19	Medium	0.0021	-5.08	135.9
TRDDALPDSHSAQTFYENYEPK	2xOxidation [P7; K22]	1	1	1	P07934	1	2616.15	Medium	0.1478	4.29	135.85
DGSNGIPGPIGPPGPR	3xOxidation [P7; P12; P13]	1	1	1	P28481	0	1535.74	Medium	0.1732	-1.63	135.7
AGQSVYSFLATEGSREMK	2xOxidation [M17; K18]	1	1	2	Q99J87	1	1992.93	Medium	0.5873	0.18	135.64
GLPGADGR		1	1	1	Q01149	0	742.384	Medium	0.4989	0.79	135.09
LGEFKNGYFEMSDVNQKIPFDIHCMR	1xCarbamidomethyl [C24]; 4xOxidation [K5; M11; K17; P19]	1	1	2	Q9D306	2	3239.46	Medium	0.1774	3.72	134.92
PPAGGPR	1xOxidation [P1]	1	1	1	Q6A044	0	667.352	Medium	0.1629	1.49	134.8
GPAQPGSADAEKPFYVNVEFHHER	3xOxidation [P2; P5; P13]	1	1	1	Q6PAJ1	0	2730.25	Medium	0.1373	3.94	134.79
GEPGPPGPSGPPGDSYGSEKGAPGEPGPR	2xOxidation [K20; P28]	1	1	1	Q9QZS0	1	2719.22	Medium	0.0856	4.94	134.72
QFEPICKFHWIEAFNDEMTVEDLR	1xCarbamidomethyl [C6]; 2xOxidation [M18; K/P]	1	1	2	Q5IR70	1	3086.4	Medium	0.1213	0.39	134.68
GNTPEKQEPEPGGLIPPGEK	5xOxidation [P4; K6; P9; P11; P16]	1	1	2	Q99MV5	1	2154.02	Medium	1	-0.06	134.62
FFCLDAELQTVDPELHGEKQVYECK	2xCarbamidomethyl [C3; C24]; 2xOxidation [P13; K19]	1	1	2	E9Q8G5	1	3087.41	Medium	0.1602	-6.24	134.5
EEGPPGWDGPSQDLPRR	1xOxidation [P10]	1	1	1	Q9CXX9	1	1908.88	Medium	0.3342	5.18	134.45
KGPTGDRGPR	1xOxidation [K1]	1	1	1	Q01149	2	1056.55	Medium	0.1815	0.72	134.13
GHSGMDGLKGQPGAQGVK	1xOxidation [P12]	1	1	1	Q01149	1	1739.85	Medium	0.1408	-0.88	134.1
APGKPVSKEGR	2xOxidation [P2; K4]	1	1	1	Q7TT28	1	1157.63	Medium	0.1822	-0.76	133.76
LMNNHIEDPDKGLSKSSSELGMIFNER	1xOxidation [M2]	1	1	1	Q921L8	2	3077.47	Medium	1	0.86	133.73
IHTGEKPFLCIECGK	2xCarbamidomethyl [C10; C13]; 2xOxidation [K6; P7]	1	1	1	Q8BKP2	0	1820.87	Medium	0.2167	3.56	133.72
LSPAGGPR	1xOxidation [P3]	1	1	1	Q9QZS7	0	770.416	Medium	0.3168	0.06	133.71
SKWTSPHPPISAHEHPMADDPSK	5xOxidation [K2; P6; P9; P16; M17]	1	1	1	S4R1M9	1	2632.17	Medium	0.1454	-6.54	133.61
DPAVTTKSQPMAQDSGPSDLLPNGDLEK	4xOxidation [P2; K7; M11; P22]	1	1	1	O88508	1	2975.38	Medium	0.102	-4.86	133.59
MEVTGTPSSYSNR	1xOxidation [P7]	1	1	1	Q920A1	0	1444.64	Medium	0.3869	3.12	133.42
ISVINGGSK		1	2	1	E9Q0B5	0	874.499	Medium	0.4669	-0.35	133.23
REQPGDDTTEAPQR		1	1	6	Q8K2C7	1	1599.74	Medium	0.5094	0.85	133.18
KMEKDPSK		1	1	1	Q8VE42	2	962.498	Medium	0.1881	6.72	133.15
SPVNAPGK		1	1	2	Q14CH1	0	769.42	Medium	0.4015	-0.08	133.05
ITGALPMDYSEGLSAEERPAHAPSAGK	1xOxidation [M7]	1	1	1	P31266	0	2771.33	Medium	0.1476	4.98	133.04
QQSLVEKCDSVAPGALQVTEHGK	1xCarbamidomethyl [C8]; 1xOxidation [P13]	1	1	1	Q80Y19	1	2497.24	Medium	0.1457	6.34	133.04
NLPQQQPPAAAPQQPQSR	4xOxidation [P3; P7; P12; P15]	1	1	2	Q812E0	0	2019.98	Medium	0.4168	-6.21	132.86
GETGPAGRPGEVGPPGPPGPAGEK	2xOxidation [P15; P17]	1	1	1	P11087	0	2200.06	Medium	0.1493	0.83	132.68
MVSSGMYKMDNGKPCLNNCFPAK	2xCarbamidomethyl [C15; C19]; 3xOxidation [M1; P14; P21]	1	1	1	Q3U3V8	1	2697.16	Medium	0.1172	4.36	132.62
MCFAARNLSMPDLENR	1xCarbamidomethyl [C2]; 1xOxidation [M10]	1	1	1	Q61235	1	1940.88	Medium	0.2152	5.15	132.61
LNKHQHVFSSSQTTAEFEAPYKR	2xOxidation [K3; K22]	1	1	1	A0A087WRU1	2	2737.33	Medium	0.0095	-3.64	132.5
GPGGPRGGPSGGMRGPPR	2xOxidation [M13; P16]	1	1	1	P97855	2	1678.82	Medium	0.072	-3.66	132.45
AEPAERGAEDALGGHQGALER		1	1	2	Q8CIT0	1	2134.03	Medium	0.0519	4.64	132.44
GLPGPPGIK	3xOxidation [P3; P6; K9]	1	1	2	P08121	0	883.488	Medium	0.0004	-0.38	132.38
NVTHSWIER		1	2	1	A2AMD0	0	1141.57	Medium	0.0548	-3.32	132.2
DHMKEPTETPGPFSPGVPWEYHDPTPNR	7xOxidation [M3; P6; P12; P15; P18; P24; P26]	1	1	1	Q80TE7	1	3330.43	Medium	0.0002	-3.17	132.19
AHKGPR		1	1	4	C3VPR6	1	665.384	Medium	0.6084	-0.13	132.16
ALAFFGEDSKATTSEAFFGIFSEFMSK	3xOxidation [K10; M25; K27]	1	1	1	Q0QWG9	1	3013.38	Medium	0.1726	5.58	132.06
GPPPFPGVPLMGGPVPPPIR	6xOxidation [P2; P4; P14; P16; P17; P18]	1	1	1	Q8BI84	0	2075.06	Medium	0.1552	1.94	132.03
GYNEPRPPTSAPPQMKSPKSPESR	7xOxidation [P5; P8; P12; P13; M15; P18; K19]	1	1	1	C4P6S0	2	2750.27	Medium	0.0513	6.24	131.94
NILPPTPIWAPVPNLSAELSKLNCSPDSFR	1xCarbamidomethyl [C24]; 3xOxidation [P4; P5; P7]	1	1	1	Q80ZX0	1	3381.71	Medium	1	5.27	131.75
IHLLPK		1	1	8	Q8JZK6	0	720.477	Medium	0.2369	0	131.67
DRQSPPAKK	1xOxidation [P5]	1	1	1	Q0P678	2	1042.56	Medium	0.4412	4.29	131.66
IHTGERTLQM	1xOxidation [M10]	1	3	2	E9Q6M3	1	1201.6	Medium	0.5809	5	131.65
QFLPPSR	1xOxidation [P5]	1	1	1	Q52KF3	0	860.462	Medium	0.1505	2.8	131.59
VVGPIR		1	1	1	A2ASS6	0	640.414	Medium	0.3963	0.54	131.42
TTIESFRAPMFSYGIDGNGFSLGCSK	1xCarbamidomethyl [C24]; 2xOxidation [P9; M10]	1	1	1	Q5Y5T1	1	2874.31	Medium	0.4252	-3.1	131.41
VQPFYAVK	1xOxidation [P3]	1	1	1	Q3UNZ2	0	967.525	Medium	0.0583	6.48	131.38
MEVVEVESPLNPSCKIMTFRPSMEEFR	1xCarbamidomethyl [C14]; 5xOxidation [M1; P9; P12; K15; M17]	1	1	2	Q8VCD7	1	3322.51	Medium	0.2025	-1.65	131.29
GKDAMQSFMMPFYLMK	2xOxidation [M5; P/M/K]	1	1	3	P97765	1	1956.87	Medium	0.0326	-5.24	131.29
QVPGGAFPGASAMPRASGMVGLSK	4xOxidation [P3; P8; P14; K24]	1	1	2	D3YWE6	1	2337.13	Medium	0.1386	2.73	131.02
QVGVCLPSCPPGYFDARNPDMNKCIK	3xCarbamidomethyl [C5; C9; C24]; 5xOxidation [P7; P10; P11; M21; K23]	1	1	2	Q9Z132	2	3103.37	Medium	0.133	6.01	130.97
VPNLPPK	2xOxidation [P6; K7]	1	1	1	J3S6Y1	0	796.456	Medium	0.1533	-0.59	130.83
GPAGPPGPPGASGSPGLQGMPGER	6xOxidation [P5; P6; P8; P9; P15; M20]	1	1	1	P08121	0	2223.99	Medium	0.188	5.43	130.63
TKSSGWPPPSGTWGLNQVPPYGWEMMTNR	5xOxidation [P7; P8; P9; M25; M26]	1	1	1	A2AFR3	1	3341.5	Medium	0.0017	3.17	130.57
GPPGPQGPAGEQGPRGDR	1xOxidation [P2]	1	1	1	P28481	1	1745.83	Medium	0.0004	1.02	130.46
LEAPEPMPSYAQMLQR	3xOxidation [M7; P8; M13]	1	1	2	P27545	0	1908.88	Medium	0.2029	6.28	130.46
LQLPVWEYKDR	1xOxidation [K9]	1	1	1	O35286	1	1462.77	Medium	0.2313	-4.2	130.27
LFVLIK		1	1	1	Q9CZB3	0	732.502	Medium	0.2071	0.07	130.22
NAARVQPPR	1xOxidation [P8]	1	1	1	D3YXK1	1	1024.56	Medium	0.1788	-0.04	130.19
SKWTSPHPPISAHEHPMADDPSK	4xOxidation [K2; P/M/K]	1	1	2	S4R1M9	1	2616.18	Medium	0.1815	-5.19	130.18
VNEIAK	1xOxidation [K6]	1	1	1	Q99KJ8	0	689.383	Medium	0.0055	0.04	130.14
FNSTQIAAMAPEHEEPRIGWYNR	1xOxidation [P16]	1	1	1	Q3UHH8	1	2733.28	Medium	1	-0.21	130.12
CLTLMDRGFVFNLINDYISGFSPKDPK	1xCarbamidomethyl [C1]; 5xOxidation [M5; P23; K24; P26; K27]	1	1	2	A2AF47	2	3227.54	Medium	0.013	-0.18	130.07
KVEKSGLEK	3xOxidation [K1; K4; K9]	1	1	2	Q8C6C7	2	1065.58	Medium	0.3256	3.14	130
TGSLPR		1	3	1	E9QAF4	0	630.357	Medium	0.1826	5.08	129.95
VAAGVAGATGGGGGTGPSK		1	1	1	Q9DBY5	0	1471.75	Medium	1	-2.39	129.87
LIPFSKDCGPDNECVTDLVLQADMDIR	2xCarbamidomethyl [C8; C14]; 3xOxidation [P3; P10; M24]	1	1	1	E9Q6R1	1	3169.45	Medium	0.1371	3.14	129.72
QADAKQPWSISCLGCGKSFR	2xCarbamidomethyl [C12; C15]; 1xOxidation [P7]	1	1	1	Q8BV42	2	2312.09	Medium	0.187	-1.06	129.68
VPPILHR		1	1	1	Q80UE6	0	831.52	Medium	0.3997	-0.72	129.68
GPPGEPGPPGPRGPPGEK	2xOxidation [P11; P15]	1	1	1	Q8CFR0	1	1711.84	Medium	0.1477	0.96	129.61
SFMDSELLPFTEYEYQVWAVNSAGK		1	1	1	Q2QI47	0	2911.35	Medium	1	4.33	129.51
QLEQENEDLAR		1	1	1	O70624	0	1344.64	Medium	0.1037	6.68	129.41
QLCQPLPVCPPPKPCSPPKCPEPCPPPK	5xCarbamidomethyl [C3; C9; C15; C20; C24]; 8xOxidation [P5; P10; P14; P17; P18; P21; P23; P25]	1	1	1	O70562	1	3390.53	Medium	0.0199	-3.63	129.36
KSLGMHWDSRVEPR	2xOxidation [K1; M5]	1	1	1	Q6DI86	2	1729.84	Medium	0.4283	-3.29	129.29
RPARGSSGEKENR	2xOxidation [P2; K10]	1	1	1	Q6PB97	2	1475.73	Medium	0.536	-3.94	129.27
GLGRPR		1	1	3	A2AV25	0	655.4	Medium	0.3002	0.67	129.06
QRRPAGFPPGPPR	2xOxidation [P4; P11]	1	1	1	Q6VVW9	1	1464.78	Medium	0.1629	-1.55	129.03
FIHPNPGNWPPIYCK	1xCarbamidomethyl [C14]; 3xOxidation [P4; P6; P10]	1	1	1	Q8BVN9	0	1887.88	Medium	0.2314	-2.44	128.95
KIEELERELETEMGQEPEPEPEPQLEPEPR	3xOxidation [K1; P23; P27]	1	1	1	Q61790	2	3635.69	Medium	0.005	6.67	128.93
HLSSAR		1	1	1	A4Q9E5	0	670.363	Medium	0.4235	4.44	128.89
MASQLQVFSPPSVSSSAFCSAKKLK	1xCarbamidomethyl [C19]; 6xOxidation [M1; P10; P11; K22; K23; K25]	1	1	1	O88904	2	2781.34	Medium	0.0864	-5.88	128.68
DPRGPSPASCMDQLPIKR	1xCarbamidomethyl [C10]; 2xOxidation [M11; P15]	1	1	1	Q9R0N3	2	2056.99	Medium	0.15	-6.02	128.68
VAPGER	1xOxidation [P3]	1	1	10	Q80U22	0	644.336	Medium	0	-0.07	128.64
NRIYVYSFPDSPR		1	1	1	Q91VM3	1	1613.81	Medium	1	3.58	128.58
GGIMAPKDIMTNTHAKSILNSMNSLR	5xOxidation [M4; P6; K7; M10; M22]	1	1	1	Q8BZM0	2	2880.4	Medium	0.1651	-4.6	128.35
GPQIVNGCINNPVALMCEQLGISMR	2xCarbamidomethyl [C8; C17]; 2xOxidation [P2; P12]	1	1	2	Q8CIG3	0	2803.34	Medium	0.1075	0.89	128.33
CICLVCLDGPGTGDLSDTHR	3xCarbamidomethyl [C1; C3; C6]; 1xOxidation [P10]	1	1	1	Q03059	0	2261.99	Medium	0.39	5.95	128.24
ITSSAHECLPGNPIRPMAGQQETPPASENR	1xCarbamidomethyl [C8]; 5xOxidation [P13; P16; M17; P24; P25]	1	1	1	Q811L6	0	3325.52	Medium	0.0019	-2.09	128.22
SPQEVKPGERHFNMAK	3xOxidation [P2; K6; K16]	1	1	2	Q9Z0F8	1	1902.91	Medium	0.0935	1.19	128.19
QILQNQR		1	1	1	Q99MT2	0	899.506	Medium	0.1897	-0.15	128.05
MSEILFFSPQPLFSHMMNKNSR	4xOxidation [M1; P9; P11; K19]	1	2	1	Q8R2E6	1	2705.25	Medium	0.0808	2.15	128.03
AMDPLPSPAVAAAAEAEADEEADPPATGPR	3xOxidation [P4; P24; P25]	1	1	1	Q8CFD4	0	2965.34	Medium	0.0056	-0.39	128.02
MSKVGK	2xOxidation [M1; K3]	1	1	4	A2AJL3	1	681.36	Medium	0.4282	-5.13	127.86
MYPPPAPPPAPHR	2xOxidation [M1; P7]	1	1	1	A2AJ15	0	1459.72	Medium	0.1856	1.46	127.84
EMHKYSYGLETPVHLR	2xOxidation [P12; M/K]	1	1	2	Q3U1U7	1	1991.96	Medium	0.0323	-1.62	127.75
EALPVLASACPGWICYAEK	2xCarbamidomethyl [C10; C15]; 2xOxidation [P4; K19]	1	1	1	Q7TMW6	0	2167.02	Medium	0.0058	4.83	127.63
NAPFKQCSYVSTKNGK	1xCarbamidomethyl [C7]; 2xOxidation [P3; K13]	1	1	1	Q8BQR4	2	1860.89	Medium	0.0896	-1.62	127.61
YNNQEKGNDVGFPEMKGAGENMYR	2xOxidation [M15; M22]	1	1	1	Q8R3P9	2	2780.2	Medium	0.1513	6.16	127.53
GEPGDTGVK	1xOxidation [P3]	1	1	1	P11087	0	875.41	Medium	0.3513	2.24	127.5
KGEPGIHGAPGPMGPKGPPGHK	7xOxidation [K1; P10; M13; P15; K16; P18; P19]	1	1	1	O35206	2	2215.06	Medium	0.0014	-6.58	127.44
KVSDIFTR		1	1	1	A0A1D5RLS7	1	965.541	Medium	0.3628	-1.42	127.43
QQALKEPK		1	1	1	Q8C5W4	1	941.541	Medium	0.0466	1.2	127.37
LSAASEEVLTVEAENR		1	1	2	Q8CE13	0	1717.86	Medium	0.0322	-5.06	127.19
AQITPR		1	1	1	Q60988	0	685.399	Medium	0.1852	-0.35	127.12
KRPTVAPGMMKEFMK	4xOxidation [P3; P7; M14; K15]	1	1	1	Q3UGY8	2	1814.9	Medium	0.1356	-4.85	127.1
KVSQPQR	1xOxidation [K1]	1	1	1	B2RXZ1	1	858.479	Medium	0.4912	-0.23	127.09
AQHDFVPAWLNFSTPQSSKSSTATFDK	2xOxidation [K19; K27]	1	1	1	Q6NZP2	1	3029.43	Medium	1	-5.61	127.08
APPDVGQLKMNLVDR	3xOxidation [P3; K9; M10]	1	1	1	Q6P9N8	1	1700.86	Medium	0.0624	-6.69	127.06
TVPSPPISPQALVEGENDEQSSPDQVSAAK	4xOxidation [P3; P9; P23; K30]	1	1	1	A2AN08	0	3141.47	Medium	0.4086	4.51	127.03
SGNKSEVKEYLVGDYSMGK	1xOxidation [M17]	1	1	2	Q3UGY8	2	2107	Medium	0.2904	1.99	127.02
KIIPSPLK		1	1	1	Q91WD7	1	895.598	Medium	0.2109	-1.77	126.79
MKGALGSPVAAAGAAMQETFGCVVANR	1xCarbamidomethyl [C22]; 4xOxidation [M1; K2; P8; M16]	1	1	1	Q9JKS5	1	2728.29	Medium	0.3826	2.84	126.69
GRQGPPGFFGQKGDPGTQGNPGLPGPSGSK	6xOxidation [P5; P6; P21; P24; P26; K30]	1	1	2	A2AX52	2	2975.39	Medium	0.1253	-6.56	126.63
LLNVQDIDSEECTSRKPGQTVSSKR	1xCarbamidomethyl [C12]; 3xOxidation [K16; P17; K24]	1	1	1	Q8C0I4	2	2895.41	Medium	0.3712	4.29	126.58
LPPPPPPGEQPPSGSGHSRPPGARPPHR	6xOxidation [P2; P3; P4; P6; P7; P11]	1	1	1	Q61091	0	2952.45	Medium	0.002	-0.66	126.52
QAIVYEGQDKNPEMCRVLLTHEIMCSR	2xCarbamidomethyl [C15; C25]; 4xOxidation [K10; P12; M14; M24]	1	2	1	Q07802	2	3341.54	Medium	0.0415	-6.56	126.49
YAAVCKPLHYTVIMHPR	1xCarbamidomethyl [C5]; 1xOxidation [P7]	1	1	1	Q8VFH0	0	2072.06	Medium	0.1031	0.07	126.48
GPAETELPEDPSMMGRLGK	6xOxidation [P2; P8; P11; M13; M14; K19]	1	1	1	Q9Z351	1	2110.93	Medium	0.3544	5.5	126.48
GFPGER		3	4	2	Q61245; P28481; P11087	0	662.326	Medium	0.5817	-0.8	126.45
GFPGPSGPPGR	3xOxidation [P3; P5; P8]	1	1	1	Q63ZW6	0	1073.5	Medium	0.4669	0.32	126.42
SSMPLDKPLGTSPSSPKCSPSQPSK	1xCarbamidomethyl [C18]; 7xOxidation [M3; P4; K7; P13; P16; P23; K25]	1	1	1	Q9JIC3	1	2712.23	Medium	0.0006	1.19	126.31
DEFEGLFKQSAENVNQYLTDPKFMER	2xOxidation [P21; M24]	1	1	1	P31254	2	3167.46	Medium	0.3411	3.51	126.3
SGDAAIVDMVPGKPMCVESFSDYPPLGR	1xCarbamidomethyl [C16]; 1xOxidation [P11]	1	1	1	P10126	0	3011.39	Medium	0.0014	-5.7	126.25
IVVYHPK		1	1	1	Q9D8N2	0	855.509	Medium	0.3904	-3.91	126.09
RGRPTAQDQDLLASQGSDGAPTGPEGR	3xOxidation [P4; P21; P24]	1	1	1	A0A0N4SV92	1	2785.31	Medium	0.3081	3.94	125.99
GPIMALYSSPGPK	5xOxidation [P2; M4; P10; P12; K13]	1	1	2	Q920N1	0	1397.66	Medium	0.5268	1.11	125.88
VQIPPAQKSVPQPVRHSLEKPDSENIPPSK	6xOxidation [P4; P5; K8; P11; P27; P28]	1	1	1	Q7TQG1	2	3398.76	Medium	0.0552	-1.51	125.83
TLDAKGHGVLEMPSGTGK	2xOxidation [K5; M12]	1	1	1	O08811	1	1829.91	Medium	0.0952	-2.14	125.8
LGAKKEGMGGPADYHALGAMEVICNSMAK	1xCarbamidomethyl [C24]; 5xOxidation [K4; K5; P11; M27; K29]	1	1	1	Q80WV3	2	3086.4	Medium	0.009	-4.29	125.77
AMPRHQLLGHIDMDTREWSDGVLTNSAR	2xOxidation [M2; M13]	1	1	1	Q45VK7	2	3238.55	Medium	0.2172	-4.78	125.7
MLHVDPQQR	1xOxidation [M1]	1	1	1	Q9WUT3	0	1139.56	Medium	0.4194	-5.68	125.63
FGTGQPAPTAPRPPGDK	2xOxidation [P13; P14]	1	1	1	Q8R2K4	0	1725.86	Medium	0.0056	1.47	125.59
GPMGLPGLPGPPGLPGAPGEKGLPGPPGR	9xOxidation [P2; M3; P9; P11; P15; P18; K21; P24; P26]	1	1	1	Q9QZR9	1	2771.37	Medium	0.0031	-6.37	125.59
SLNQDVTSVKENTNNPDTPSGNGKQDR		1	1	1	Q80XP9	2	2915.37	Medium	0.4354	-0.55	125.37
ELLNGQKLQGPQTSAEVYR		1	1	1	Q3ULJ0	1	2131.11	Medium	1	-0.53	125.19
AAHEDPVEK		1	1	1	Q8CIT9	0	995.479	Medium	0.5234	-0.4	125.16
GEGPAVPGDTPPPTPRSAR	4xOxidation [P7; P11; P12; P13]	1	1	1	P60469	1	1922.92	Medium	0.3225	5.84	125.15
KQQQHPGGGTDPWPHGAPVGGAPPCLGSCK	2xCarbamidomethyl [C25; C29]	1	1	1	Q8BUB6	1	3078.44	Medium	0.3515	-3.33	125.06
LAMEQQWLHGHPHMHGGHLPSQEDYYSR	2xOxidation [M3; P12]	1	1	1	Q80TZ9	0	3373.5	Medium	0.1063	-3.36	125.05
FDTSILPICKDSLGWMFNK	1xCarbamidomethyl [C9]; 3xOxidation [P7; K10; M16]	1	1	1	Q62288	1	2320.1	Medium	0.0746	-1.7	124.98
SIVENIINFIEK	1xOxidation [K12]	1	2	1	Q9EPQ1	0	1434.78	Medium	0.3701	-0.35	124.94
SLSGPR		1	1	1	Q8BPB5	0	616.341	Medium	0.2024	-0.8	124.91
QDHLTGHMLTHQKTKPFVCIEQGCSK	2xCarbamidomethyl [C19; C24]; 3xOxidation [M8; K13; P16]	1	1	1	Q0GGX2	1	3128.47	Medium	0.1324	5.43	124.89
FYKHPSIR	2xOxidation [K3; P5]	1	1	1	P97857	1	1079.56	Medium	0.096	5.95	124.86
TSLKPMFLLEPDSNKESMYIR	4xOxidation [K4; P5; M6; M18]	1	1	1	B2RY71	1	2563.24	Medium	0.1215	1.04	124.81
EDRNIWMAHIRR	1xOxidation [M7]	1	1	1	Q6P9R4	2	1612.81	Medium	0.3974	0.02	124.8
VVCQPAGLPDKMTIEMYPSDQVADLR	1xCarbamidomethyl [C3]; 5xOxidation [P5; P9; K11; M12; P18]	1	1	1	Q6ZQ93	1	3013.4	Medium	0.1608	2.73	124.77
HMITDTGSKPYKCMLCGKAFHFPSEFR	2xCarbamidomethyl [C13; C16]; 5xOxidation [M2; K9; P10; K12; P23]	1	1	1	E9Q2M4	2	3325.49	Medium	0.1997	5.62	124.72
FIIVGYVDDTQFVRFDSDAETPRMEPR	2xOxidation [P22; M24]	1	1	2	P01898	2	3235.54	Medium	0.2544	-1.43	124.71
YVPYGASPPSLEGLITFEAPELPEETLMER	3xOxidation [P8; P9; M28]	1	1	1	Q9QY01	0	3383.62	Medium	0.1326	-6.19	124.68
RDAPGR	1xOxidation [P4]	1	1	1	Q8BYR5	1	687.353	Medium	0.2046	0.26	124.63
TDGATGAPGVLFAPSAPAPNLPAGKMNHR	5xOxidation [P14; P17; P19; P22; K25]	1	1	1	E9Q7X7	1	2895.41	Medium	0.1343	6.38	124.6
LGHPVR		1	1	1	O88593	0	678.405	Medium	0.2132	0.21	124.56
GPSTHPKEKAFSSEMEDLPYLSTTEMYLCR	1xCarbamidomethyl [C29]; 3xOxidation [P6; K9; M26]	1	1	1	Q6PDM1	2	3552.6	Medium	0.1423	4.9	124.56
YFVKEFEEKR	1xOxidation [K4]	1	1	1	Q8R015	2	1390.7	Medium	0.3128	5.97	124.47
AGDEPVPRAR	2xOxidation [P5; P7]	1	1	1	Q5PR69	1	1099.55	Medium	0.0608	-0.5	124.41
QQIKDSHGICVIYRQHMSTMIK	1xCarbamidomethyl [C10]; 3xOxidation [M17; M20; K22]	1	1	1	Q8K389	2	2721.33	Medium	0.3327	1.75	124.34
DVPKDQELEGRHPQATDTLVVMEFNPASK	2xOxidation [M22; P26]	1	1	1	Q8C753	2	3283.59	Medium	0.2152	-3.98	124.33
ALCPPRAPCPPRALCPPR	3xCarbamidomethyl [C3; C9; C15]; 3xOxidation [P4; P16; P17]	1	1	1	Q5SS00	2	2134.05	Medium	0.0937	-4.33	124.33
NQWVNLNEPEEEKKAPPPPPTSFPR	7xOxidation [P9; P16; P17; P18; P19; P20; P24]	1	1	1	E9QAT4	2	3013.42	Medium	0.1655	-2.71	124.26
QLNKEEMTEFMNLVEEMGIEEENVQR	1xOxidation [M17]	1	1	1	O08976	1	3185.44	Medium	0.134	3.05	124.22
RYTVSSK		1	1	1	Q62136	1	840.457	Medium	0.2097	5.22	124.14
GDQGITGPSGPLGPPGPPGLPGPPGPK	4xOxidation [P14; P17; P21; K27]	1	1	1	O88207	0	2465.23	Medium	0.1238	-5.62	124.05
SEPLIGR		1	1	1	P11276	0	771.436	Medium	0.2014	0.28	124
VPQPLNQR	1xOxidation [P2]	1	1	2	Q9WVT6	0	967.532	Medium	0.1851	0.16	123.9
AGVNYTLQVYPDEGYHISDKSK	2xOxidation [P11; K20]	1	1	1	Q6NXK7	1	2516.19	Medium	0.162	-5.27	123.87
NKGSPK		1	1	1	Q8BH34	1	630.357	Medium	0.3619	5.96	123.84
KMGQAVPAPAGAPPGGQPDYSAAWAEYYR	6xOxidation [K1; M2; P7; P9; P13; P14]	1	1	1	Q91WJ8	1	3102.39	Medium	0.1193	-1.24	123.79
MAADVSVTHRPPLSPEAEAEAETPETVDR	5xOxidation [M1; P11; P12; P15; P24]	1	1	1	Q9CW46	0	3185.45	Medium	0.2463	2.89	123.74
KHTGAKPFKCSHCDR	2xCarbamidomethyl [C10; C13]; 2xOxidation [K1; K6]	1	1	1	O08584	2	1860.86	Medium	0.3909	5.96	123.7
VQQYCYELAPDQGLQPADQPTDMRR	1xCarbamidomethyl [C5]; 2xOxidation [P10; M23]	1	1	1	Q8C735	1	3011.36	Medium	0.228	3.89	123.56
NAVFSPSMFGSALQEVMSMQKERYPDR	6xOxidation [P6; M8; M17; M19; K21; P25]	1	1	1	P59281	2	3201.43	Medium	0.0059	6.37	123.44
SADQRSTLPPGHCLPAAKPPSTMR	1xCarbamidomethyl [C13]; 2xOxidation [P9; P15]	1	1	1	P58459	1	2607.28	Medium	0.0876	5.56	123.39
MSKAAPVEWRK	2xOxidation [M1; K11]	1	1	1	A2AAJ9	2	1334.69	Medium	0.1821	3.38	123.38
MKEEVKGIPVR	1xOxidation [M1]	1	1	1	P33174	2	1301.72	Medium	0.1973	5.91	123.34
NVSVMTMVFKESSPSHPTR	1xOxidation [M5]	1	1	2	Q8CHW4	1	2150.04	Medium	0.1548	0.06	123.33
GPAVNGEQPLK	2xOxidation [P2; P9]	1	1	1	Q9DCC3	0	1141.58	Medium	0.0565	4.69	123.29
RIPVVVYR		1	1	1	Q91XS1	1	1001.63	Medium	0.3688	-0.41	123.28
ASAEKIVMVIR	2xOxidation [K5; M8]	1	1	1	Q99JZ0	1	1248.7	Medium	0.5099	5.39	123.19
NAAAASAPGADKVAPGTSTR	3xOxidation [P8; K12; P15]	1	1	2	Q9D1H8	1	1860.9	Medium	0.3537	-6.64	123.17
TKDVGGDTGGGAAGKPGPR	2xOxidation [K2; P16]	1	1	1	Q3TZ87	1	1729.85	Medium	0.2576	-5.3	123.08
QPQTQQQQQQQQQQQGLGQQAPQQAPSQAR	1xOxidation [P26]	1	1	1	O88737	0	3415.64	Medium	0.4007	-4.18	123.01
GLPGERGRPGPPGTAGAR	3xOxidation [P3; P9; P12]	1	1	1	P11087	1	1750.89	Medium	0.1538	-0.84	122.94
DPQPRQPAGGAR	2xOxidation [P2; P4]	1	1	1	B1AT66	1	1281.63	Medium	0.2158	-0.85	122.93
RAEKGAPPAR	2xOxidation [K4; P7]	1	1	1	Q9R069	2	1084.59	Medium	0.3816	1.54	122.9
VAPGER		1	1	1	Q80U22	0	628.341	Medium	0	-0.69	122.79
RIMAPPER	1xOxidation [P5]	1	1	1	E9Q3M9	1	985.525	Medium	0.0212	-5.07	122.79
RSRDESR		1	1	1	Q8VE97	2	905.455	Medium	0.1755	4.91	122.72
TGASVLNKWQMNPYDR	3xOxidation [K8; M11; P13]	1	1	1	Q91VR5	1	1927.9	Medium	1	-6.17	122.68
SLPKLVHAK	2xOxidation [P3; K9]	1	1	1	Q9CS84	1	1024.61	Medium	0.6475	0.79	122.67
EEGPPGWDGPSQDLPRR	2xOxidation [P10; P15]	1	1	1	Q9CXX9	1	1924.88	Medium	0.3878	6.13	122.63
SLSELVDDKFGTGTK		1	1	1	Q6P1I6	1	1596.81	Medium	0.1882	3.41	122.6
AVMQSQKPPKNCR	1xCarbamidomethyl [C12]; 3xOxidation [M3; P8; P9]	1	1	1	Q924W5	1	1591.77	Medium	0.0057	-6.24	122.54
GLPGER		3	4	2	P28481; Q01149; P11087	0	628.341	Medium	0.0209	-0.49	122.52
LETLPEEMGDMQKLKVINLSDNR	5xOxidation [P5; M8; M11; K13; K15]	1	1	1	Q80TH2	2	2753.33	Medium	0.2781	-4.04	122.36
LINPENMGFEQSGQREPLTVR	2xOxidation [M7; P17]	1	1	1	Q9JLC8	1	2447.2	Medium	0.1347	2.09	122.33
HTIFGRVCQGIGMVNR	1xCarbamidomethyl [C8]; 1xOxidation [M13]	1	1	1	Q9D0W5	1	1860.93	Medium	1	-0.58	122.27

## Sheet: PSMs
Confidence	Identifying Node	PSM Ambiguity	Annotated Sequence	Modifications	# Proteins	Master Protein Accessions	Protein Accessions	# Missed Cleavages	Charge	DeltaScore	DeltaCn	Rank	Search Engine Rank	m/z [Da]	MH+ [Da]	Theo. MH+ [Da]	DeltaM [ppm]	Deltam/z [Da]	Activation Type	MS Order	Isolation Interference [%]	Ion Inject Time [ms]	RT [min]	First Scan	Spectrum File	File ID	Amanda Score	CharmeRT Combined Score	Search Space	MS Amanda Rank	Search Depth	# Protein Groups
High	MS Amanda 2.0 (A11)	Unambiguous	GYSGLQGLpGLAGLHGDQGApGPVGPAGPR	P9(Oxidation); P21(Oxidation)	1	Q01149	Q01149	0	2	0.0614	0	1	1	1393.21	2785.4	2785.4	0.72	0.001	HCD (High Energy Collision Dissociation)	MS2	5.91984	49.952	16.0908	7386	200408_Col_s5.raw	F5	834.78	834.78	1235	1	1	1
High	MS Amanda 2.0 (A11)	Selected	GEPGppGPAGAAGpAGNpGADGQpGAK	P5(Oxidation); P6(Oxidation); P14(Oxidation); P18(Oxidation); P24(Oxidation)	1	P11087	P11087	0	2	0.0046	0	1	1	1166.52	2332.04	2332.04	-1.62	-0.00189	HCD (High Energy Collision Dissociation)	MS2	0	38.686	9.8107	2908	200408_Col_s8.raw	F8	833.97	833.97	486	1	1	1
High	MS Amanda 2.0 (A11)	Selected	GENGIVGPTGSVGAAGPSGPNGPpGPVGSR	P24(Oxidation)	1	Q01149	Q01149	0	2	0.0124	0	1	1	1308.15	2615.28	2615.28	1.39	0.00182	HCD (High Energy Collision Dissociation)	MS2	0	53.287	13.3616	5224	200408_Col_s8.raw	F8	823.5	823.5	1293	1	1	1
High	MS Amanda 2.0 (A11)	Unambiguous	GFSGLQGPpGSpGSpGEQGPSGASGPAGPR	P9(Oxidation); P12(Oxidation); P15(Oxidation)	1	P11087	P11087	0	2	0.068	0	1	1	1348.12	2695.24	2695.23	1.41	0.0019	HCD (High Energy Collision Dissociation)	MS2	0	15.915	13.0379	5448	200408_Col_s5.raw	F5	820.03	820.03	736	1	1	1
High	MS Amanda 2.0 (A11)	Unambiguous	GFSGLQGPpGSpGSpGEQGPSGASGPAGPR	P9(Oxidation); P12(Oxidation); P15(Oxidation)	1	P11087	P11087	0	2	0.0663	0	1	1	1348.12	2695.23	2695.23	0.05	7e-05	HCD (High Energy Collision Dissociation)	MS2	37.447	85.955	13.1	4913	200408_Col_s16.raw	F17	813.92	813.92	715	1	1	1
High	MS Amanda 2.0 (A11)	Selected	GENGIVGPTGSVGAAGPSGPNGPpGPVGSR	P24(Oxidation)	1	Q01149	Q01149	0	2	0.0324	0	1	1	1308.14	2615.28	2615.28	-0.94	-0.00123	HCD (High Energy Collision Dissociation)	MS2	0	31.777	13.2968	5629	200408_Col_s5.raw	F5	806.83	806.83	1292	1	1	1
High	MS Amanda 2.0 (A11)	Unambiguous	GFSGLQGPpGSpGSpGEQGPSGASGPAGPR	P9(Oxidation); P12(Oxidation); P15(Oxidation)	1	P11087	P11087	0	2	0.07	0	1	1	1348.12	2695.23	2695.23	-0.49	-0.00066	HCD (High Energy Collision Dissociation)	MS2	6.44883	82.889	13.4538	5287	200408_Col_s8.raw	F8	799.45	799.45	688	1	1	1
High	MS Amanda 2.0 (A11)	Selected	GEpGPpGPAGAAGpAGNpGADGQpGAk	P3(Oxidation); P6(Oxidation); P14(Oxidation); P18(Oxidation); P24(Oxidation); K27(Oxidation)	1	P11087	P11087	0	2	0.0279	0	1	1	1174.52	2348.04	2348.04	0.24	0.00029	HCD (High Energy Collision Dissociation)	MS2	0	38.614	9.7775	2828	200408_Col_s7.raw	F7	782.5	782.5	454	1	1	1
High	MS Amanda 2.0 (A11)	Selected	GEPGppGPAGAAGPAGNpGADGQpGAK	P5(Oxidation); P6(Oxidation); P18(Oxidation); P24(Oxidation)	1	P11087	P11087	0	2	0.0004	0	1	1	1158.53	2316.05	2316.05	-1.19	-0.00138	HCD (High Energy Collision Dissociation)	MS2	0	47.028	10.1934	3255	200408_Col_s4.raw	F4	780.92	780.92	594	1	1	1
High	MS Amanda 2.0 (A11)	Unambiguous	GFSGLQGPpGSpGSpGEQGPSGASGPAGPR	P9(Oxidation); P12(Oxidation); P15(Oxidation)	1	P11087	P11087	0	2	0.0681	0	1	1	1348.12	2695.24	2695.23	0.87	0.00117	HCD (High Energy Collision Dissociation)	MS2	24.7383	84.688	13.4712	5154	200408_Col_s16.raw	F17	779.79	779.79	736	1	1	1
High	MS Amanda 2.0 (A11)	Selected	GEPGppGPAGAAGPAGNpGADGQpGAK	P5(Oxidation); P6(Oxidation); P18(Oxidation); P24(Oxidation)	1	P11087	P11087	0	2	0.0002	0	1	1	1158.53	2316.05	2316.05	0.18	0.00021	HCD (High Energy Collision Dissociation)	MS2	0	29.843	10.1413	3308	200408_Col_s1.raw	F1	773.37	773.37	626	1	1	1
High	MS Amanda 2.0 (A11)	Unambiguous	GFSGLQGPpGSpGSpGEQGPSGASGPAGPR	P9(Oxidation); P12(Oxidation); P15(Oxidation)	1	P11087	P11087	0	2	0.0701	0	1	1	1348.12	2695.23	2695.23	-0.76	-0.00103	HCD (High Energy Collision Dissociation)	MS2	31.5998	43.843	13.5662	5818	200408_Col_s5.raw	F5	771.82	771.82	677	1	1	1
High	MS Amanda 2.0 (A11)	Unambiguous	GFSGLQGPPGSpGSpGEQGPSGASGPAGPR	P12(Oxidation); P15(Oxidation)	1	P11087	P11087	0	2	0.1474	0	1	1	1340.12	2679.24	2679.24	0.07	9e-05	HCD (High Energy Collision Dissociation)	MS2	0	70.794	13.5278	5131	200408_Col_s13.raw	F14	771.11	771.11	840	1	1	1
High	MS Amanda 2.0 (A11)	Unambiguous	GFSGLQGPpGSpGSpGEQGPSGASGPAGPR	P9(Oxidation); P12(Oxidation); P15(Oxidation)	1	P11087	P11087	0	2	0.07	0	1	1	1348.12	2695.23	2695.23	-0.13	-0.00017	HCD (High Energy Collision Dissociation)	MS2	5.1219	72.299	13.5145	5162	200408_Col_s12.raw	F13	770.44	770.44	707	1	1	1
High	MS Amanda 2.0 (A11)	Unambiguous	GFSGLQGPpGSpGSpGEQGPSGASGPAGPR	P9(Oxidation); P12(Oxidation); P15(Oxidation)	1	P11087	P11087	0	2	0.0719	0	1	1	1348.12	2695.23	2695.23	-0.22	-0.00029	HCD (High Energy Collision Dissociation)	MS2	0	26.02	13.0923	4927	200408_Col_s7.raw	F7	767.37	767.37	708	1	1	1
High	MS Amanda 2.0 (A11)	Unambiguous	GFSGLQGPpGSpGSpGEQGPSGASGpAGPR	P9(Oxidation); P12(Oxidation); P15(Oxidation); P26(Oxidation)	1	P11087	P11087	0	2	0.0699	0	1	1	1356.12	2711.23	2711.23	0.22	0.0003	HCD (High Energy Collision Dissociation)	MS2	9.0852	21.614	13.0232	5254	200408_Col_s3.raw	F3	765.66	765.66	644	1	1	1
High	MS Amanda 2.0 (A11)	Selected	GNDGAVGAAGPpGPTGPTGPpGFPGAVGAK	P12(Oxidation); P21(Oxidation)	1	P11087	P11087	0	2	0.0472	0	1	1	1280.63	2560.24	2560.24	0.41	0.00052	HCD (High Energy Collision Dissociation)	MS2	15.8142	87.728	14.2516	5602	200408_Col_s15.raw	F16	763.31	763.31	1081	1	1	1
High	MS Amanda 2.0 (A11)	Selected	GApGDRGEAGPpGPAGFAGPpGADGQpGAK	P3(Oxidation); P12(Oxidation); P21(Oxidation); P27(Oxidation)	1	P11087	P11087	1	3	0.0311	0	1	1	893.078	2677.22	2677.22	-1.86	-0.00166	HCD (High Energy Collision Dissociation)	MS2	22.8815	20.368	11.7478	4291	200408_Col_s4.raw	F4	762.11	762.11	680	1	1	1
High	MS Amanda 2.0 (A11)	Unambiguous	GEpGPpGPAGAAGpAGNpGADGQpGAk	P3(Oxidation); P6(Oxidation); P14(Oxidation); P18(Oxidation); P24(Oxidation); K27(Oxidation)	1	P11087	P11087	0	2	0.062	0	1	1	1174.52	2348.04	2348.04	-1.11	-0.0013	HCD (High Energy Collision Dissociation)	MS2	0	39.52	9.6119	2872	200408_Col_s4.raw	F4	762.08	762.08	435	1	1	1
High	MS Amanda 2.0 (A11)	Unambiguous	GFSGLQGPpGSpGSpGEQGPSGASGPAGPR	P9(Oxidation); P12(Oxidation); P15(Oxidation)	1	P11087	P11087	0	2	0.0716	0	1	1	1348.12	2695.23	2695.23	0.05	7e-05	HCD (High Energy Collision Dissociation)	MS2	3.2145	79.345	13.1536	4895	200408_Col_s13.raw	F14	760.8	760.8	715	1	1	1
High	MS Amanda 2.0 (A11)	Selected	GPpGSAGSPGKDGLNGLPGPIGppGPR	P3(Oxidation); P23(Oxidation); P24(Oxidation)	1	P11087	P11087	1	2	0.036	0	1	1	1227.62	2454.24	2454.24	-0.03	-3e-05	HCD (High Energy Collision Dissociation)	MS2	34.9808	78.311	13.9482	5450	200408_Col_s15.raw	F16	759.87	759.87	1291	1	1	1
High	MS Amanda 2.0 (A11)	Unambiguous	GApGDRGEAGPpGPAGFAGPpGADGQPGAK	P3(Oxidation); P12(Oxidation); P21(Oxidation)	1	P11087	P11087	1	3	0.063	0	1	1	887.748	2661.23	2661.23	-0.18	-0.00016	HCD (High Energy Collision Dissociation)	MS2	12.0309	33.684	12.0796	4526	200408_Col_s4.raw	F4	758.31	758.31	811	1	1	1
High	MS Amanda 2.0 (A11)	Unambiguous	GDAGPpGPAGPAGPpGPIGNVGApGPK	P6(Oxidation); P15(Oxidation); P24(Oxidation)	1	P11087	P11087	0	2	0.0682	0	1	1	1154.07	2307.14	2307.14	-0.26	-0.00031	HCD (High Energy Collision Dissociation)	MS2	0	50.033	12.8889	4795	200408_Col_s7.raw	F7	757.6	757.6	1274	1	1	1
High	MS Amanda 2.0 (A11)	Selected	GPpGSAGSpGKDGLNGLpGPIGppGPR	P3(Oxidation); P9(Oxidation); P18(Oxidation); P23(Oxidation); P24(Oxidation)	1	P11087	P11087	1	2	0.0001	0	1	1	1243.62	2486.23	2486.23	-0.26	-0.00032	HCD (High Energy Collision Dissociation)	MS2	10.9646	68.011	13.0816	4851	200408_Col_s14.raw	F15	751.94	751.94	1256	1	1	1
High	MS Amanda 2.0 (A11)	Selected	GFSGLQGppGSpGSpGEQGPSGASGpAGPR	P8(Oxidation); P9(Oxidation); P12(Oxidation); P15(Oxidation); P26(Oxidation)	1	P11087	P11087	0	2	0.0344	0	1	1	1364.12	2727.22	2727.22	0.2	0.00028	HCD (High Energy Collision Dissociation)	MS2	0	24.585	12.5974	5030	200408_Col_s1.raw	F1	751.68	751.68	568	1	1	1
High	MS Amanda 2.0 (A11)	Selected	GENGIVGPTGSVGAAGPSGPNGPpGPVGSR	P24(Oxidation)	1	Q01149	Q01149	0	2	0.0334	0	1	1	1308.15	2615.29	2615.28	2.51	0.00328	HCD (High Energy Collision Dissociation)	MS2	0	46.595	13.3488	5557	200408_Col_s2.raw	F2	751.18	751.18	1299	1	1	1
High	MS Amanda 2.0 (A11)	Selected	GEPGppGPAGAAGPAGNPGADGQPGAk	P5(Oxidation); P6(Oxidation); K27(Oxidation)	1	P11087	P11087	0	2	0.0047	0	1	1	1150.53	2300.05	2300.05	-0.01	-2e-05	HCD (High Energy Collision Dissociation)	MS2	24.9982	96.965	10.8845	3540	200408_Col_s15.raw	F16	749.26	749.26	713	1	1	1
High	MS Amanda 2.0 (A11)	Unambiguous	GFSGLQGPpGSpGSpGEQGPSGASGPAGPR	P9(Oxidation); P12(Oxidation); P15(Oxidation)	1	P11087	P11087	0	2	0.0741	0	1	1	1348.12	2695.23	2695.23	-1.67	-0.00225	HCD (High Energy Collision Dissociation)	MS2	0	44.741	12.9948	5313	200408_Col_s1.raw	F1	748.56	748.56	667	1	1	1
High	MS Amanda 2.0 (A11)	Unambiguous	GDAGPpGPAGPAGPpGPIGNVGApGPK	P6(Oxidation); P15(Oxidation); P24(Oxidation)	1	P11087	P11087	0	2	0.0682	0	1	1	1154.07	2307.14	2307.14	2.49	0.00287	HCD (High Energy Collision Dissociation)	MS2	6.91352	23.542	12.933	5266	200408_Col_s2.raw	F2	747.71	747.71	1264	1	1	1
High	MS Amanda 2.0 (A11)	Unambiguous	GEpGppGPAGAAGpAGNpGADGQpGAK	P3(Oxidation); P5(Oxidation); P6(Oxidation); P14(Oxidation); P18(Oxidation); P24(Oxidation)	1	P11087	P11087	0	2	0.1019	0	1	1	1174.52	2348.04	2348.04	-1.42	-0.00167	HCD (High Energy Collision Dissociation)	MS2	10.0885	28.826	9.454	2817	200408_Col_s1.raw	F1	747.54	747.54	412	1	1	1
High	MS Amanda 2.0 (A11)	Unambiguous	GFSGLQGPpGSpGSpGEQGPSGASGPAGPR	P9(Oxidation); P12(Oxidation); P15(Oxidation)	1	P11087	P11087	0	2	0.07	0	1	1	1348.12	2695.24	2695.23	0.51	0.00068	HCD (High Energy Collision Dissociation)	MS2	0	39.414	13.1191	5063	200408_Col_s6.raw	F6	747.24	747.24	723	1	1	1
High	MS Amanda 2.0 (A11)	Selected	GPpGSAGSpGKDGLNGLpGPIGppGPR	P3(Oxidation); P9(Oxidation); P18(Oxidation); P23(Oxidation); P24(Oxidation)	1	P11087	P11087	1	2	0.0146	0	1	1	1243.61	2486.22	2486.23	-2.32	-0.00288	HCD (High Energy Collision Dissociation)	MS2	0	87.163	13.0756	4933	200408_Col_s15.raw	F16	745.64	745.64	1322	1	1	1
High	MS Amanda 2.0 (A11)	Unambiguous	GFSGLQGPpGSpGSpGEQGPSGASGPAGPR	P9(Oxidation); P12(Oxidation); P15(Oxidation)	1	P11087	P11087	0	2	0.0683	0	1	1	1348.12	2695.24	2695.23	2.23	0.003	HCD (High Energy Collision Dissociation)	MS2	0	23.301	13.0843	5041	200408_Col_s8.raw	F8	742.84	742.84	737	1	1	1
High	MS Amanda 2.0 (A11)	Unambiguous	GApGDRGEAGPpGPAGFAGppGADGQpGAK	P3(Oxidation); P12(Oxidation); P20(Oxidation); P21(Oxidation); P27(Oxidation)	1	P11087	P11087	1	3	0.062	0	1	1	898.411	2693.22	2693.22	0.35	0.00032	HCD (High Energy Collision Dissociation)	MS2	0	26.686	11.5016	4235	200408_Col_s1.raw	F1	742.83	742.83	640	1	1	1
High	MS Amanda 2.0 (A11)	Selected	GEpGPpGPAGAAGpAGNpGADGQpGAk	P3(Oxidation); P6(Oxidation); P14(Oxidation); P18(Oxidation); P24(Oxidation); K27(Oxidation)	1	P11087	P11087	0	2	0.0297	0	1	1	1174.52	2348.04	2348.04	-0.59	-0.00069	HCD (High Energy Collision Dissociation)	MS2	0	28.69	9.8329	2913	200408_Col_s6.raw	F6	737.76	737.76	443	1	1	1
High	MS Amanda 2.0 (A11)	Selected	GNDGAVGAAGppGPTGPTGPpGFpGAVGAK	P11(Oxidation); P12(Oxidation); P21(Oxidation); P24(Oxidation)	1	P11087	P11087	0	2	0.0362	0	1	1	1296.63	2592.24	2592.23	4.04	0.00524	HCD (High Energy Collision Dissociation)	MS2	0	33.226	13.3669	5575	200408_Col_s1.raw	F1	737.23	737.23	1108	1	1	1
High	MS Amanda 2.0 (A11)	Selected	GPpGSAGSpGKDGLNGLpGPIGppGPR	P3(Oxidation); P9(Oxidation); P18(Oxidation); P23(Oxidation); P24(Oxidation)	1	P11087	P11087	1	2	0.0382	0	1	1	1243.62	2486.23	2486.23	2.79	0.00346	HCD (High Energy Collision Dissociation)	MS2	0.666493	1.687	13.1748	5436	200408_Col_s2.raw	F2	736.98	736.98	1315	1	1	1
High	MS Amanda 2.0 (A11)	Selected	GFSGLQGPpGSpGSpGEQGPSGASGPAGPR	P9(Oxidation); P12(Oxidation); P15(Oxidation)	1	P11087	P11087	0	2	0.0362	0	1	1	1348.12	2695.24	2695.23	2.86	0.00386	HCD (High Energy Collision Dissociation)	MS2	0	36.585	13.3869	5693	200408_Col_s5.raw	F5	735.55	735.55	771	1	1	1
High	MS Amanda 2.0 (A11)	Unambiguous	GFSGLQGPpGSpGSpGEQGPSGASGPAGPR	P9(Oxidation); P12(Oxidation); P15(Oxidation)	1	P11087	P11087	0	2	0.0701	0	1	1	1348.12	2695.24	2695.23	1.59	0.00215	HCD (High Energy Collision Dissociation)	MS2	48.6391	119.17	13.5489	5230	200408_Col_s15.raw	F16	733.22	733.22	739	1	1	1
High	MS Amanda 2.0 (A11)	Selected	GppGPmGPpGLAGPpGESGR	P2(Oxidation); P3(Oxidation); M6(Oxidation); P9(Oxidation); P15(Oxidation)	1	P11087	P11087	0	2	0.0356	0	1	1	932.929	1864.85	1864.85	0.53	0.00049	HCD (High Energy Collision Dissociation)	MS2	0	36.163	11.9686	4171	200408_Col_s7.raw	F7	732.6	732.6	651	1	1	1
High	MS Amanda 2.0 (A11)	Unambiguous	GFSGLQGPpGSpGSpGEQGPSGASGPAGPR	P9(Oxidation); P12(Oxidation); P15(Oxidation)	1	P11087	P11087	0	2	0.0742	0	1	1	1348.12	2695.24	2695.23	1.68	0.00227	HCD (High Energy Collision Dissociation)	MS2	16.2928	35.087	13.3436	5558	200408_Col_s1.raw	F1	729.03	729.03	743	1	1	1
High	MS Amanda 2.0 (A11)	Selected	GSDGSVGPVGPAGPIGSAGPpGFpGApGPK	P21(Oxidation); P24(Oxidation); P27(Oxidation)	1	Q01149	Q01149	0	2	0.0464	0	1	1	1295.13	2589.26	2589.26	0.9	0.00117	HCD (High Energy Collision Dissociation)	MS2	12.7669	37.39	14.8277	6544	200408_Col_s2.raw	F2	728.78	728.78	1135	1	1	1
High	MS Amanda 2.0 (A11)	Unambiguous	GDRGETGPAGPpGApGApGApGPVGPAGK	P12(Oxidation); P15(Oxidation); P18(Oxidation); P21(Oxidation)	1	P11087	P11087	1	2	0.0701	0	1	1	1257.11	2513.2	2513.2	0.85	0.00107	HCD (High Energy Collision Dissociation)	MS2	0	107.972	10.8726	3452	200408_Col_s13.raw	F14	727.32	727.32	1148	1	1	1
High	MS Amanda 2.0 (A11)	Selected	GEPGppGPAGAAGpAGNpGADGQpGAk	P5(Oxidation); P6(Oxidation); P14(Oxidation); P18(Oxidation); P24(Oxidation); K27(Oxidation)	1	P11087	P11087	0	2	0.0046	0	1	1	1174.52	2348.04	2348.04	-0.59	-0.00069	HCD (High Energy Collision Dissociation)	MS2	0	43.013	9.7589	3131	200408_Col_s5.raw	F5	726.75	726.75	443	1	1	1
High	MS Amanda 2.0 (A11)	Unambiguous	GFSGLQGPpGSpGSpGEQGPSGASGPAGPR	P9(Oxidation); P12(Oxidation); P15(Oxidation)	1	P11087	P11087	0	2	0.0722	0	1	1	1348.12	2695.23	2695.23	0.24	0.00032	HCD (High Energy Collision Dissociation)	MS2	7.79782	41.03	13.6387	5270	200408_Col_s7.raw	F7	726.33	726.33	729	1	1	1
High	MS Amanda 2.0 (A11)	Unambiguous	GDAGPpGPAGPAGPpGPIGNVGApGPK	P6(Oxidation); P15(Oxidation); P24(Oxidation)	1	P11087	P11087	0	2	0.0764	0	1	1	1154.07	2307.14	2307.14	0.16	0.00018	HCD (High Energy Collision Dissociation)	MS2	4.75832	8.603	12.9357	5271	200408_Col_s1.raw	F1	726.09	726.09	1284	1	1	1
High	MS Amanda 2.0 (A11)	Selected	GppGPmGPpGLAGPpGESGR	P2(Oxidation); P3(Oxidation); M6(Oxidation); P9(Oxidation); P15(Oxidation)	1	P11087	P11087	0	2	0.0356	0	1	1	932.928	1864.85	1864.85	-0.13	-0.00012	HCD (High Energy Collision Dissociation)	MS2	0	27.619	11.9332	4546	200408_Col_s1.raw	F1	725.68	725.68	645	1	1	1
High	MS Amanda 2.0 (A11)	Selected	GApGDRGEAGPpGPAGFAGPpGADGQpGAK	P3(Oxidation); P12(Oxidation); P21(Oxidation); P27(Oxidation)	1	P11087	P11087	1	2	0.0361	0	1	1	1339.11	2677.22	2677.22	-0.38	-0.0005	HCD (High Energy Collision Dissociation)	MS2	0	19.901	11.8907	4623	200408_Col_s5.raw	F5	723.52	723.52	684	1	1	1
High	MS Amanda 2.0 (A11)	Unambiguous	GFSGLQGppGSpGSpGEQGPSGASGPAGPR	P8(Oxidation); P9(Oxidation); P12(Oxidation); P15(Oxidation)	1	P11087	P11087	0	2	0.1632	0	1	1	1356.12	2711.23	2711.23	-0.59	-0.0008	HCD (High Energy Collision Dissociation)	MS2	5.74198	19.328	12.7294	4983	200408_Col_s4.raw	F4	722.26	722.26	614	1	1	1
High	MS Amanda 2.0 (A11)	Selected	GEpGPpGPAGAAGpAGNpGADGQpGAk	P3(Oxidation); P6(Oxidation); P14(Oxidation); P18(Oxidation); P24(Oxidation); K27(Oxidation)	1	P11087	P11087	0	2	0.0297	0	1	1	1174.52	2348.04	2348.04	0.14	0.00016	HCD (High Energy Collision Dissociation)	MS2	0	18.712	9.7149	3006	200408_Col_s1.raw	F1	721.85	721.85	452	1	1	1
High	MS Amanda 2.0 (A11)	Unambiguous	GFSGLQGPpGSpGSpGEQGPSGASGPAGPR	P9(Oxidation); P12(Oxidation); P15(Oxidation)	1	P11087	P11087	0	2	0.0764	0	1	1	1348.12	2695.24	2695.23	1.5	0.00203	HCD (High Energy Collision Dissociation)	MS2	0	28.275	13.6502	5402	200408_Col_s6.raw	F6	721.82	721.82	731	1	1	1
High	MS Amanda 2.0 (A11)	Selected	GEPGppGPAGAAGPAGNPGADGQPGAk	P5(Oxidation); P6(Oxidation); K27(Oxidation)	1	P11087	P11087	0	2	0.0048	0	1	1	1150.53	2300.06	2300.05	2.53	0.00291	HCD (High Energy Collision Dissociation)	MS2	17.1367	108.296	10.9676	3506	200408_Col_s13.raw	F14	719.52	719.52	743	1	1	1
High	MS Amanda 2.0 (A11)	Unambiguous	GFSGLQGppGSpGSpGEQGPSGASGPAGPR	P8(Oxidation); P9(Oxidation); P12(Oxidation); P15(Oxidation)	1	P11087	P11087	0	2	0.2495	0	1	1	1356.12	2711.23	2711.23	0.13	0.00017	HCD (High Energy Collision Dissociation)	MS2	0	45.22	12.8284	4771	200408_Col_s15.raw	F16	718.22	718.22	635	1	1	1
High	MS Amanda 2.0 (A11)	Unambiguous	GDAGpAGPKGEpGSpGENGApGQmGPR	P5(Oxidation); P12(Oxidation); P15(Oxidation); P21(Oxidation); M24(Oxidation)	1	P11087	P11087	1	3	0.092	0	1	1	842.371	2525.1	2525.1	0.97	0.00081	HCD (High Energy Collision Dissociation)	MS2	0	36.374	9.0206	2550	200408_Col_s2.raw	F2	716.87	716.87	261	1	1	1
High	MS Amanda 2.0 (A11)	Selected	GSpGERGEVGPAGPNGFAGPAGAAGQpGAK	P3(Oxidation); P27(Oxidation)	1	Q01149	Q01149	1	2	0.0395	0	1	1	1325.63	2650.26	2650.26	0.41	0.00055	HCD (High Energy Collision Dissociation)	MS2	41.6049	36.292	12.4107	4998	200408_Col_s5.raw	F5	715.15	715.15	1033	1	1	1
High	MS Amanda 2.0 (A11)	Unambiguous	GFSGLQGPpGSpGSpGEQGPSGASGPAGPR	P9(Oxidation); P12(Oxidation); P15(Oxidation)	1	P11087	P11087	0	2	0.0722	0	1	1	1348.12	2695.23	2695.23	-3.21	-0.00432	HCD (High Energy Collision Dissociation)	MS2	0	26.409	12.9827	5166	200408_Col_s4.raw	F4	714.54	714.54	642	1	1	1
High	MS Amanda 2.0 (A11)	Selected	GNDGAVGAAGPpGPTGPTGPpGFpGAVGAk	P12(Oxidation); P21(Oxidation); P24(Oxidation); K30(Oxidation)	1	P11087	P11087	0	2	0.0001	0	1	1	1296.62	2592.23	2592.23	0.37	0.00048	HCD (High Energy Collision Dissociation)	MS2	22.5746	39.245	13.5218	5594	200408_Col_s3.raw	F3	712.91	712.91	1032	1	1	1
High	MS Amanda 2.0 (A11)	Selected	GDAGPAGPkGEpGSpGENGApGQmGPR	K9(Oxidation); P12(Oxidation); P15(Oxidation); P21(Oxidation); M24(Oxidation)	1	P11087	P11087	1	2	0.0346	0	1	1	1263.05	2525.1	2525.1	1.65	0.00208	HCD (High Energy Collision Dissociation)	MS2	6.66767	96.379	9.3552	2613	200408_Col_s8.raw	F8	711.92	711.92	295	1	1	1
High	MS Amanda 2.0 (A11)	Unambiguous	GDAGPpGPAGpAGPpGPIGNVGApGPK	P6(Oxidation); P11(Oxidation); P15(Oxidation); P24(Oxidation)	1	P11087	P11087	0	2	0.064	0	1	1	1162.07	2323.13	2323.13	0.88	0.00102	HCD (High Energy Collision Dissociation)	MS2	0	42.077	12.649	5165	200408_Col_s5.raw	F5	711.45	711.45	1161	1	1	1
High	MS Amanda 2.0 (A11)	Selected	GNDGAVGAAGPpGPTGPTGPpGFpGAVGAK	P12(Oxidation); P21(Oxidation); P24(Oxidation)	1	P11087	P11087	0	2	0.0347	0	1	1	1288.62	2576.24	2576.24	1.62	0.00209	HCD (High Energy Collision Dissociation)	MS2	53.3746	32.906	13.5552	5707	200408_Col_s2.raw	F2	710.89	710.89	1016	1	1	1
High	MS Amanda 2.0 (A11)	Unambiguous	GFSGLQGPpGSpGSpGEQGPSGASGPAGPR	P9(Oxidation); P12(Oxidation); P15(Oxidation)	1	P11087	P11087	0	2	0.0737	0	1	1	1348.12	2695.24	2695.23	1.78	0.00239	HCD (High Energy Collision Dissociation)	MS2	0	37.364	13.3379	5411	200408_Col_s4.raw	F4	709.28	709.28	740	1	1	1
High	MS Amanda 2.0 (A11)	Unambiguous	GFSGLQGppGSpGSpGEQGPSGASGPAGPR	P8(Oxidation); P9(Oxidation); P12(Oxidation); P15(Oxidation)	1	P11087	P11087	0	2	0.2138	0	1	1	1356.12	2711.23	2711.23	0.13	0.00017	HCD (High Energy Collision Dissociation)	MS2	0	10.877	12.7841	4724	200408_Col_s7.raw	F7	709.22	709.22	635	1	1	1
High	MS Amanda 2.0 (A11)	Unambiguous	GDAGPpGPAGPAGPpGPIGNVGApGPK	P6(Oxidation); P15(Oxidation); P24(Oxidation)	1	P11087	P11087	0	2	0.0742	0	1	1	1154.07	2307.14	2307.14	0.16	0.00018	HCD (High Energy Collision Dissociation)	MS2	0	15.175	12.9299	4936	200408_Col_s8.raw	F8	708.53	708.53	1284	1	1	1
High	MS Amanda 2.0 (A11)	Unambiguous	GFSGLQGppGSpGSpGEQGPSGASGPAGPR	P8(Oxidation); P9(Oxidation); P12(Oxidation); P15(Oxidation)	1	P11087	P11087	0	2	0.1843	0	1	1	1356.12	2711.24	2711.23	3.82	0.00518	HCD (High Energy Collision Dissociation)	MS2	0	60.751	12.9021	4758	200408_Col_s12.raw	F13	708.34	708.34	686	1	1	1
High	MS Amanda 2.0 (A11)	Unambiguous	GFSGLQGppGSpGSpGEQGPSGASGPAGPR	P8(Oxidation); P9(Oxidation); P12(Oxidation); P15(Oxidation)	1	P11087	P11087	0	2	0.2554	0	1	1	1356.12	2711.23	2711.23	1.03	0.0014	HCD (High Energy Collision Dissociation)	MS2	0	28.934	12.9972	4793	200408_Col_s13.raw	F14	707.64	707.64	662	1	1	1
High	MS Amanda 2.0 (A11)	Unambiguous	GFSGLQGPPGSpGSpGEQGPSGASGPAGPR	P12(Oxidation); P15(Oxidation)	1	P11087	P11087	0	2	0.0713	0	1	1	1340.12	2679.24	2679.24	0.62	0.00083	HCD (High Energy Collision Dissociation)	MS2	19.1287	83.649	13.4825	5113	200408_Col_s14.raw	F15	707.43	707.43	844	1	1	1
High	MS Amanda 2.0 (A11)	Selected	GEpGPpGPAGAAGPAGNpGADGQpGAK	P3(Oxidation); P6(Oxidation); P18(Oxidation); P24(Oxidation)	1	P11087	P11087	0	2	0.0335	0	1	1	1158.53	2316.05	2316.05	0.49	0.00057	HCD (High Energy Collision Dissociation)	MS2	0	48.694	10.2175	3164	200408_Col_s6.raw	F6	706.63	706.63	624	1	1	1
High	MS Amanda 2.0 (A11)	Unambiguous	GFSGLQGPPGSpGSpGEQGPSGASGPAGPR	P12(Oxidation); P15(Oxidation)	1	P11087	P11087	0	2	0.0538	0	1	1	1340.12	2679.24	2679.24	1.07	0.00144	HCD (High Energy Collision Dissociation)	MS2	3.42484	56.48	13.5228	5188	200408_Col_s16.raw	F17	706.55	706.55	862	1	1	1
High	MS Amanda 2.0 (A11)	Unambiguous	HGNRGEpGPAGSVGPVGAVGPR	P7(Oxidation)	1	Q01149	Q01149	1	3	0.1648	0	1	1	681.015	2041.03	2041.03	-0.48	-0.00033	HCD (High Energy Collision Dissociation)	MS2	16.7578	32.259	11.5762	4288	200408_Col_s1.raw	F1	705.76	705.76	1079	1	1	1
High	MS Amanda 2.0 (A11)	Unambiguous	GFSGLQGppGSpGSpGEQGPSGASGPAGPR	P8(Oxidation); P9(Oxidation); P12(Oxidation); P15(Oxidation)	1	P11087	P11087	0	2	0.263	0	1	1	1356.12	2711.24	2711.23	3.82	0.00518	HCD (High Energy Collision Dissociation)	MS2	7.02911	30.889	12.7773	5153	200408_Col_s2.raw	F2	703.3	703.3	686	1	1	1
High	MS Amanda 2.0 (A11)	Selected	GENGIVGPTGSVGAAGPSGPNGPpGPVGSR	P24(Oxidation)	1	Q01149	Q01149	0	3	0.0321	0	1	1	872.431	2615.28	2615.28	-1.16	-0.00101	HCD (High Energy Collision Dissociation)	MS2	7.26209	29.119	13.3258	5460	200408_Col_s3.raw	F3	703.24	703.24	1294	1	1	1
High	MS Amanda 2.0 (A11)	Unambiguous	GYpGSIGPTGAAGApGPHGSVGPAGK	P3(Oxidation); P15(Oxidation)	1	Q01149	Q01149	0	2	0.1052	0	1	1	1125.05	2249.09	2249.09	-1.52	-0.00171	HCD (High Energy Collision Dissociation)	MS2	8.86608	18.306	11.7926	4160	200408_Col_s8.raw	F8	702.61	702.61	1049	1	1	1
High	MS Amanda 2.0 (A11)	Selected	GPpGAQGPpGSpGPLGIAGLTGAR	P3(Oxidation); P9(Oxidation); P12(Oxidation)	1	P08121	P08121	0	2	0.0366	0	1	1	1065.55	2130.09	2130.09	-0.35	-0.00037	HCD (High Energy Collision Dissociation)	MS2	22.5039	111.067	16.019	6468	200408_Col_s16.raw	F17	702.25	702.25	1247	1	1	1
High	MS Amanda 2.0 (A11)	Unambiguous	GDAGpAGPKGEpGSpGENGApGQmGPR	P5(Oxidation); P12(Oxidation); P15(Oxidation); P21(Oxidation); M24(Oxidation)	1	P11087	P11087	1	3	0.0635	0	1	1	842.369	2525.09	2525.1	-0.92	-0.00077	HCD (High Energy Collision Dissociation)	MS2	0	50.189	8.9868	2366	200408_Col_s7.raw	F7	702.14	702.14	228	1	1	1
High	MS Amanda 2.0 (A11)	Selected	GSDGSVGPVGPAGPIGSAGPpGFpGApGPK	P21(Oxidation); P24(Oxidation); P27(Oxidation)	1	Q01149	Q01149	0	2	0.0373	0	1	1	1295.13	2589.26	2589.26	-0.89	-0.00115	HCD (High Energy Collision Dissociation)	MS2	0	47.141	14.7692	6479	200408_Col_s1.raw	F1	702.12	702.12	1082	1	1	1
High	MS Amanda 2.0 (A11)	Unambiguous	GEVGLpGLSGPVGPpGNpGTNGLTGAk	P6(Oxidation); P15(Oxidation); P18(Oxidation); K27(Oxidation)	1	Q01149	Q01149	0	2	0.0814	0	1	1	1232.62	2464.23	2464.23	-1.85	-0.00228	HCD (High Energy Collision Dissociation)	MS2	3.32037	2.033	15.3929	6853	200408_Col_s1.raw	F1	702.12	702.12	1297	1	1	1
High	MS Amanda 2.0 (A11)	Unambiguous	GEPGppGPAGAAGPAGNpGADGQPGAK	P5(Oxidation); P6(Oxidation); P18(Oxidation)	1	P11087	P11087	0	2	0.0601	0	1	1	1150.53	2300.05	2300.05	-0.01	-2e-05	HCD (High Energy Collision Dissociation)	MS2	8.93008	46.782	10.5683	3305	200408_Col_s16.raw	F17	702.02	702.02	713	1	1	1
High	MS Amanda 2.0 (A11)	Unambiguous	HGNRGEpGPAGSVGPVGAVGPR	P7(Oxidation)	1	Q01149	Q01149	1	3	0.1023	0	1	1	681.017	2041.04	2041.03	1.76	0.0012	HCD (High Energy Collision Dissociation)	MS2	0	23.942	11.5666	4286	200408_Col_s2.raw	F2	701.76	701.76	1091	1	1	1
High	MS Amanda 2.0 (A11)	Selected	GNDGAVGAAGPpGPTGPTGPpGFpGAVGAK	P12(Oxidation); P21(Oxidation); P24(Oxidation)	1	P11087	P11087	0	2	0.0356	0	1	1	1288.62	2576.24	2576.24	1.24	0.0016	HCD (High Energy Collision Dissociation)	MS2	0	69.103	13.6177	5256	200408_Col_s7.raw	F7	701.12	701.12	1017	1	1	1
High	MS Amanda 2.0 (A11)	Unambiguous	GFSGLQGPpGSpGSpGEQGPSGASGPAGPR	P9(Oxidation); P12(Oxidation); P15(Oxidation)	1	P11087	P11087	0	2	0.0742	0	1	1	1348.12	2695.23	2695.23	-1.67	-0.00225	HCD (High Energy Collision Dissociation)	MS2	16.783	66.108	13.538	5147	200408_Col_s14.raw	F15	700.43	700.43	667	1	1	1
High	MS Amanda 2.0 (A11)	Unambiguous	GLpGIAGALGEpGPLGISGppGAR	P3(Oxidation); P12(Oxidation); P20(Oxidation); P21(Oxidation)	1	Q01149	Q01149	0	2	0.1078	0	1	1	1088.07	2175.14	2175.14	0.34	0.00037	HCD (High Energy Collision Dissociation)	MS2	10.4654	29.348	16.2899	6609	200408_Col_s16.raw	F17	700.13	700.13	1097	1	1	1
High	MS Amanda 2.0 (A11)	Selected	GEpGPpGPAGAAGPAGNpGADGQPGAk	P3(Oxidation); P6(Oxidation); P18(Oxidation); K27(Oxidation)	1	P11087	P11087	0	2	0.0307	0	1	1	1158.53	2316.05	2316.05	1.97	0.00228	HCD (High Energy Collision Dissociation)	MS2	0	122.921	10.4885	3299	200408_Col_s15.raw	F16	699.4	699.4	677	1	1	1
High	MS Amanda 2.0 (A11)	Selected	GNDGAVGAAGPpGPTGPTGPpGFpGAVGAK	P12(Oxidation); P21(Oxidation); P24(Oxidation)	1	P11087	P11087	0	2	0.0003	0	1	1	1288.62	2576.24	2576.24	-0.27	-0.00035	HCD (High Energy Collision Dissociation)	MS2	40.365	43.949	13.5021	5775	200408_Col_s5.raw	F5	699.04	699.04	1014	1	1	1
High	MS Amanda 2.0 (A11)	Selected	GNDGAVGAAGPpGPTGPTGPpGFpGAVGAK	P12(Oxidation); P21(Oxidation); P24(Oxidation)	1	P11087	P11087	0	2	0.0376	0	1	1	1288.62	2576.23	2576.24	-1.98	-0.00255	HCD (High Energy Collision Dissociation)	MS2	0	19.503	13.7233	5666	200408_Col_s4.raw	F4	698.92	698.92	1083	1	1	1
High	MS Amanda 2.0 (A11)	Selected	GEVGLpGLSGPVGPpGNpGTNGLTGAk	P6(Oxidation); P15(Oxidation); P18(Oxidation); K27(Oxidation)	1	Q01149	Q01149	0	2	0.0373	0	1	1	1232.62	2464.22	2464.23	-3.44	-0.00424	HCD (High Energy Collision Dissociation)	MS2	24.4234	106.687	15.3695	6383	200408_Col_s8.raw	F8	698.76	698.76	1324	1	1	1
High	MS Amanda 2.0 (A11)	Selected	GFSGLQGppGSpGSpGEQGPSGASGpAGPR	P8(Oxidation); P9(Oxidation); P12(Oxidation); P15(Oxidation); P26(Oxidation)	1	P11087	P11087	0	2	0.0386	0	1	1	1364.12	2727.23	2727.22	0.47	0.00064	HCD (High Energy Collision Dissociation)	MS2	14.3673	28.374	12.5634	4864	200408_Col_s4.raw	F4	698.69	698.69	561	1	1	1
High	MS Amanda 2.0 (A11)	Selected	GPpGSAGSpGKDGLNGLpGPIGppGPR	P3(Oxidation); P9(Oxidation); P18(Oxidation); P23(Oxidation); P24(Oxidation)	1	P11087	P11087	1	2	0.0382	0	1	1	1243.62	2486.24	2486.23	3.28	0.00407	HCD (High Energy Collision Dissociation)	MS2	82.2399	47.622	13.0021	4984	200408_Col_s8.raw	F8	698.23	698.23	1356	1	1	1
High	MS Amanda 2.0 (A11)	Selected	GPpGSAGSPGKDGLNGLPGPIGppGPR	P3(Oxidation); P23(Oxidation); P24(Oxidation)	1	P11087	P11087	1	2	0.0373	0	1	1	1227.62	2454.24	2454.24	2.16	0.00265	HCD (High Energy Collision Dissociation)	MS2	17.9906	92.634	13.9254	5424	200408_Col_s16.raw	F17	698.03	698.03	1342	1	1	1
High	MS Amanda 2.0 (A11)	Selected	GEpGPpGPAGAAGPAGNpGADGQpGAK	P3(Oxidation); P6(Oxidation); P18(Oxidation); P24(Oxidation)	1	P11087	P11087	0	2	0.0341	0	1	1	1158.53	2316.05	2316.05	1.97	0.00228	HCD (High Energy Collision Dissociation)	MS2	0	15.666	10.2403	3381	200408_Col_s2.raw	F2	697.34	697.34	677	1	1	1
High	MS Amanda 2.0 (A11)	Unambiguous	GApGDRGEAGPpGPAGFAGPpGADGQpGAK	P3(Oxidation); P12(Oxidation); P21(Oxidation); P27(Oxidation)	1	P11087	P11087	1	2	0.0741	0	1	1	1339.12	2677.22	2677.22	0.17	0.00023	HCD (High Energy Collision Dissociation)	MS2	0	44.406	11.9823	4527	200408_Col_s3.raw	F3	697.2	697.2	747	1	1	1
High	MS Amanda 2.0 (A11)	Selected	GEPGppGPAGAAGPAGNpGADGQpGAK	P5(Oxidation); P6(Oxidation); P18(Oxidation); P24(Oxidation)	1	P11087	P11087	0	2	0.0045	0	1	1	1158.53	2316.05	2316.05	-1.09	-0.00126	HCD (High Energy Collision Dissociation)	MS2	0	43.963	10.2281	3354	200408_Col_s3.raw	F3	696.7	696.7	592	1	1	1
High	MS Amanda 2.0 (A11)	Unambiguous	GApGDRGEAGppGPAGFAGPpGADGQpGAK	P3(Oxidation); P11(Oxidation); P12(Oxidation); P21(Oxidation); P27(Oxidation)	1	P11087	P11087	1	3	0.0652	0	1	1	898.413	2693.22	2693.22	1.71	0.00154	HCD (High Energy Collision Dissociation)	MS2	5.89682	38.634	11.7384	4057	200408_Col_s15.raw	F16	696.66	696.66	657	1	1	1
High	MS Amanda 2.0 (A11)	Selected	GEpGPpGPAGAAGpAGNpGADGQpGAK	P3(Oxidation); P6(Oxidation); P14(Oxidation); P18(Oxidation); P24(Oxidation)	1	P11087	P11087	0	2	0.0307	0	1	1	1166.53	2332.05	2332.04	1.62	0.00189	HCD (High Energy Collision Dissociation)	MS2	0	37.19	9.7333	3037	200408_Col_s2.raw	F2	695.91	695.91	614	1	1	1
High	MS Amanda 2.0 (A11)	Unambiguous	GDRGETGPAGPpGApGAPGApGPVGPAGK	P12(Oxidation); P15(Oxidation); P21(Oxidation)	1	P11087	P11087	1	2	0.0515	0	1	1	1249.11	2497.21	2497.21	1.17	0.00146	HCD (High Energy Collision Dissociation)	MS2	0	86.108	11.1114	3627	200408_Col_s16.raw	F17	695.6	695.6	1169	1	1	1
High	MS Amanda 2.0 (A11)	Unambiguous	GFSGLQGPpGSpGSpGEQGPSGASGPAGPR	P9(Oxidation); P12(Oxidation); P15(Oxidation)	1	P11087	P11087	0	2	0.0743	0	1	1	1348.12	2695.23	2695.23	-1.39	-0.00188	HCD (High Energy Collision Dissociation)	MS2	0	37.52	13.4666	5555	200408_Col_s3.raw	F3	694.99	694.99	663	1	1	1
High	MS Amanda 2.0 (A11)	Selected	GEPGppGPAGAAGpAGNpGADGQpGAK	P5(Oxidation); P6(Oxidation); P14(Oxidation); P18(Oxidation); P24(Oxidation)	1	P11087	P11087	0	2	0.0045	0	1	1	1166.53	2332.04	2332.04	0.16	0.00019	HCD (High Energy Collision Dissociation)	MS2	13.0043	24.536	9.8931	2954	200408_Col_s6.raw	F6	694.6	694.6	525	1	1	1
High	MS Amanda 2.0 (A11)	Unambiguous	GFSGLQGPpGSpGSpGEQGPSGASGPAGPR	P9(Oxidation); P12(Oxidation); P15(Oxidation)	1	P11087	P11087	0	2	0.0743	0	1	1	1348.12	2695.23	2695.23	-0.22	-0.00029	HCD (High Energy Collision Dissociation)	MS2	0	30.329	13.0854	5298	200408_Col_s3.raw	F3	694.15	694.15	708	1	1	1
High	MS Amanda 2.0 (A11)	Selected	GNDGAVGAAGPpGPTGPTGPpGFpGAVGAK	P12(Oxidation); P21(Oxidation); P24(Oxidation)	1	P11087	P11087	0	2	0.0366	0	1	1	1288.62	2576.24	2576.24	0.77	0.00099	HCD (High Energy Collision Dissociation)	MS2	6.39431	65.694	13.5465	5348	200408_Col_s8.raw	F8	693.33	693.33	1062	1	1	1
High	MS Amanda 2.0 (A11)	Selected	GApGDRGEAGPpGPAGFAGPpGADGQpGAK	P3(Oxidation); P12(Oxidation); P21(Oxidation); P27(Oxidation)	1	P11087	P11087	1	2	0.0372	0	1	1	1339.12	2677.23	2677.22	1.99	0.00267	HCD (High Energy Collision Dissociation)	MS2	0	26.073	11.9934	4594	200408_Col_s2.raw	F2	692.83	692.83	779	1	1	1
High	MS Amanda 2.0 (A11)	Selected	GEVGLpGLSGPVGPpGNpGTNGLTGAK	P6(Oxidation); P15(Oxidation); P18(Oxidation)	1	Q01149	Q01149	0	2	0.0364	0	1	1	1224.62	2448.24	2448.24	-0.25	-0.00031	HCD (High Energy Collision Dissociation)	MS2	11.2975	58.494	15.5204	6462	200408_Col_s8.raw	F8	692.49	692.49	1220	1	1	1
High	MS Amanda 2.0 (A11)	Selected	GENGIVGPTGSVGAAGPSGPNGPpGPVGSR	P24(Oxidation)	1	Q01149	Q01149	0	2	0.0364	0	1	1	1308.15	2615.28	2615.28	0.83	0.00109	HCD (High Energy Collision Dissociation)	MS2	0	34.744	13.3241	5544	200408_Col_s1.raw	F1	692.39	692.39	1322	1	1	1
High	MS Amanda 2.0 (A11)	Unambiguous	GFSGLQGPpGSpGSpGEQGPSGASGPAGPR	P9(Oxidation); P12(Oxidation); P15(Oxidation)	1	P11087	P11087	0	2	0.0765	0	1	1	1348.12	2695.23	2695.23	0.05	7e-05	HCD (High Energy Collision Dissociation)	MS2	4.641	40.47	13.1571	4934	200408_Col_s12.raw	F13	690.02	690.02	715	1	1	1
High	MS Amanda 2.0 (A11)	Unambiguous	GFSGLQGPpGSpGSpGEQGPSGASGPAGPR	P9(Oxidation); P12(Oxidation); P15(Oxidation)	1	P11087	P11087	0	2	0.0745	0	1	1	1348.12	2695.24	2695.23	1.96	0.00264	HCD (High Energy Collision Dissociation)	MS2	7.01422	58.425	13.6487	5413	200408_Col_s8.raw	F8	688.85	688.85	741	1	1	1
High	MS Amanda 2.0 (A11)	Unambiguous	GEpGppGPAGAAGpAGNpGADGQpGAk	P3(Oxidation); P5(Oxidation); P6(Oxidation); P14(Oxidation); P18(Oxidation); P24(Oxidation); K27(Oxidation)	1	P11087	P11087	0	2	0.1437	0	1	1	1182.52	2364.03	2364.03	-0.4	-0.00047	HCD (High Energy Collision Dissociation)	MS2	0	103.583	9.3891	2589	200408_Col_s7.raw	F7	688.82	688.82	336	1	1	1
High	MS Amanda 2.0 (A11)	Selected	GApGDRGEAGPpGPAGFAGPpGADGQPGAK	P3(Oxidation); P12(Oxidation); P21(Oxidation)	1	P11087	P11087	1	2	0.0395	0	1	1	1331.12	2661.23	2661.23	0.19	0.00025	HCD (High Energy Collision Dissociation)	MS2	0	39.076	12.1692	4826	200408_Col_s5.raw	F5	687.59	687.59	845	1	1	1
High	MS Amanda 2.0 (A11)	Selected	GEpGPpGPAGAAGpAGNpGADGQpGAk	P3(Oxidation); P6(Oxidation); P14(Oxidation); P18(Oxidation); P24(Oxidation); K27(Oxidation)	1	P11087	P11087	0	2	0.027	0	1	1	1174.53	2348.04	2348.04	2.32	0.00273	HCD (High Energy Collision Dissociation)	MS2	0	43.692	9.6969	3012	200408_Col_s2.raw	F2	687.57	687.57	537	1	1	1
High	MS Amanda 2.0 (A11)	Selected	GPAGPpGPpGASGSpGLQGMpGER	P6(Oxidation); P9(Oxidation); P15(Oxidation); P21(Oxidation)	1	P08121	P08121	0	2	0.0396	0	1	1	1096.5	2192	2192	-2.32	-0.00254	HCD (High Energy Collision Dissociation)	MS2	29.011	28.668	12.3609	4794	200408_Col_s3.raw	F3	686.53	686.53	524	1	1	1
High	MS Amanda 2.0 (A11)	Selected	GEpGPpGPAGAAGpAGNpGADGQpGAK	P3(Oxidation); P6(Oxidation); P14(Oxidation); P18(Oxidation); P24(Oxidation)	1	P11087	P11087	0	2	0.0373	0	1	1	1166.53	2332.05	2332.04	0.79	0.00092	HCD (High Energy Collision Dissociation)	MS2	0	48.75	9.7868	2833	200408_Col_s7.raw	F7	685.98	685.98	539	1	1	1
High	MS Amanda 2.0 (A11)	Selected	GEpGPpGPAGAAGpAGNpGADGQpGAK	P3(Oxidation); P6(Oxidation); P14(Oxidation); P18(Oxidation); P24(Oxidation)	1	P11087	P11087	0	2	0	0	1	1	1166.52	2332.04	2332.04	-0.78	-0.00091	HCD (High Energy Collision Dissociation)	MS2	0	10.903	9.7227	3011	200408_Col_s1.raw	F1	685.43	685.43	508	1	1	1
High	MS Amanda 2.0 (A11)	Selected	GPSGPQGPSGPpGpKGNSGEpGApGNK	P12(Oxidation); P14(Oxidation); P21(Oxidation); P24(Oxidation)	1	P11087	P11087	1	2	0.0371	0	1	1	1223.57	2446.13	2446.12	1.46	0.00179	HCD (High Energy Collision Dissociation)	MS2	0	69.569	9.5558	2735	200408_Col_s6.raw	F6	684.17	684.17	750	1	1	1
High	MS Amanda 2.0 (A11)	Selected	GDAGpAGpKGEpGSpGENGApGQmGPR	P5(Oxidation); P8(Oxidation); P12(Oxidation); P15(Oxidation); P21(Oxidation); M24(Oxidation)	1	P11087	P11087	1	3	0.0663	0	1	1	847.701	2541.09	2541.09	-1.1	-0.00093	HCD (High Energy Collision Dissociation)	MS2	0	66.467	8.9349	2335	200408_Col_s7.raw	F7	683.82	683.82	179	1	1	1
High	MS Amanda 2.0 (A11)	Selected	GNDGAVGAAGPpGPTGPTGPpGFpGAVGAK	P12(Oxidation); P21(Oxidation); P24(Oxidation)	1	P11087	P11087	0	2	0.0366	0	1	1	1288.62	2576.23	2576.24	-2.07	-0.00267	HCD (High Energy Collision Dissociation)	MS2	23.4273	35.38	13.5818	5635	200408_Col_s3.raw	F3	683.76	683.76	1084	1	1	1
High	MS Amanda 2.0 (A11)	Unambiguous	GDRGETGPAGPpGApGApGApGPVGPAGK	P12(Oxidation); P15(Oxidation); P18(Oxidation); P21(Oxidation)	1	P11087	P11087	1	2	0.0737	0	1	1	1257.1	2513.2	2513.2	0.46	0.00058	HCD (High Energy Collision Dissociation)	MS2	16.8119	51.771	10.6167	3630	200408_Col_s1.raw	F1	683.69	683.69	1113	1	1	1
High	MS Amanda 2.0 (A11)	Unambiguous	GFSGLQGppGSpGSpGEQGPSGASGPAGPR	P8(Oxidation); P9(Oxidation); P12(Oxidation); P15(Oxidation)	1	P11087	P11087	0	2	0.2148	0	1	1	1356.12	2711.23	2711.23	0.67	0.00091	HCD (High Energy Collision Dissociation)	MS2	4.97187	26.869	12.728	5224	200408_Col_s5.raw	F5	682.64	682.64	642	1	1	1
High	MS Amanda 2.0 (A11)	Selected	GENGIVGPTGSVGAAGPSGPNGPpGPVGSR	P24(Oxidation)	1	Q01149	Q01149	0	2	0.0001	0	1	1	1308.14	2615.28	2615.28	-1.32	-0.00172	HCD (High Energy Collision Dissociation)	MS2	16.9071	36.371	13.3744	5494	200408_Col_s3.raw	F3	682.41	682.41	1302	1	1	1
High	MS Amanda 2.0 (A11)	Unambiguous	GFSGLQGppGSpGSpGEQGPSGASGPAGPR	P8(Oxidation); P9(Oxidation); P12(Oxidation); P15(Oxidation)	1	P11087	P11087	0	2	0.2265	0	1	1	1356.12	2711.23	2711.23	-0.23	-0.00031	HCD (High Energy Collision Dissociation)	MS2	0	70.121	13.1453	4963	200408_Col_s7.raw	F7	682.38	682.38	629	1	1	1
High	MS Amanda 2.0 (A11)	Unambiguous	GFSGLQGppGSpGSpGEQGPSGASGPAGPR	P8(Oxidation); P9(Oxidation); P12(Oxidation); P15(Oxidation)	1	P11087	P11087	0	2	0.1899	0	1	1	1356.12	2711.23	2711.23	1.03	0.0014	HCD (High Energy Collision Dissociation)	MS2	3.28182	16.067	12.7314	5124	200408_Col_s1.raw	F1	682.29	682.29	662	1	1	1
High	MS Amanda 2.0 (A11)	Unambiguous	GFSGLQGPpGSpGSpGEQGPSGASGPAGPR	P9(Oxidation); P12(Oxidation); P15(Oxidation)	1	P11087	P11087	0	2	0.0843	0	1	1	1348.12	2695.23	2695.23	0.24	0.00032	HCD (High Energy Collision Dissociation)	MS2	5.25261	0.363	13.1721	5438	200408_Col_s1.raw	F1	681.13	681.13	729	1	1	1
High	MS Amanda 2.0 (A11)	Selected	GSDGSVGPVGPAGPIGSAGPpGFpGApGPK	P21(Oxidation); P24(Oxidation); P27(Oxidation)	1	Q01149	Q01149	0	2	0.0384	0	1	1	1295.13	2589.26	2589.26	-0.89	-0.00115	HCD (High Energy Collision Dissociation)	MS2	0	52.575	14.9481	6587	200408_Col_s1.raw	F1	680.73	680.73	1082	1	1	1
High	MS Amanda 2.0 (A11)	Selected	GNDGAVGAAGPpGPTGPTGPpGFpGAVGAK	P12(Oxidation); P21(Oxidation); P24(Oxidation)	1	P11087	P11087	0	2	0.0376	0	1	1	1288.62	2576.24	2576.24	-0.27	-0.00035	HCD (High Energy Collision Dissociation)	MS2	0	42.319	13.4998	5666	200408_Col_s1.raw	F1	680.33	680.33	1014	1	1	1
High	MS Amanda 2.0 (A11)	Selected	GPpGSAGSpGKDGLNGLpGPIGppGPR	P3(Oxidation); P9(Oxidation); P18(Oxidation); P23(Oxidation); P24(Oxidation)	1	P11087	P11087	1	2	0.0421	0	1	1	1243.62	2486.23	2486.23	0.53	0.00066	HCD (High Energy Collision Dissociation)	MS2	2.83407	0.819	13.1031	5494	200408_Col_s5.raw	F5	679.34	679.34	1298	1	1	1
High	MS Amanda 2.0 (A11)	Unambiguous	GDAGPpGPAGPAGPpGPIGNVGApGPK	P6(Oxidation); P15(Oxidation); P24(Oxidation)	1	P11087	P11087	0	2	0.0583	0	1	1	1154.07	2307.14	2307.14	0.05	6e-05	HCD (High Energy Collision Dissociation)	MS2	23.5587	27.177	12.8533	5315	200408_Col_s5.raw	F5	678.09	678.09	1285	1	1	1
High	MS Amanda 2.0 (A11)	Unambiguous	GFSGLQGPPGSpGSpGEQGPSGASGPAGPR	P12(Oxidation); P15(Oxidation)	1	P11087	P11087	0	2	0.1033	0	1	1	1340.12	2679.23	2679.24	-3.3	-0.00442	HCD (High Energy Collision Dissociation)	MS2	0	95.324	13.4561	5173	200408_Col_s15.raw	F16	678.06	678.06	746	1	1	1
High	MS Amanda 2.0 (A11)	Unambiguous	GDAGPpGPAGPAGPpGPIGNVGApGPK	P6(Oxidation); P15(Oxidation); P24(Oxidation)	1	P11087	P11087	0	2	0.0743	0	1	1	1154.07	2307.14	2307.14	0.16	0.00018	HCD (High Energy Collision Dissociation)	MS2	5.60031	61.366	13.0024	4797	200408_Col_s13.raw	F14	677.93	677.93	1284	1	1	1
High	MS Amanda 2.0 (A11)	Selected	GEPGppGPAGAAGPAGNpGADGQPGAk	P5(Oxidation); P6(Oxidation); P18(Oxidation); K27(Oxidation)	1	P11087	P11087	0	2	0.0363	0	1	1	1158.53	2316.05	2316.05	2.29	0.00265	HCD (High Energy Collision Dissociation)	MS2	0	111.667	10.5243	3280	200408_Col_s16.raw	F17	677.71	677.71	675	1	1	1
High	MS Amanda 2.0 (A11)	Selected	GDAGPAGPkGEpGSpGENGApGQMGPR	K9(Oxidation); P12(Oxidation); P15(Oxidation); P21(Oxidation)	1	P11087	P11087	1	2	0.0373	0	1	1	1255.05	2509.1	2509.1	-1.53	-0.00192	HCD (High Energy Collision Dissociation)	MS2	0	56.083	10.0939	3190	200408_Col_s4.raw	F4	677.22	677.22	312	1	1	1
High	MS Amanda 2.0 (A11)	Unambiguous	GYSGLQGLpGLAGLHGDQGApGPVGPAGPR	P9(Oxidation); P21(Oxidation)	1	Q01149	Q01149	0	2	0.0765	0	1	1	1393.2	2785.4	2785.4	0.02	2e-05	HCD (High Energy Collision Dissociation)	MS2	10.9236	200	16.1459	6786	200408_Col_s8.raw	F8	677.15	677.15	1277	1	1	1
High	MS Amanda 2.0 (A11)	Unambiguous	GDAGPpGPAGPAGPpGPIGNVGApGPK	P6(Oxidation); P15(Oxidation); P24(Oxidation)	1	P11087	P11087	0	2	0.0605	0	1	1	1154.07	2307.13	2307.14	-1.85	-0.00214	HCD (High Energy Collision Dissociation)	MS2	5.02727	19.545	12.8824	5094	200408_Col_s4.raw	F4	676.61	676.61	1211	1	1	1
High	MS Amanda 2.0 (A11)	Unambiguous	GYpGSIGPTGAAGApGPHGSVGPAGK	P3(Oxidation); P15(Oxidation)	1	Q01149	Q01149	0	2	0.0725	0	1	1	1125.05	2249.1	2249.09	0.65	0.00073	HCD (High Energy Collision Dissociation)	MS2	26.3463	20.433	11.7721	4427	200408_Col_s1.raw	F1	675.39	675.39	1073	1	1	1
High	MS Amanda 2.0 (A11)	Selected	GApGDRGEAGPpGPAGFAGPpGADGQpGAK	P3(Oxidation); P12(Oxidation); P21(Oxidation); P27(Oxidation)	1	P11087	P11087	1	2	0.0395	0	1	1	1339.12	2677.22	2677.22	-0.19	-0.00026	HCD (High Energy Collision Dissociation)	MS2	0	28.614	11.9762	4175	200408_Col_s7.raw	F7	674.5	674.5	701	1	1	1
High	MS Amanda 2.0 (A11)	Unambiguous	GFSGLQGPpGSpGSpGEQGPSGASGPAGPR	P9(Oxidation); P12(Oxidation); P15(Oxidation)	1	P11087	P11087	0	2	0.0842	0	1	1	1348.12	2695.24	2695.23	0.33	0.00044	HCD (High Energy Collision Dissociation)	MS2	0	10.327	13.1545	4901	200408_Col_s14.raw	F15	674.44	674.44	725	1	1	1
High	MS Amanda 2.0 (A11)	Selected	GEPGppGPAGAAGpAGNpGADGQpGAK	P5(Oxidation); P6(Oxidation); P14(Oxidation); P18(Oxidation); P24(Oxidation)	1	P11087	P11087	0	2	0.0403	0	1	1	1166.53	2332.04	2332.04	-0.05	-6e-05	HCD (High Energy Collision Dissociation)	MS2	0	30.368	9.7127	2943	200408_Col_s4.raw	F4	674.37	674.37	524	1	1	1
High	MS Amanda 2.0 (A11)	Selected	GNDGAVGAAGPpGPTGPTGPpGFpGAVGAK	P12(Oxidation); P21(Oxidation); P24(Oxidation)	1	P11087	P11087	0	2	0.0387	0	1	1	1288.62	2576.24	2576.24	1.34	0.00172	HCD (High Energy Collision Dissociation)	MS2	13.6877	46.803	13.6629	5412	200408_Col_s6.raw	F6	673.93	673.93	1024	1	1	1
High	MS Amanda 2.0 (A11)	Unambiguous	GYpGSIGPTGAAGApGPHGSVGPAGK	P3(Oxidation); P15(Oxidation)	1	Q01149	Q01149	0	2	0.0789	0	1	1	1125.05	2249.1	2249.09	2.17	0.00244	HCD (High Energy Collision Dissociation)	MS2	4.44803	4.972	11.772	4431	200408_Col_s2.raw	F2	673.56	673.56	1113	1	1	1
High	MS Amanda 2.0 (A11)	Selected	GEPGppGPAGAAGPAGNpGADGQPGAK	P5(Oxidation); P6(Oxidation); P18(Oxidation)	1	P11087	P11087	0	2	0.0048	0	1	1	1150.53	2300.05	2300.05	-0.44	-0.00051	HCD (High Energy Collision Dissociation)	MS2	0	115.54	10.6455	3317	200408_Col_s13.raw	F14	672.91	672.91	699	1	1	1
High	MS Amanda 2.0 (A11)	Selected	GPpGAQGPpGSpGPLGIAGLTGAR	P3(Oxidation); P9(Oxidation); P12(Oxidation)	1	P08121	P08121	0	2	0.0412	0	1	1	1065.55	2130.09	2130.09	-0.46	-0.00049	HCD (High Energy Collision Dissociation)	MS2	4.85677	32.907	16.0047	7213	200408_Col_s1.raw	F1	672.79	672.79	1235	1	1	1
High	MS Amanda 2.0 (A11)	Selected	GENGIVGPTGSVGAAGPSGPNGppGPVGSR	P23(Oxidation); P24(Oxidation)	1	Q01149	Q01149	0	2	0.0073	0	1	1	1316.14	2631.28	2631.28	0.35	0.00046	HCD (High Energy Collision Dissociation)	MS2	17.763	37.571	13.1455	5525	200408_Col_s5.raw	F5	672.13	672.13	1236	1	1	1
High	MS Amanda 2.0 (A11)	Selected	GDAGPAGPkGEpGSpGENGApGQmGPR	K9(Oxidation); P12(Oxidation); P15(Oxidation); P21(Oxidation); M24(Oxidation)	1	P11087	P11087	1	2	0.0366	0	1	1	1263.05	2525.1	2525.1	2.23	0.00282	HCD (High Energy Collision Dissociation)	MS2	6.03908	72.097	9.3038	2743	200408_Col_s2.raw	F2	671.92	671.92	329	1	1	1
High	MS Amanda 2.0 (A11)	Selected	GApGDRGEAGPpGPAGFAGPpGADGQpGAK	P3(Oxidation); P12(Oxidation); P21(Oxidation); P27(Oxidation)	1	P11087	P11087	1	2	0.0373	0	1	1	1339.12	2677.23	2677.22	0.72	0.00096	HCD (High Energy Collision Dissociation)	MS2	3.92475	25.509	11.9918	4589	200408_Col_s1.raw	F1	671.18	671.18	740	1	1	1
High	MS Amanda 2.0 (A11)	Selected	GPpGAQGPpGSpGPLGIAGLTGAR	P3(Oxidation); P9(Oxidation); P12(Oxidation)	1	P08121	P08121	0	2	0.0388	0	1	1	1065.55	2130.09	2130.09	-0.23	-0.00025	HCD (High Energy Collision Dissociation)	MS2	0	17.795	16.0577	7060	200408_Col_s3.raw	F3	671.07	671.07	1229	1	1	1
High	MS Amanda 2.0 (A11)	Selected	GPpGSAGSPGKDGLNGLPGPIGppGPR	P3(Oxidation); P23(Oxidation); P24(Oxidation)	1	P11087	P11087	1	2	0.0385	0	1	1	1227.63	2454.24	2454.24	2.66	0.00326	HCD (High Energy Collision Dissociation)	MS2	0	106.786	13.9715	5395	200408_Col_s13.raw	F14	670.93	670.93	1309	1	1	1
High	MS Amanda 2.0 (A11)	Unambiguous	GDAGPpGPAGpAGPpGPIGNVGApGPK	P6(Oxidation); P11(Oxidation); P15(Oxidation); P24(Oxidation)	1	P11087	P11087	0	2	0.0789	0	1	1	1162.07	2323.14	2323.13	4.87	0.00566	HCD (High Energy Collision Dissociation)	MS2	11.198	44.818	12.7149	5108	200408_Col_s2.raw	F2	669.36	669.36	1300	1	1	1
High	MS Amanda 2.0 (A11)	Selected	GPpGAQGPpGSpGPLGIAGLTGAR	P3(Oxidation); P9(Oxidation); P12(Oxidation)	1	P08121	P08121	0	2	0.0388	0	1	1	1065.55	2130.09	2130.09	-0.12	-0.00013	HCD (High Energy Collision Dissociation)	MS2	27.7576	200	16.0014	6400	200408_Col_s14.raw	F15	668.61	668.61	1171	1	1	1
High	MS Amanda 2.0 (A11)	Selected	GApGDRGEAGPpGPAGFAGPpGADGQpGAK	P3(Oxidation); P12(Oxidation); P21(Oxidation); P27(Oxidation)	1	P11087	P11087	1	3	0.0353	0	1	1	893.082	2677.23	2677.22	2.58	0.0023	HCD (High Energy Collision Dissociation)	MS2	23.6894	41.435	12.495	4953	200408_Col_s2.raw	F2	668.47	668.47	832	1	1	1
High	MS Amanda 2.0 (A11)	Unambiguous	HGNRGEPGPAGSVGPVGAVGPR		1	Q01149	Q01149	1	3	0.895	0	1	1	675.685	2025.04	2025.04	1.64	0.00111	HCD (High Energy Collision Dissociation)	MS2	13.8277	18.125	11.9436	4557	200408_Col_s2.raw	F2	668.15	668.15	1011	1	1	1
High	MS Amanda 2.0 (A11)	Selected	GApGDRGEAGPpGPAGFAGPpGADGQpGAK	P3(Oxidation); P12(Oxidation); P21(Oxidation); P27(Oxidation)	1	P11087	P11087	1	3	0.0344	0	1	1	893.079	2677.22	2677.22	-0.09	-8e-05	HCD (High Energy Collision Dissociation)	MS2	14.0587	17.521	12.1456	4808	200408_Col_s5.raw	F5	668.15	668.15	715	1	1	1
High	MS Amanda 2.0 (A11)	Unambiguous	GNDGAVGAAGPpGPTGPTGPpGFPGAVGAK	P12(Oxidation); P21(Oxidation)	1	P11087	P11087	0	2	0.0745	0	1	1	1280.63	2560.25	2560.24	1.08	0.00138	HCD (High Energy Collision Dissociation)	MS2	0	91.638	14.3112	5580	200408_Col_s13.raw	F14	668.06	668.06	1067	1	1	1
High	MS Amanda 2.0 (A11)	Selected	GEpGPpGPAGAAGPAGNpGADGQPGAK	P3(Oxidation); P6(Oxidation); P18(Oxidation)	1	P11087	P11087	0	2	0	0	1	1	1150.53	2300.05	2300.05	-0.55	-0.00063	HCD (High Energy Collision Dissociation)	MS2	12.3566	97.623	10.5826	3358	200408_Col_s15.raw	F16	667.57	667.57	704	1	1	1
High	MS Amanda 2.0 (A11)	Selected	GEpGPpGPAGAAGpAGNpGADGQpGAK	P3(Oxidation); P6(Oxidation); P14(Oxidation); P18(Oxidation); P24(Oxidation)	1	P11087	P11087	0	2	0.0347	0	1	1	1166.52	2332.04	2332.04	-1.1	-0.00128	HCD (High Energy Collision Dissociation)	MS2	0	36.622	9.901	3068	200408_Col_s4.raw	F4	667.39	667.39	501	1	1	1
High	MS Amanda 2.0 (A11)	Unambiguous	GNDGAVGAAGppGPTGPTGPpGFPGAVGAk	P11(Oxidation); P12(Oxidation); P21(Oxidation); K30(Oxidation)	1	P11087	P11087	0	2	0.0745	0	1	1	1296.62	2592.23	2592.23	-1.42	-0.00184	HCD (High Energy Collision Dissociation)	MS2	0	124.496	14.0345	5492	200408_Col_s15.raw	F16	667.3	667.3	986	1	1	1
High	MS Amanda 2.0 (A11)	Selected	GPpGSAGSpGKDGLNGLpGPIGppGPR	P3(Oxidation); P9(Oxidation); P18(Oxidation); P23(Oxidation); P24(Oxidation)	1	P11087	P11087	1	2	0.0001	0	1	1	1243.62	2486.23	2486.23	-0.55	-0.00069	HCD (High Energy Collision Dissociation)	MS2	25.4007	22.823	13.0352	5263	200408_Col_s3.raw	F3	667.2	667.2	1305	1	1	1
High	MS Amanda 2.0 (A11)	Unambiguous	GDTGApGApGSQGApGLQGmpGER	P6(Oxidation); P9(Oxidation); P15(Oxidation); M20(Oxidation); P21(Oxidation)	1	P11087	P11087	0	2	0.8298	0	1	1	1122.99	2244.98	2244.98	1.08	0.00121	HCD (High Energy Collision Dissociation)	MS2	0	60.746	10.4174	3214	200408_Col_s16.raw	F17	666.96	666.96	294	1	1	1
High	MS Amanda 2.0 (A11)	Selected	GLpGIAGALGEpGPLGISGPpGAR	P3(Oxidation); P12(Oxidation); P21(Oxidation)	1	Q01149	Q01149	0	2	0.0395	0	1	1	1080.08	2159.14	2159.15	-0.43	-0.00046	HCD (High Energy Collision Dissociation)	MS2	5.07463	5.522	16.2751	7201	200408_Col_s3.raw	F3	666.77	666.77	930	1	1	1
High	MS Amanda 2.0 (A11)	Selected	GEVGLpGLSGPVGPpGNpGTNGLTGAk	P6(Oxidation); P15(Oxidation); P18(Oxidation); K27(Oxidation)	1	Q01149	Q01149	0	2	0.0409	0	1	1	1232.62	2464.23	2464.23	-0.27	-0.00033	HCD (High Energy Collision Dissociation)	MS2	48.0781	61.188	15.3537	6161	200408_Col_s16.raw	F17	666.71	666.71	1296	1	1	1
High	MS Amanda 2.0 (A11)	Selected	GDAGPAGPkGEpGSpGENGApGQmGPR	K9(Oxidation); P12(Oxidation); P15(Oxidation); P21(Oxidation); M24(Oxidation)	1	P11087	P11087	1	2	0.0366	0	1	1	1263.05	2525.1	2525.1	0.49	0.00062	HCD (High Energy Collision Dissociation)	MS2	0	112.195	9.333	2558	200408_Col_s7.raw	F7	665.68	665.68	241	1	1	1
High	MS Amanda 2.0 (A11)	Unambiguous	GFSGLQGppGSpGSpGEQGPSGASGPAGPR	P8(Oxidation); P9(Oxidation); P12(Oxidation); P15(Oxidation)	1	P11087	P11087	0	2	0.2566	0	1	1	1356.12	2711.23	2711.23	1.03	0.0014	HCD (High Energy Collision Dissociation)	MS2	0	49.838	12.7978	4847	200408_Col_s8.raw	F8	665.3	665.3	662	1	1	1
High	MS Amanda 2.0 (A11)	Selected	GEpGPQGHAGAQGPpGPpGNNGSpGGK	P3(Oxidation); P15(Oxidation); P18(Oxidation); P24(Oxidation)	1	P08121	P08121	0	2	0.0746	0	1	1	1220.55	2440.08	2440.09	-1.71	-0.00208	HCD (High Energy Collision Dissociation)	MS2	0	148.193	9.0837	2612	200408_Col_s3.raw	F3	665.16	665.16	440	1	1	1
High	MS Amanda 2.0 (A11)	Unambiguous	GApGDRGEAGPpGPAGFAGPpGADGQPGAK	P3(Oxidation); P12(Oxidation); P21(Oxidation)	1	P11087	P11087	1	3	0.0687	0	1	1	887.746	2661.22	2661.23	-1.7	-0.00151	HCD (High Energy Collision Dissociation)	MS2	20.0993	34.437	12.0906	4607	200408_Col_s3.raw	F3	665.14	665.14	771	1	1	1
High	MS Amanda 2.0 (A11)	Selected	VGppGPSGNAGPpGppGPVGK	P3(Oxidation); P4(Oxidation); P13(Oxidation); P15(Oxidation); P16(Oxidation)	1	P11087	P11087	0	2	0.0411	0	1	1	936.958	1872.91	1872.91	-0.14	-0.00013	HCD (High Energy Collision Dissociation)	MS2	0	32.958	10.0793	3263	200408_Col_s1.raw	F1	665.1	665.1	946	1	1	1
High	MS Amanda 2.0 (A11)	Selected	GPpGPMGPpGLAGPpGESGR	P3(Oxidation); P9(Oxidation); P15(Oxidation)	1	P11087	P11087	0	2	0.0422	0	1	1	916.934	1832.86	1832.86	0.58	0.00053	HCD (High Energy Collision Dissociation)	MS2	12.3261	15.39	12.6736	5082	200408_Col_s1.raw	F1	664.41	664.41	753	1	1	1
High	MS Amanda 2.0 (A11)	Selected	GPSGPQGPSGPpGpKGNSGEpGApGNK	P12(Oxidation); P14(Oxidation); P21(Oxidation); P24(Oxidation)	1	P11087	P11087	1	2	0.0384	0	1	1	1223.56	2446.12	2446.12	-0.83	-0.00102	HCD (High Energy Collision Dissociation)	MS2	0	140.466	9.5016	2652	200408_Col_s12.raw	F13	663.25	663.25	708	1	1	1
High	MS Amanda 2.0 (A11)	Selected	GDRGETGPAGPpGApGAPGApGPVGPAGK	P12(Oxidation); P15(Oxidation); P21(Oxidation)	1	P11087	P11087	1	2	0.0407	0	1	1	1249.11	2497.21	2497.21	-0.01	-1e-05	HCD (High Energy Collision Dissociation)	MS2	0	76.47	11.1141	3614	200408_Col_s12.raw	F13	662.67	662.67	1153	1	1	1
High	MS Amanda 2.0 (A11)	Unambiguous	GEAGAVGApGSAGASGPGGLpGER	P9(Oxidation); P21(Oxidation)	1	Q01149	Q01149	0	2	0.1818	0	1	1	1005.98	2010.95	2010.95	0.13	0.00013	HCD (High Energy Collision Dissociation)	MS2	0	34.05	11.6629	4454	200408_Col_s5.raw	F5	662.51	662.51	843	1	1	1
High	MS Amanda 2.0 (A11)	Selected	GDAGPpGPAGpAGPpGPIGNVGApGPK	P6(Oxidation); P11(Oxidation); P15(Oxidation); P24(Oxidation)	1	P11087	P11087	0	2	0.0382	0	1	1	1162.07	2323.13	2323.13	0.77	0.00089	HCD (High Energy Collision Dissociation)	MS2	7.34276	34.546	12.6635	5075	200408_Col_s1.raw	F1	662.24	662.24	1157	1	1	1
High	MS Amanda 2.0 (A11)	Selected	GApGDRGEAGPpGPAGFAGPpGADGQPGAK	P3(Oxidation); P12(Oxidation); P21(Oxidation)	1	P11087	P11087	1	3	0.037	0	1	1	887.75	2661.23	2661.23	2.09	0.00185	HCD (High Energy Collision Dissociation)	MS2	5.87312	14.444	12.0974	4670	200408_Col_s2.raw	F2	661.77	661.77	876	1	1	1
High	MS Amanda 2.0 (A11)	Selected	GPpGPMGPpGLAGPpGESGR	P3(Oxidation); P9(Oxidation); P15(Oxidation)	1	P11087	P11087	0	2	0.0408	0	1	1	916.936	1832.86	1832.86	2.38	0.00218	HCD (High Energy Collision Dissociation)	MS2	0	20.679	13.4333	5618	200408_Col_s2.raw	F2	661.53	661.53	742	1	1	1
High	MS Amanda 2.0 (A11)	Unambiguous	VGppGPSGNAGPpGppGPVGK	P3(Oxidation); P4(Oxidation); P13(Oxidation); P15(Oxidation); P16(Oxidation)	1	P11087	P11087	0	2	0.0792	0	1	1	936.957	1872.91	1872.91	-1.44	-0.00135	HCD (High Energy Collision Dissociation)	MS2	0	37.85	10.2015	3260	200408_Col_s4.raw	F4	661.27	661.27	942	1	1	1
High	MS Amanda 2.0 (A11)	Selected	GApGDRGEAGPpGPAGFAGppGADGQpGAK	P3(Oxidation); P12(Oxidation); P20(Oxidation); P21(Oxidation); P27(Oxidation)	1	P11087	P11087	1	3	0.0345	0	1	1	898.41	2693.22	2693.22	-1.07	-0.00096	HCD (High Energy Collision Dissociation)	MS2	9.63	30.517	11.4559	4305	200408_Col_s5.raw	F5	660.27	660.27	605	1	1	1
High	MS Amanda 2.0 (A11)	Unambiguous	GFSGLQGppGSpGSpGEQGPSGASGPAGPR	P8(Oxidation); P9(Oxidation); P12(Oxidation); P15(Oxidation)	1	P11087	P11087	0	2	0.2212	0	1	1	1356.12	2711.23	2711.23	0.4	0.00054	HCD (High Energy Collision Dissociation)	MS2	0	69.516	12.8457	4693	200408_Col_s14.raw	F15	659.7	659.7	637	1	1	1
High	MS Amanda 2.0 (A11)	Selected	GApGDRGEAGPpGPAGFAGPpGADGQpGAK	P3(Oxidation); P12(Oxidation); P21(Oxidation); P27(Oxidation)	1	P11087	P11087	1	3	0.0362	0	1	1	893.079	2677.22	2677.22	-0.77	-0.00069	HCD (High Energy Collision Dissociation)	MS2	23.9651	10.04	12.206	4454	200408_Col_s8.raw	F8	659.6	659.6	694	1	1	1
High	MS Amanda 2.0 (A11)	Unambiguous	GFSGLQGppGSpGSpGEQGPSGASGPAGPR	P8(Oxidation); P9(Oxidation); P12(Oxidation); P15(Oxidation)	1	P11087	P11087	0	2	0.2018	0	1	1	1356.12	2711.23	2711.23	0.94	0.00127	HCD (High Energy Collision Dissociation)	MS2	3.38633	56.354	12.8148	4677	200408_Col_s13.raw	F14	659.55	659.55	658	1	1	1
High	MS Amanda 2.0 (A11)	Selected	TGppGPSGIAGPpGPpGAAGK	P3(Oxidation); P4(Oxidation); P13(Oxidation); P16(Oxidation)	1	Q01149	Q01149	0	2	0.0441	0	1	1	902.448	1803.89	1803.89	0.93	0.00084	HCD (High Energy Collision Dissociation)	MS2	18.7495	23.728	11.8194	4460	200408_Col_s1.raw	F1	659	659	960	1	1	1
High	MS Amanda 2.0 (A11)	Selected	GPpGPMGPpGLAGPpGESGR	P3(Oxidation); P9(Oxidation); P15(Oxidation)	1	P11087	P11087	0	2	0.0455	0	1	1	916.934	1832.86	1832.86	0.65	0.0006	HCD (High Energy Collision Dissociation)	MS2	0	79.041	12.6779	4767	200408_Col_s8.raw	F8	658.85	658.85	748	1	1	1
High	MS Amanda 2.0 (A11)	Selected	GNDGAVGAAGPpGPTGPTGPpGFpGAVGAK	P12(Oxidation); P21(Oxidation); P24(Oxidation)	1	P11087	P11087	0	2	0.0424	0	1	1	1288.62	2576.24	2576.24	0.58	0.00075	HCD (High Energy Collision Dissociation)	MS2	0	1.1	13.676	5892	200408_Col_s5.raw	F5	658.36	658.36	1067	1	1	1
High	MS Amanda 2.0 (A11)	Selected	GEPGppGPAGAAGpAGNpGADGQpGAk	P5(Oxidation); P6(Oxidation); P14(Oxidation); P18(Oxidation); P24(Oxidation); K27(Oxidation)	1	P11087	P11087	0	2	0.0048	0	1	1	1174.52	2348.03	2348.04	-2.56	-0.00301	HCD (High Energy Collision Dissociation)	MS2	0	38.569	9.7725	3051	200408_Col_s3.raw	F3	658.18	658.18	377	1	1	1
High	MS Amanda 2.0 (A11)	Unambiguous	GDRGETGPAGPpGApGApGApGPVGPAGK	P12(Oxidation); P15(Oxidation); P18(Oxidation); P21(Oxidation)	1	P11087	P11087	1	2	0.0814	0	1	1	1257.1	2513.2	2513.2	-0.8	-0.001	HCD (High Energy Collision Dissociation)	MS2	1.83918	13.711	10.7413	3689	200408_Col_s3.raw	F3	657.83	657.83	1108	1	1	1
High	MS Amanda 2.0 (A11)	Selected	GDRGETGPAGPpGApGApGApGPVGPAGK	P12(Oxidation); P15(Oxidation); P18(Oxidation); P21(Oxidation)	1	P11087	P11087	1	2	0.0374	0	1	1	1257.1	2513.2	2513.2	-0.31	-0.00039	HCD (High Energy Collision Dissociation)	MS2	26.3016	98.389	10.778	3422	200408_Col_s7.raw	F7	657.53	657.53	1089	1	1	1
High	MS Amanda 2.0 (A11)	Selected	GApGDRGEAGPpGPAGFAGPpGADGQpGAK	P3(Oxidation); P12(Oxidation); P21(Oxidation); P27(Oxidation)	1	P11087	P11087	1	2	0.0396	0	1	1	1339.12	2677.22	2677.22	-0.19	-0.00026	HCD (High Energy Collision Dissociation)	MS2	0	37.536	12.0582	4340	200408_Col_s6.raw	F6	657.35	657.35	701	1	1	1
High	MS Amanda 2.0 (A11)	Unambiguous	HGNRGEpGPAGSVGPVGAVGPR	P7(Oxidation)	1	Q01149	Q01149	1	3	0.0693	0	1	1	681.016	2041.03	2041.03	1.04	0.00071	HCD (High Energy Collision Dissociation)	MS2	19.723	88.249	12.3218	4359	200408_Col_s13.raw	F14	657.27	657.27	1089	1	1	1
High	MS Amanda 2.0 (A11)	Unambiguous	GApGDRGEAGPpGPAGFAGPpGADGQpGAK	P3(Oxidation); P12(Oxidation); P21(Oxidation); P27(Oxidation)	1	P11087	P11087	1	3	0.0687	0	1	1	893.079	2677.22	2677.22	-0.91	-0.00081	HCD (High Energy Collision Dissociation)	MS2	16.5117	38.79	11.7557	4020	200408_Col_s7.raw	F7	657	657	694	1	1	1
High	MS Amanda 2.0 (A11)	Unambiguous	GEPGppGPAGAAGPAGNPGADGQPGAk	P5(Oxidation); P6(Oxidation); K27(Oxidation)	1	P11087	P11087	0	2	0.0768	0	1	1	1150.53	2300.06	2300.05	0.94	0.00108	HCD (High Energy Collision Dissociation)	MS2	13.5293	24.764	10.8793	3451	200408_Col_s14.raw	F15	656.44	656.44	698	1	1	1
High	MS Amanda 2.0 (A11)	Selected	GEPGppGPAGAAGPAGNpGADGQPGAK	P5(Oxidation); P6(Oxidation); P18(Oxidation)	1	P11087	P11087	0	2	0.0422	0	1	1	1150.53	2300.06	2300.05	2	0.0023	HCD (High Energy Collision Dissociation)	MS2	6.64848	103.427	10.6013	3286	200408_Col_s14.raw	F15	655.28	655.28	707	1	1	1
High	MS Amanda 2.0 (A11)	Unambiguous	GDAGpAGPKGEpGSpGENGApGQmGPR	P5(Oxidation); P12(Oxidation); P15(Oxidation); P21(Oxidation); M24(Oxidation)	1	P11087	P11087	1	3	0.0674	0	1	1	842.37	2525.1	2525.1	-0.12	-0.0001	HCD (High Energy Collision Dissociation)	MS2	0	40.27	9.0517	2541	200408_Col_s1.raw	F1	654.99	654.99	222	1	1	1
High	MS Amanda 2.0 (A11)	Selected	GNDGAVGAAGPpGPTGPTGPpGFpGAVGAk	P12(Oxidation); P21(Oxidation); P24(Oxidation); K30(Oxidation)	1	P11087	P11087	0	2	0.0001	0	1	1	1296.62	2592.24	2592.23	1.03	0.00133	HCD (High Energy Collision Dissociation)	MS2	0	33.979	13.4347	5473	200408_Col_s4.raw	F4	653.29	653.29	1049	1	1	1
High	MS Amanda 2.0 (A11)	Unambiguous	GFSGLQGppGSpGSpGEQGPSGASGPAGPR	P8(Oxidation); P9(Oxidation); P12(Oxidation); P15(Oxidation)	1	P11087	P11087	0	2	0.2165	0	1	1	1356.12	2711.24	2711.23	2.38	0.00323	HCD (High Energy Collision Dissociation)	MS2	1.68632	4.98	12.9589	5282	200408_Col_s2.raw	F2	653.26	653.26	662	1	1	1
High	MS Amanda 2.0 (A11)	Unambiguous	HGNRGEpGPAGSVGPVGAVGPR	P7(Oxidation)	1	Q01149	Q01149	1	3	0.1082	0	1	1	681.016	2041.03	2041.03	0.5	0.00034	HCD (High Energy Collision Dissociation)	MS2	16.0693	59.018	12.3553	4406	200408_Col_s12.raw	F13	652.28	652.28	1143	1	1	1
High	MS Amanda 2.0 (A11)	Selected	GApGDRGEAGPpGPAGFAGPpGADGQpGAK	P3(Oxidation); P12(Oxidation); P21(Oxidation); P27(Oxidation)	1	P11087	P11087	1	2	0.0396	0	1	1	1339.12	2677.22	2677.22	0.08	0.00011	HCD (High Energy Collision Dissociation)	MS2	0	26.752	11.9381	4427	200408_Col_s4.raw	F4	652.18	652.18	719	1	1	1
High	MS Amanda 2.0 (A11)	Unambiguous	GDAGPpGPAGPAGPpGPIGNVGApGPK	P6(Oxidation); P15(Oxidation); P24(Oxidation)	1	P11087	P11087	0	2	0.0747	0	1	1	1154.07	2307.14	2307.14	0.58	0.00067	HCD (High Energy Collision Dissociation)	MS2	14.5442	72.339	13.0171	4857	200408_Col_s16.raw	F17	652.17	652.17	1218	1	1	1
High	MS Amanda 2.0 (A11)	Selected	GApGDRGEAGPpGPAGFAGPpGADGQpGAK	P3(Oxidation); P12(Oxidation); P21(Oxidation); P27(Oxidation)	1	P11087	P11087	1	3	0.0345	0	1	1	893.078	2677.22	2677.22	-1.04	-0.00093	HCD (High Energy Collision Dissociation)	MS2	7.72528	20.083	12.215	4693	200408_Col_s3.raw	F3	650.97	650.97	699	1	1	1
High	MS Amanda 2.0 (A11)	Unambiguous	GDRGETGPAGPpGApGApGApGPVGPAGK	P12(Oxidation); P15(Oxidation); P18(Oxidation); P21(Oxidation)	1	P11087	P11087	1	2	0.0814	0	1	1	1257.1	2513.2	2513.2	-1.19	-0.00149	HCD (High Energy Collision Dissociation)	MS2	3.57733	42.73	10.7813	3427	200408_Col_s16.raw	F17	650.87	650.87	1075	1	1	1
High	MS Amanda 2.0 (A11)	Unambiguous	GPpGPMGPpGLAGPPGESGR	P3(Oxidation); P9(Oxidation)	1	P11087	P11087	0	2	0.0791	0	1	1	908.936	1816.86	1816.86	-0.33	-0.0003	HCD (High Energy Collision Dissociation)	MS2	7.235	36.79	13.369	5230	200408_Col_s6.raw	F6	650.84	650.84	800	1	1	1
High	MS Amanda 2.0 (A11)	Selected	GPpGAQGPpGSpGPLGIAGLTGAR	P3(Oxidation); P9(Oxidation); P12(Oxidation)	1	P08121	P08121	0	2	0.04	0	1	1	1065.55	2130.1	2130.09	1.03	0.00109	HCD (High Energy Collision Dissociation)	MS2	14.6059	101.149	15.9669	6962	200408_Col_s4.raw	F4	650.22	650.22	1165	1	1	1
High	MS Amanda 2.0 (A11)	Unambiguous	GDAGPpGPAGPAGPpGPIGNVGApGPK	P6(Oxidation); P15(Oxidation); P24(Oxidation)	1	P11087	P11087	0	2	0.0768	0	1	1	1154.07	2307.14	2307.14	-0.48	-0.00055	HCD (High Energy Collision Dissociation)	MS2	8.6338	42.199	13.0697	4913	200408_Col_s7.raw	F7	650.02	650.02	1243	1	1	1
High	MS Amanda 2.0 (A11)	Unambiguous	GDRGETGPAGPpGApGApGApGPVGPAGK	P12(Oxidation); P15(Oxidation); P18(Oxidation); P21(Oxidation)	1	P11087	P11087	1	2	0.0842	0	1	1	1257.11	2513.2	2513.2	0.95	0.00119	HCD (High Energy Collision Dissociation)	MS2	14.3967	18.917	10.5382	3677	200408_Col_s5.raw	F5	649.68	649.68	1128	1	1	1
High	MS Amanda 2.0 (A11)	Selected	GPpGSAGSpGKDGLNGLpGPIGppGPR	P3(Oxidation); P9(Oxidation); P18(Oxidation); P23(Oxidation); P24(Oxidation)	1	P11087	P11087	1	2	0.0001	0	1	1	1243.62	2486.23	2486.23	0.63	0.00078	HCD (High Energy Collision Dissociation)	MS2	0	15.441	12.9597	5289	200408_Col_s1.raw	F1	649.57	649.57	1319	1	1	1
High	MS Amanda 2.0 (A11)	Unambiguous	GApGDRGEAGPpGPAGFAGPpGADGQpGAK	P3(Oxidation); P12(Oxidation); P21(Oxidation); P27(Oxidation)	1	P11087	P11087	1	3	0.0723	0	1	1	893.081	2677.23	2677.22	1.9	0.00169	HCD (High Energy Collision Dissociation)	MS2	5.45961	5.449	11.829	4473	200408_Col_s2.raw	F2	649.5	649.5	780	1	1	1
High	MS Amanda 2.0 (A11)	Selected	GPpGSAGSpGKDGLNGLpGPIGppGPR	P3(Oxidation); P9(Oxidation); P18(Oxidation); P23(Oxidation); P24(Oxidation)	1	P11087	P11087	1	2	0.0001	0	1	1	1243.62	2486.23	2486.23	2.59	0.00322	HCD (High Energy Collision Dissociation)	MS2	14.9129	69.113	13.0691	4895	200408_Col_s16.raw	F17	649.34	649.34	1327	1	1	1
High	MS Amanda 2.0 (A11)	Selected	GNDGAVGAAGPpGPTGPTGPpGFpGAVGAK	P12(Oxidation); P21(Oxidation); P24(Oxidation)	1	P11087	P11087	0	2	0.0388	0	1	1	1288.62	2576.24	2576.24	0.96	0.00123	HCD (High Energy Collision Dissociation)	MS2	0	25.378	13.5483	5550	200408_Col_s4.raw	F4	649.01	649.01	1060	1	1	1
High	MS Amanda 2.0 (A11)	Selected	GDAGPpGPAGPAGPpGPIGNVGApGPK	P6(Oxidation); P15(Oxidation); P24(Oxidation)	1	P11087	P11087	0	2	0.0399	0	1	1	1154.07	2307.14	2307.14	1.43	0.00165	HCD (High Energy Collision Dissociation)	MS2	23.5359	11.259	13.0386	5449	200408_Col_s5.raw	F5	648.98	648.98	1286	1	1	1
High	MS Amanda 2.0 (A11)	Unambiguous	GDAGPpGPAGPAGPpGPIGNVGApGPK	P6(Oxidation); P15(Oxidation); P24(Oxidation)	1	P11087	P11087	0	2	0.0768	0	1	1	1154.07	2307.14	2307.14	0.26	0.00031	HCD (High Energy Collision Dissociation)	MS2	23.2692	20.834	12.9833	5229	200408_Col_s3.raw	F3	648.65	648.65	1270	1	1	1
High	MS Amanda 2.0 (A11)	Selected	GEVGLpGLSGPVGPpGNpGTNGLTGAk	P6(Oxidation); P15(Oxidation); P18(Oxidation); K27(Oxidation)	1	Q01149	Q01149	0	2	0.0438	0	1	1	1232.62	2464.23	2464.23	0.33	0.0004	HCD (High Energy Collision Dissociation)	MS2	1.51075	9.44	15.5205	6189	200408_Col_s12.raw	F13	648.5	648.5	1222	1	1	1
High	MS Amanda 2.0 (A11)	Unambiguous	GFSGLQGPpGSpGSpGEQGPSGASGPAGPR	P9(Oxidation); P12(Oxidation); P15(Oxidation)	1	P11087	P11087	0	2	0.0843	0	1	1	1348.12	2695.24	2695.23	2.14	0.00288	HCD (High Energy Collision Dissociation)	MS2	24.7793	47.847	13.8496	5397	200408_Col_s7.raw	F7	648.42	648.42	735	1	1	1
High	MS Amanda 2.0 (A11)	Selected	GDAGPpGPAGpAGPpGPIGNVGApGpKGPR	P6(Oxidation); P11(Oxidation); P15(Oxidation); P24(Oxidation); P26(Oxidation)	1	P11087	P11087	1	3	0.0364	0	1	1	883.773	2649.3	2649.3	1.1	0.00097	HCD (High Energy Collision Dissociation)	MS2	0	29.977	12.1198	4790	200408_Col_s5.raw	F5	648.04	648.04	1338	1	1	1
High	MS Amanda 2.0 (A11)	Selected	GEPGppGPAGAAGPAGNpGADGQpGAk	P5(Oxidation); P6(Oxidation); P18(Oxidation); P24(Oxidation); K27(Oxidation)	1	P11087	P11087	0	2	0.077	0	1	1	1166.53	2332.04	2332.04	0.05	6e-05	HCD (High Energy Collision Dissociation)	MS2	0	57.966	10.2375	3172	200408_Col_s8.raw	F8	647.46	647.46	524	1	1	1
High	MS Amanda 2.0 (A11)	Selected	GDAGPpGPAGpAGPpGPIGNVGApGPK	P6(Oxidation); P11(Oxidation); P15(Oxidation); P24(Oxidation)	1	P11087	P11087	0	2	0.0066	0	1	1	1162.07	2323.13	2323.13	0.67	0.00077	HCD (High Energy Collision Dissociation)	MS2	13.3732	57.489	12.6813	4654	200408_Col_s7.raw	F7	647.38	647.38	1161	1	1	1
High	MS Amanda 2.0 (A11)	Selected	GDAGPAGPkGEpGSpGENGApGQMGPR	K9(Oxidation); P12(Oxidation); P15(Oxidation); P21(Oxidation)	1	P11087	P11087	1	2	0.0396	0	1	1	1255.05	2509.1	2509.1	-1.73	-0.00217	HCD (High Energy Collision Dissociation)	MS2	4.05074	27.527	10.1608	3308	200408_Col_s3.raw	F3	647.3	647.3	315	1	1	1
High	MS Amanda 2.0 (A11)	Selected	GPpGSAGSpGKDGLNGLpGPIGppGPR	P3(Oxidation); P9(Oxidation); P18(Oxidation); P23(Oxidation); P24(Oxidation)	1	P11087	P11087	1	2	0.0453	0	1	1	1243.62	2486.23	2486.23	0.72	0.0009	HCD (High Energy Collision Dissociation)	MS2	2.93252	13.955	13.1275	4913	200408_Col_s12.raw	F13	647.03	647.03	1337	1	1	1
High	MS Amanda 2.0 (A11)	Selected	GESGNKGEpGSVGAQGPpGPSGEEGKR	P9(Oxidation); P18(Oxidation)	1	Q01149	Q01149	2	3	0.04	0	1	1	852.063	2554.18	2554.18	-0.5	-0.00043	HCD (High Energy Collision Dissociation)	MS2	20.5125	79.803	9.214	2533	200408_Col_s8.raw	F8	647	647	805	1	1	1
High	MS Amanda 2.0 (A11)	Selected	GEPGppGPAGAAGpAGNpGADGQpGAK	P5(Oxidation); P6(Oxidation); P14(Oxidation); P18(Oxidation); P24(Oxidation)	1	P11087	P11087	0	2	0	0	1	1	1166.53	2332.05	2332.04	1.31	0.00153	HCD (High Energy Collision Dissociation)	MS2	5.95743	29.348	9.9848	3017	200408_Col_s8.raw	F8	646.91	646.91	603	1	1	1
High	MS Amanda 2.0 (A11)	Selected	GEpGPpGpAGAAGPAGNpGADGQpGAK	P3(Oxidation); P6(Oxidation); P8(Oxidation); P18(Oxidation); P24(Oxidation)	1	P11087	P11087	0	2	0	0	1	1	1166.53	2332.05	2332.04	1.73	0.00202	HCD (High Energy Collision Dissociation)	MS2	42.8139	29.856	9.8998	3136	200408_Col_s1.raw	F1	646.53	646.53	624	1	1	1
High	MS Amanda 2.0 (A11)	Unambiguous	GFSGLQGPpGSpGSpGEQGPSGASGPAGPR	P9(Oxidation); P12(Oxidation); P15(Oxidation)	1	P11087	P11087	0	2	0.0842	0	1	1	1348.12	2695.23	2695.23	-0.85	-0.00115	HCD (High Energy Collision Dissociation)	MS2	6.04304	0.252	13.2604	5414	200408_Col_s3.raw	F3	646.5	646.5	678	1	1	1
High	MS Amanda 2.0 (A11)	Selected	GDAGPpGPAGPAGPpGPIGNVGApGPK	P6(Oxidation); P15(Oxidation); P24(Oxidation)	1	P11087	P11087	0	2	0.0386	0	1	1	1154.07	2307.14	2307.14	-0.58	-0.00067	HCD (High Energy Collision Dissociation)	MS2	8.93422	29.945	12.9964	4979	200408_Col_s6.raw	F6	645.09	645.09	1216	1	1	1
High	MS Amanda 2.0 (A11)	Selected	TGPpGPSGIAGPpGPpGAAGK	P4(Oxidation); P13(Oxidation); P16(Oxidation)	1	Q01149	Q01149	0	2	0.0425	0	1	1	894.45	1787.89	1787.89	0.55	0.00049	HCD (High Energy Collision Dissociation)	MS2	4.17415	36.18	11.5211	3832	200408_Col_s14.raw	F15	645.06	645.06	1041	1	1	1
High	MS Amanda 2.0 (A11)	Unambiguous	GFSGLQGppGSpGSpGEQGPSGASGPAGPR	P8(Oxidation); P9(Oxidation); P12(Oxidation); P15(Oxidation)	1	P11087	P11087	0	2	0.2218	0	1	1	1356.12	2711.23	2711.23	-0.32	-0.00044	HCD (High Energy Collision Dissociation)	MS2	0	43.165	12.845	5132	200408_Col_s3.raw	F3	644.95	644.95	630	1	1	1
High	MS Amanda 2.0 (A11)	Selected	GEPGppGPAGAAGPAGNPGADGQPGAK	P5(Oxidation); P6(Oxidation)	1	P11087	P11087	0	2	0.0387	0	1	1	1142.53	2284.06	2284.06	0	0	HCD (High Energy Collision Dissociation)	MS2	15.937	104.238	11.0679	3600	200408_Col_s16.raw	F17	644.93	644.93	757	1	1	1
High	MS Amanda 2.0 (A11)	Selected	GPpGAQGPpGSpGPLGIAGLTGAR	P3(Oxidation); P9(Oxidation); P12(Oxidation)	1	P08121	P08121	0	2	0.04	0	1	1	1065.55	2130.09	2130.09	-0.69	-0.00074	HCD (High Energy Collision Dissociation)	MS2	15.3808	197.302	15.9878	6380	200408_Col_s15.raw	F16	643.68	643.68	1218	1	1	1
High	MS Amanda 2.0 (A11)	Selected	GEVGLpGLSGPVGPpGNpGTNGLTGAk	P6(Oxidation); P15(Oxidation); P18(Oxidation); K27(Oxidation)	1	Q01149	Q01149	0	2	0.0438	0	1	1	1232.62	2464.23	2464.23	-0.76	-0.00094	HCD (High Energy Collision Dissociation)	MS2	23.1676	183.04	15.3598	6103	200408_Col_s14.raw	F15	643.53	643.53	1280	1	1	1
High	MS Amanda 2.0 (A11)	Selected	GPpGPMGPPGLAGPpGESGR	P3(Oxidation); P15(Oxidation)	1	P11087	P11087	0	2	0.0437	0	1	1	908.935	1816.86	1816.86	-0.8	-0.00073	HCD (High Energy Collision Dissociation)	MS2	17.393	91.182	13.8949	5354	200408_Col_s14.raw	F15	643.29	643.29	767	1	1	1
High	MS Amanda 2.0 (A11)	Unambiguous	GFSGLQGPpGSpGSpGEQGPSGASGPAGPR	P9(Oxidation); P12(Oxidation); P15(Oxidation)	1	P11087	P11087	0	2	0.0795	0	1	1	1348.12	2695.24	2695.23	0.42	0.00056	HCD (High Energy Collision Dissociation)	MS2	61.1575	44.087	13.8383	5525	200408_Col_s6.raw	F6	643.18	643.18	725	1	1	1
High	MS Amanda 2.0 (A11)	Selected	VGPpGPSGNAGPpGPpGPVGK	P4(Oxidation); P13(Oxidation); P16(Oxidation)	1	P11087	P11087	0	2	0.0425	0	1	1	920.964	1840.92	1840.92	0.7	0.00064	HCD (High Energy Collision Dissociation)	MS2	67.0085	14.338	10.9446	3854	200408_Col_s1.raw	F1	643.15	643.15	1129	1	1	1
High	MS Amanda 2.0 (A11)	Unambiguous	HGNRGEpGPAGSVGPVGAVGPR	P7(Oxidation)	1	Q01149	Q01149	1	3	0.0608	0	1	1	681.015	2041.03	2041.03	-0.12	-8e-05	HCD (High Energy Collision Dissociation)	MS2	10.2332	6.54	11.5181	4349	200408_Col_s5.raw	F5	642.99	642.99	1086	1	1	1
High	MS Amanda 2.0 (A11)	Selected	GNDGAVGAAGPpGPTGPTGPpGFPGAVGAk	P12(Oxidation); P21(Oxidation); K30(Oxidation)	1	P11087	P11087	0	2	0.0389	0	1	1	1288.62	2576.24	2576.24	0.67	0.00087	HCD (High Energy Collision Dissociation)	MS2	10.3234	58.597	14.1848	5569	200408_Col_s15.raw	F16	642.86	642.86	1070	1	1	1
High	MS Amanda 2.0 (A11)	Selected	GPpGPMGPpGLAGPpGESGR	P3(Oxidation); P9(Oxidation); P15(Oxidation)	1	P11087	P11087	0	2	0.0412	0	1	1	916.934	1832.86	1832.86	0.78	0.00072	HCD (High Energy Collision Dissociation)	MS2	52.0416	34.489	13.8838	6035	200408_Col_s5.raw	F5	642.44	642.44	740	1	1	1
High	MS Amanda 2.0 (A11)	Selected	GNDGAVGAAGppGPTGPTGPpGFpGAVGAK	P11(Oxidation); P12(Oxidation); P21(Oxidation); P24(Oxidation)	1	P11087	P11087	0	2	0.0001	0	1	1	1296.62	2592.24	2592.23	1.88	0.00243	HCD (High Energy Collision Dissociation)	MS2	0	93.564	13.5009	5184	200408_Col_s7.raw	F7	642.36	642.36	1071	1	1	1
High	MS Amanda 2.0 (A11)	Selected	GDRGETGPAGPpGApGApGApGPVGPAGK	P12(Oxidation); P15(Oxidation); P18(Oxidation); P21(Oxidation)	1	P11087	P11087	1	2	0.0385	0	1	1	1257.1	2513.2	2513.2	-0.41	-0.00052	HCD (High Energy Collision Dissociation)	MS2	7.71632	92.925	10.7704	3470	200408_Col_s15.raw	F16	641.83	641.83	1096	1	1	1
High	MS Amanda 2.0 (A11)	Selected	GppGPmGPpGLAGPpGESGR	P2(Oxidation); P3(Oxidation); M6(Oxidation); P9(Oxidation); P15(Oxidation)	1	P11087	P11087	0	2	0.0295	0	1	1	932.927	1864.85	1864.85	-1.3	-0.00122	HCD (High Energy Collision Dissociation)	MS2	9.9665	55.934	11.9508	4122	200408_Col_s13.raw	F14	641.69	641.69	624	1	1	1
High	MS Amanda 2.0 (A11)	Selected	GEVGLpGLSGPVGPpGNpGTNGLTGAk	P6(Oxidation); P15(Oxidation); P18(Oxidation); K27(Oxidation)	1	Q01149	Q01149	0	2	0.0001	0	1	1	1232.62	2464.23	2464.23	0.13	0.00016	HCD (High Energy Collision Dissociation)	MS2	43.6508	56.202	15.2447	6891	200408_Col_s5.raw	F5	641.54	641.54	1236	1	1	1
High	MS Amanda 2.0 (A11)	Unambiguous	HGNRGEpGPAGSVGPVGAVGPR	P7(Oxidation)	1	Q01149	Q01149	1	3	0.0743	0	1	1	681.015	2041.03	2041.03	-0.93	-0.00063	HCD (High Energy Collision Dissociation)	MS2	0	34.753	12.2285	4868	200408_Col_s5.raw	F5	641.46	641.46	1107	1	1	1
High	MS Amanda 2.0 (A11)	Selected	GDAGPAGPkGEpGSpGENGApGQmGPR	K9(Oxidation); P12(Oxidation); P15(Oxidation); P21(Oxidation); M24(Oxidation)	1	P11087	P11087	1	2	0.0378	0	1	1	1263.05	2525.09	2525.1	-1.93	-0.00243	HCD (High Energy Collision Dissociation)	MS2	0	62.833	9.2965	2663	200408_Col_s4.raw	F4	641.36	641.36	238	1	1	1
High	MS Amanda 2.0 (A11)	Unambiguous	GEAGPpGPAGFAGPpGADGQpGAK	P6(Oxidation); P15(Oxidation); P21(Oxidation)	1	P11087	P11087	0	2	0.0768	0	1	1	1054.49	2107.97	2107.97	3.19	0.00336	HCD (High Energy Collision Dissociation)	MS2	0	41.847	12.4645	4795	200408_Col_s4.raw	F4	640.68	640.68	687	1	1	1
High	MS Amanda 2.0 (A11)	Selected	GPpGSAGSPGKDGLNGLPGPIGppGPR	P3(Oxidation); P23(Oxidation); P24(Oxidation)	1	P11087	P11087	1	2	0.0422	0	1	1	1227.62	2454.23	2454.24	-2.12	-0.0026	HCD (High Energy Collision Dissociation)	MS2	0	104.225	13.9131	5396	200408_Col_s12.raw	F13	640.65	640.65	1379	1	1	1
High	MS Amanda 2.0 (A11)	Selected	GPpGPmGPPGLAGPpGESGR	P3(Oxidation); M6(Oxidation); P15(Oxidation)	1	P11087	P11087	0	2	0.0445	0	1	1	916.934	1832.86	1832.86	0.32	0.00029	HCD (High Energy Collision Dissociation)	MS2	22.8223	18.181	12.4217	4511	200408_Col_s15.raw	F16	640.58	640.58	756	1	1	1
High	MS Amanda 2.0 (A11)	Selected	GPpGSAGSpGKDGLNGLpGPIGppGPR	P3(Oxidation); P9(Oxidation); P18(Oxidation); P23(Oxidation); P24(Oxidation)	1	P11087	P11087	1	2	0.0192	0	1	1	1243.61	2486.22	2486.23	-2.32	-0.00288	HCD (High Energy Collision Dissociation)	MS2	24.8083	27.42	12.9024	5108	200408_Col_s4.raw	F4	640.36	640.36	1322	1	1	1
High	MS Amanda 2.0 (A11)	Selected	GEPGppGPAGAAGPAGNpGADGQpGAk	P5(Oxidation); P6(Oxidation); P18(Oxidation); P24(Oxidation); K27(Oxidation)	1	P11087	P11087	0	2	0.0772	0	1	1	1166.53	2332.04	2332.04	0.37	0.00043	HCD (High Energy Collision Dissociation)	MS2	0	156.997	10.3404	3208	200408_Col_s15.raw	F16	640.21	640.21	544	1	1	1
High	MS Amanda 2.0 (A11)	Unambiguous	HGNRGEpGPAGSVGPVGAVGPR	P7(Oxidation)	1	Q01149	Q01149	1	3	0.0715	0	1	1	681.015	2041.03	2041.03	-0.75	-0.00051	HCD (High Energy Collision Dissociation)	MS2	22.3841	32.493	11.6266	3928	200408_Col_s12.raw	F13	639.98	639.98	1109	1	1	1
High	MS Amanda 2.0 (A11)	Unambiguous	GDRGETGPAGPpGApGApGApGPVGPAGK	P12(Oxidation); P15(Oxidation); P18(Oxidation); P21(Oxidation)	1	P11087	P11087	1	2	0.0815	0	1	1	1257.11	2513.2	2513.2	0.95	0.00119	HCD (High Energy Collision Dissociation)	MS2	15.0322	59.602	10.667	3670	200408_Col_s2.raw	F2	639.94	639.94	1128	1	1	1
High	MS Amanda 2.0 (A11)	Unambiguous	HGNRGEpGPAGSVGPVGAVGPR	P7(Oxidation)	1	Q01149	Q01149	1	3	0.0745	0	1	1	681.015	2041.03	2041.03	-0.21	-0.00015	HCD (High Energy Collision Dissociation)	MS2	5.43448	67.919	12.3813	4440	200408_Col_s16.raw	F17	639.89	639.89	1072	1	1	1
High	MS Amanda 2.0 (A11)	Selected	VGppGPSGNAGPpGppGPVGK	P3(Oxidation); P4(Oxidation); P13(Oxidation); P15(Oxidation); P16(Oxidation)	1	P11087	P11087	0	2	0.0424	0	1	1	936.958	1872.91	1872.91	-0.07	-7e-05	HCD (High Energy Collision Dissociation)	MS2	15.0608	66.594	11.1644	3624	200408_Col_s13.raw	F14	639.27	639.27	948	1	1	1
High	MS Amanda 2.0 (A11)	Selected	GEPGppGPAGAAGPAGNpGADGQpGAK	P5(Oxidation); P6(Oxidation); P18(Oxidation); P24(Oxidation)	1	P11087	P11087	0	2	0.0046	0	1	1	1158.53	2316.05	2316.05	0.81	0.00094	HCD (High Energy Collision Dissociation)	MS2	0	58.814	10.2404	3174	200408_Col_s8.raw	F8	638.48	638.48	628	1	1	1
High	MS Amanda 2.0 (A11)	Selected	GEpGPpGPAGAAGPAGNpGADGQpGAk	P3(Oxidation); P6(Oxidation); P18(Oxidation); P24(Oxidation); K27(Oxidation)	1	P11087	P11087	0	2	0.041	0	1	1	1166.53	2332.05	2332.04	1.52	0.00177	HCD (High Energy Collision Dissociation)	MS2	0	74.118	10.4118	3275	200408_Col_s8.raw	F8	637.92	637.92	611	1	1	1
High	MS Amanda 2.0 (A11)	Selected	GEVGLpGLSGPVGPpGNpGTNGLTGAk	P6(Oxidation); P15(Oxidation); P18(Oxidation); K27(Oxidation)	1	Q01149	Q01149	0	2	0.0001	0	1	1	1232.62	2464.23	2464.23	0.33	0.0004	HCD (High Energy Collision Dissociation)	MS2	9.06117	144.499	15.427	6132	200408_Col_s15.raw	F16	637.9	637.9	1222	1	1	1
High	MS Amanda 2.0 (A11)	Selected	GNDGAVGAAGppGPTGPTGPpGFpGAVGAK	P11(Oxidation); P12(Oxidation); P21(Oxidation); P24(Oxidation)	1	P11087	P11087	0	2	0.0387	0	1	1	1296.62	2592.24	2592.23	3.48	0.00451	HCD (High Energy Collision Dissociation)	MS2	0	70.697	13.4407	5280	200408_Col_s8.raw	F8	637.9	637.9	1138	1	1	1
High	MS Amanda 2.0 (A11)	Unambiguous	GLpGIAGALGEpGPLGISGppGAR	P3(Oxidation); P12(Oxidation); P20(Oxidation); P21(Oxidation)	1	Q01149	Q01149	0	2	0.0791	0	1	1	1088.07	2175.14	2175.14	0.79	0.00086	HCD (High Energy Collision Dissociation)	MS2	3.48999	12.18	16.2835	6527	200408_Col_s15.raw	F16	637.86	637.86	1046	1	1	1
High	MS Amanda 2.0 (A11)	Unambiguous	GDRGETGPAGPpGApGApGApGPVGPAGK	P12(Oxidation); P15(Oxidation); P18(Oxidation); P21(Oxidation)	1	P11087	P11087	1	2	0.0814	0	1	1	1257.1	2513.2	2513.2	-0.02	-3e-05	HCD (High Energy Collision Dissociation)	MS2	6.20171	49.523	10.758	3374	200408_Col_s14.raw	F15	637.83	637.83	1094	1	1	1
High	MS Amanda 2.0 (A11)	Selected	GEVGLpGLSGPVGPpGNpGTNGLTGAk	P6(Oxidation); P15(Oxidation); P18(Oxidation); K27(Oxidation)	1	Q01149	Q01149	0	2	0.0001	0	1	1	1232.62	2464.24	2464.23	2.51	0.00309	HCD (High Energy Collision Dissociation)	MS2	14.2556	196.249	16.0619	7215	200408_Col_s2.raw	F2	637.5	637.5	1258	1	1	1
High	MS Amanda 2.0 (A11)	Selected	GApGDRGEAGPpGPAGFAGPpGADGQpGAK	P3(Oxidation); P12(Oxidation); P21(Oxidation); P27(Oxidation)	1	P11087	P11087	1	3	0.0213	0	1	1	893.079	2677.22	2677.22	-0.29	-0.00026	HCD (High Energy Collision Dissociation)	MS2	2.69808	1.884	11.927	4139	200408_Col_s7.raw	F7	637.27	637.27	696	1	1	1
High	MS Amanda 2.0 (A11)	Unambiguous	GYpGSIGPTGAAGApGPHGSVGPAGK	P3(Oxidation); P15(Oxidation)	1	Q01149	Q01149	0	2	0.0817	0	1	1	1125.05	2249.1	2249.09	2.17	0.00244	HCD (High Energy Collision Dissociation)	MS2	3.57292	7.875	11.794	4018	200408_Col_s13.raw	F14	636.65	636.65	1113	1	1	1
High	MS Amanda 2.0 (A11)	Selected	GQAGVMGFpGPkGTAGEpGKAGER	P9(Oxidation); K12(Oxidation); P18(Oxidation)	1	P11087	P11087	2	2	0.0408	0	1	1	1152.56	2304.11	2304.1	0.99	0.00114	HCD (High Energy Collision Dissociation)	MS2	5.56721	30.163	12.1523	4708	200408_Col_s1.raw	F1	636.63	636.63	1142	1	1	1
High	MS Amanda 2.0 (A11)	Unambiguous	GYSGLQGLpGLAGLHGDQGApGPVGPAGPR	P9(Oxidation); P21(Oxidation)	1	Q01149	Q01149	0	2	0.0898	0	1	1	1393.21	2785.4	2785.4	0.72	0.001	HCD (High Energy Collision Dissociation)	MS2	21.8279	158.954	16.1272	7245	200408_Col_s2.raw	F2	636.49	636.49	1235	1	1	1
High	MS Amanda 2.0 (A11)	Selected	GApGDRGEAGPpGPAGFAGPpGADGQpGAK	P3(Oxidation); P12(Oxidation); P21(Oxidation); P27(Oxidation)	1	P11087	P11087	1	3	0.0729	0	1	1	893.081	2677.23	2677.22	1.97	0.00176	HCD (High Energy Collision Dissociation)	MS2	3.81102	43.457	12.6527	4753	200408_Col_s8.raw	F8	636.36	636.36	781	1	1	1
High	MS Amanda 2.0 (A11)	Selected	GPpGPMGPpGLAGPpGESGR	P3(Oxidation); P9(Oxidation); P15(Oxidation)	1	P11087	P11087	0	2	0.0422	0	1	1	916.934	1832.86	1832.86	0.18	0.00017	HCD (High Energy Collision Dissociation)	MS2	0	36.405	12.6139	4899	200408_Col_s4.raw	F4	635.87	635.87	757	1	1	1
High	MS Amanda 2.0 (A11)	Unambiguous	GDAGPAGPKGEpGSpGENGApGQmGPR	P12(Oxidation); P15(Oxidation); P21(Oxidation); M24(Oxidation)	1	P11087	P11087	1	2	0.1581	0	1	1	1255.05	2509.1	2509.1	0.22	0.00027	HCD (High Energy Collision Dissociation)	MS2	0	58.308	9.3397	2689	200408_Col_s4.raw	F4	635.86	635.86	333	1	1	1
High	MS Amanda 2.0 (A11)	Unambiguous	GDRGETGPAGPpGApGApGApGPVGPAGK	P12(Oxidation); P15(Oxidation); P18(Oxidation); P21(Oxidation)	1	P11087	P11087	1	3	0.1084	0	1	1	838.404	2513.2	2513.2	-1.12	-0.00094	HCD (High Energy Collision Dissociation)	MS2	7.27801	28.436	11.5312	3981	200408_Col_s8.raw	F8	635.72	635.72	1076	1	1	1
High	MS Amanda 2.0 (A11)	Selected	GPpGSAGSpGKDGLNGLpGPIGppGPR	P3(Oxidation); P9(Oxidation); P18(Oxidation); P23(Oxidation); P24(Oxidation)	1	P11087	P11087	1	2	0.0901	0	1	1	1243.62	2486.23	2486.23	2.2	0.00273	HCD (High Energy Collision Dissociation)	MS2	3.08014	19.338	13.4239	5263	200408_Col_s6.raw	F6	635.11	635.11	1321	1	1	1
High	MS Amanda 2.0 (A11)	Selected	GApGPDGNNGAQGPpGPQGVQGGK	P3(Oxidation); P15(Oxidation)	1	Q01149	Q01149	0	2	0.0425	0	1	1	1073.5	2145.99	2145.99	-0.92	-0.00099	HCD (High Energy Collision Dissociation)	MS2	0	28.117	10.1647	3312	200408_Col_s3.raw	F3	634	634	692	1	1	1
High	MS Amanda 2.0 (A11)	Unambiguous	GLpGIAGALGEpGPLGISGppGAR	P3(Oxidation); P12(Oxidation); P20(Oxidation); P21(Oxidation)	1	Q01149	Q01149	0	2	0.1182	0	1	1	1088.07	2175.14	2175.14	0.68	0.00074	HCD (High Energy Collision Dissociation)	MS2	4.87237	3.648	16.2623	7506	200408_Col_s5.raw	F5	633.83	633.83	1053	1	1	1
High	MS Amanda 2.0 (A11)	Unambiguous	GFSGLQGPpGSpGSpGEQGPSGASGPAGPR	P9(Oxidation); P12(Oxidation); P15(Oxidation)	1	P11087	P11087	0	2	0.0794	0	1	1	1348.12	2695.23	2695.23	-0.76	-0.00103	HCD (High Energy Collision Dissociation)	MS2	19.2818	44.723	13.7591	5691	200408_Col_s4.raw	F4	633.62	633.62	677	1	1	1
High	MS Amanda 2.0 (A11)	Selected	GPpGPMGPpGLAGPpGESGR	P3(Oxidation); P9(Oxidation); P15(Oxidation)	1	P11087	P11087	0	2	0.0464	0	1	1	916.934	1832.86	1832.86	0.38	0.00035	HCD (High Energy Collision Dissociation)	MS2	67.9501	46.363	14.2549	6278	200408_Col_s5.raw	F5	633.37	633.37	756	1	1	1
High	MS Amanda 2.0 (A11)	Selected	GLpGIAGALGEpGPLGISGPpGAR	P3(Oxidation); P12(Oxidation); P21(Oxidation)	1	Q01149	Q01149	0	2	0.0397	0	1	1	1080.08	2159.15	2159.15	0.59	0.00063	HCD (High Energy Collision Dissociation)	MS2	3.23683	8.762	16.2326	7482	200408_Col_s5.raw	F5	632.94	632.94	927	1	1	1
High	MS Amanda 2.0 (A11)	Selected	GEVGLpGLSGPVGPpGNpGTNGLTGAk	P6(Oxidation); P15(Oxidation); P18(Oxidation); K27(Oxidation)	1	Q01149	Q01149	0	2	0.0001	0	1	1	1232.62	2464.24	2464.23	2.11	0.0026	HCD (High Energy Collision Dissociation)	MS2	3.89195	197.543	16.0376	6730	200408_Col_s8.raw	F8	632.29	632.29	1226	1	1	1
High	MS Amanda 2.0 (A11)	Selected	GDAGPAGPkGEpGSpGENGApGQmGPR	K9(Oxidation); P12(Oxidation); P15(Oxidation); P21(Oxidation); M24(Oxidation)	1	P11087	P11087	1	2	0.0378	0	1	1	1263.05	2525.1	2525.1	1.17	0.00147	HCD (High Energy Collision Dissociation)	MS2	0	65.922	9.4795	2689	200408_Col_s6.raw	F6	632.19	632.19	261	1	1	1
High	MS Amanda 2.0 (A11)	Unambiguous	GSPGADGPAGSpGTPGPQGIAGQR	P12(Oxidation)	1	P11087	P11087	0	2	0.1964	0	1	1	1053.01	2105	2105	1.69	0.00178	HCD (High Energy Collision Dissociation)	MS2	0	40.652	11.8286	4041	200408_Col_s13.raw	F14	631.72	631.72	917	1	1	1
High	MS Amanda 2.0 (A11)	Unambiguous	GEVGLpGLSGPVGppGNpGTNGLTGAk	P6(Oxidation); P14(Oxidation); P15(Oxidation); P18(Oxidation); K27(Oxidation)	1	Q01149	Q01149	0	2	0.1975	0	1	1	1240.62	2480.23	2480.23	-0.48	-0.0006	HCD (High Energy Collision Dissociation)	MS2	31.2034	64.151	15.3059	6818	200408_Col_s2.raw	F2	631.23	631.23	1287	1	1	1
High	MS Amanda 2.0 (A11)	Unambiguous	GDAGPpGPAGPAGPpGPIGNVGApGPK	P6(Oxidation); P15(Oxidation); P24(Oxidation)	1	P11087	P11087	0	2	0.0791	0	1	1	1154.07	2307.14	2307.14	0.05	6e-05	HCD (High Energy Collision Dissociation)	MS2	13.369	54.384	12.9775	4869	200408_Col_s15.raw	F16	630.9	630.9	1285	1	1	1
High	MS Amanda 2.0 (A11)	Selected	GNDGAVGAAGppGPTGPTGPpGFpGAVGAK	P11(Oxidation); P12(Oxidation); P21(Oxidation); P24(Oxidation)	1	P11087	P11087	0	2	0.0388	0	1	1	1296.62	2592.24	2592.23	3.48	0.00451	HCD (High Energy Collision Dissociation)	MS2	0	40.135	13.4441	5626	200408_Col_s2.raw	F2	630.84	630.84	1138	1	1	1
High	MS Amanda 2.0 (A11)	Selected	GEVGLpGLSGPVGPpGNpGTNGLTGAk	P6(Oxidation); P15(Oxidation); P18(Oxidation); K27(Oxidation)	1	Q01149	Q01149	0	2	0.0437	0	1	1	1232.62	2464.23	2464.23	-0.37	-0.00045	HCD (High Energy Collision Dissociation)	MS2	0	200	15.3405	6108	200408_Col_s12.raw	F13	630.33	630.33	1316	1	1	1
High	MS Amanda 2.0 (A11)	Selected	GApGDRGEAGPpGPAGFAGPpGADGQpGAK	P3(Oxidation); P12(Oxidation); P21(Oxidation); P27(Oxidation)	1	P11087	P11087	1	3	0.0364	0	1	1	893.08	2677.23	2677.22	0.6	0.00053	HCD (High Energy Collision Dissociation)	MS2	0	24.828	12.3643	4966	200408_Col_s5.raw	F5	630.27	630.27	742	1	1	1
High	MS Amanda 2.0 (A11)	Selected	GEpGPpGPAGAAGPAGNpGADGQpGAK	P3(Oxidation); P6(Oxidation); P18(Oxidation); P24(Oxidation)	1	P11087	P11087	0	2	0.034	0	1	1	1158.53	2316.05	2316.05	-0.35	-0.0004	HCD (High Energy Collision Dissociation)	MS2	0	116.819	10.3885	3187	200408_Col_s12.raw	F13	629.84	629.84	609	1	1	1
High	MS Amanda 2.0 (A11)	Selected	GApGDRGEAGPpGPAGFAGPpGADGQPGAK	P3(Oxidation); P12(Oxidation); P21(Oxidation)	1	P11087	P11087	1	3	0.0204	0	1	1	887.747	2661.23	2661.23	-1.08	-0.00096	HCD (High Energy Collision Dissociation)	MS2	10.5973	39.872	12.4203	4464	200408_Col_s16.raw	F17	629.78	629.78	791	1	1	1
High	MS Amanda 2.0 (A11)	Selected	GEVGLpGLSGPVGPpGNpGTNGLTGAk	P6(Oxidation); P15(Oxidation); P18(Oxidation); K27(Oxidation)	1	Q01149	Q01149	0	2	0.0001	0	1	1	1232.62	2464.23	2464.23	0.42	0.00052	HCD (High Energy Collision Dissociation)	MS2	23.7907	157.25	16.0751	7380	200408_Col_s5.raw	F5	629.65	629.65	1222	1	1	1
High	MS Amanda 2.0 (A11)	Selected	GPpGPMGPpGLAGPpGESGR	P3(Oxidation); P9(Oxidation); P15(Oxidation)	1	P11087	P11087	0	2	0.0014	0	1	1	916.933	1832.86	1832.86	-0.15	-0.00014	HCD (High Energy Collision Dissociation)	MS2	0	61.384	13.481	5188	200408_Col_s15.raw	F16	629.48	629.48	755	1	1	1
High	MS Amanda 2.0 (A11)	Selected	GNDGAVGAAGPpGPTGPTGPpGFPGAVGAk	P12(Oxidation); P21(Oxidation); K30(Oxidation)	1	P11087	P11087	0	2	0.0399	0	1	1	1288.62	2576.24	2576.24	0.86	0.00111	HCD (High Energy Collision Dissociation)	MS2	8.27202	46.183	14.2447	5545	200408_Col_s14.raw	F15	628.7	628.7	1064	1	1	1
High	MS Amanda 2.0 (A11)	Selected	GApGPDGNNGAQGPpGPQGVQGGK	P3(Oxidation); P15(Oxidation)	1	Q01149	Q01149	0	2	0.0411	0	1	1	1073.5	2145.99	2145.99	-1.26	-0.00136	HCD (High Energy Collision Dissociation)	MS2	12.6001	50.609	10.1111	3030	200408_Col_s16.raw	F17	628.64	628.64	695	1	1	1
High	MS Amanda 2.0 (A11)	Unambiguous	GFSGLQGPpGSpGSpGEQGPSGASGPAGPR	P9(Oxidation); P12(Oxidation); P15(Oxidation)	1	P11087	P11087	0	2	0.0852	0	1	1	1348.12	2695.24	2695.23	2.23	0.003	HCD (High Energy Collision Dissociation)	MS2	0	36.616	13.069	5363	200408_Col_s2.raw	F2	628.15	628.15	737	1	1	1
High	MS Amanda 2.0 (A11)	Selected	GPpGPMGPpGLAGPpGESGR	P3(Oxidation); P9(Oxidation); P15(Oxidation)	1	P11087	P11087	0	2	0.0493	0	1	1	916.934	1832.86	1832.86	0.32	0.00029	HCD (High Energy Collision Dissociation)	MS2	18.3947	8.476	13.2045	5122	200408_Col_s8.raw	F8	627.97	627.97	756	1	1	1
High	MS Amanda 2.0 (A11)	Unambiguous	GEVGLpGLSGPVGppGNpGTNGLTGAk	P6(Oxidation); P14(Oxidation); P15(Oxidation); P18(Oxidation); K27(Oxidation)	1	Q01149	Q01149	0	2	0.1202	0	1	1	1240.62	2480.22	2480.23	-0.68	-0.00084	HCD (High Energy Collision Dissociation)	MS2	20.4186	42.241	15.177	6722	200408_Col_s1.raw	F1	627.53	627.53	1274	1	1	1
High	MS Amanda 2.0 (A11)	Selected	GPpGSAGSpGKDGLNGLpGPIGppGPR	P3(Oxidation); P9(Oxidation); P18(Oxidation); P23(Oxidation); P24(Oxidation)	1	P11087	P11087	1	2	0.0002	0	1	1	1243.62	2486.23	2486.23	0.33	0.00041	HCD (High Energy Collision Dissociation)	MS2	17.5454	49.211	12.9706	4849	200408_Col_s7.raw	F7	627.48	627.48	1287	1	1	1
High	MS Amanda 2.0 (A11)	Unambiguous	GDAGpAGPKGEpGSpGENGApGQmGPR	P5(Oxidation); P12(Oxidation); P15(Oxidation); P21(Oxidation); M24(Oxidation)	1	P11087	P11087	1	3	0.0689	0	1	1	842.369	2525.09	2525.1	-1.57	-0.00132	HCD (High Energy Collision Dissociation)	MS2	0	44.112	8.9462	2446	200408_Col_s4.raw	F4	626.96	626.96	237	1	1	1
High	MS Amanda 2.0 (A11)	Unambiguous	GQpGAQGVkGEpGApGENGTpGQAGAR	P3(Oxidation); K9(Oxidation); P12(Oxidation); P15(Oxidation); P21(Oxidation)	1	Q01149	Q01149	1	2	1	0	1	1	1263.08	2525.16	2525.16	-0.17	-0.00021	HCD (High Energy Collision Dissociation)	MS2	0	102.033	9.1063	2625	200408_Col_s3.raw	F3	626.67	626.67	745	1	1	1
High	MS Amanda 2.0 (A11)	Selected	GPpGPMGPpGLAGPpGESGR	P3(Oxidation); P9(Oxidation); P15(Oxidation)	1	P11087	P11087	0	2	0.0435	0	1	1	916.932	1832.86	1832.86	-1.35	-0.00124	HCD (High Energy Collision Dissociation)	MS2	41.4799	42.048	12.6924	5024	200408_Col_s3.raw	F3	626.48	626.48	712	1	1	1
High	MS Amanda 2.0 (A11)	Selected	GPpGPAGKpGDDGEAGKpGK	P3(Oxidation); P9(Oxidation); P18(Oxidation)	1	P28481	P28481	0	2	0.0425	0	1	1	918.939	1836.87	1836.87	-1.33	-0.00122	HCD (High Energy Collision Dissociation)	MS2	0	54.26	7.649	1727	200408_Col_s6.raw	F6	625.94	625.94	751	1	1	1
High	MS Amanda 2.0 (A11)	Unambiguous	HGNRGEpGPAGSVGPVGAVGPR	P7(Oxidation)	1	Q01149	Q01149	1	3	0.1083	0	1	1	681.016	2041.03	2041.03	0.41	0.00028	HCD (High Energy Collision Dissociation)	MS2	0	100.658	12.2996	4431	200408_Col_s15.raw	F16	625.85	625.85	1139	1	1	1
High	MS Amanda 2.0 (A11)	Unambiguous	VGppGPSGNAGppGppGPVGK	P3(Oxidation); P4(Oxidation); P12(Oxidation); P13(Oxidation); P15(Oxidation); P16(Oxidation)	1	P11087	P11087	0	2	0.1261	0	1	1	944.955	1888.9	1888.9	-0.87	-0.00082	HCD (High Energy Collision Dissociation)	MS2	12.186	98.626	10.0218	2966	200408_Col_s12.raw	F13	625.51	625.51	897	1	1	1
High	MS Amanda 2.0 (A11)	Selected	GDAGPpGPAGPAGPpGPIGNVGApGpKGPR	P6(Oxidation); P15(Oxidation); P24(Oxidation); P26(Oxidation)	1	P11087	P11087	1	3	0.0356	0	1	1	878.441	2633.31	2633.31	0.73	0.00064	HCD (High Energy Collision Dissociation)	MS2	38.01	50.142	12.3731	4729	200408_Col_s4.raw	F4	625.32	625.32	1352	1	1	1
High	MS Amanda 2.0 (A11)	Unambiguous	GFSGLQGPpGSpGSpGEQGPSGASGPAGPR	P9(Oxidation); P12(Oxidation); P15(Oxidation)	1	P11087	P11087	0	2	0.0872	0	1	1	1348.12	2695.24	2695.23	2.5	0.00337	HCD (High Energy Collision Dissociation)	MS2	0	9.798	13.1478	4981	200408_Col_s15.raw	F16	625.01	625.01	753	1	1	1
High	MS Amanda 2.0 (A11)	Selected	GApGDRGEAGPpGPAGFAGPpGADGQPGAK	P3(Oxidation); P12(Oxidation); P21(Oxidation)	1	P11087	P11087	1	3	0.0364	0	1	1	887.747	2661.23	2661.23	-0.6	-0.00053	HCD (High Energy Collision Dissociation)	MS2	11.9583	25.17	12.1714	4418	200408_Col_s6.raw	F6	624.24	624.24	792	1	1	1
High	MS Amanda 2.0 (A11)	Selected	GppGPMGPpGLAGPpGESGR	P2(Oxidation); P3(Oxidation); P9(Oxidation); P15(Oxidation)	1	P11087	P11087	0	2	0.0471	0	1	1	924.932	1848.86	1848.85	1.02	0.00094	HCD (High Energy Collision Dissociation)	MS2	20.019	2.126	12.675	5084	200408_Col_s1.raw	F1	623.61	623.61	685	1	1	1
High	MS Amanda 2.0 (A11)	Selected	GPpGSAGSpGKDGLNGLpGPIGppGPR	P3(Oxidation); P9(Oxidation); P18(Oxidation); P23(Oxidation); P24(Oxidation)	1	P11087	P11087	1	2	0.0001	0	1	1	1243.62	2486.24	2486.23	3.87	0.00481	HCD (High Energy Collision Dissociation)	MS2	7.37592	29.723	13.0026	5315	200408_Col_s2.raw	F2	623.41	623.41	1401	1	1	1
High	MS Amanda 2.0 (A11)	Unambiguous	GPpGPAGKpGDDGEAGKpGK	P3(Oxidation); P9(Oxidation); P18(Oxidation)	1	P28481	P28481	0	2	0.0503	0	1	1	918.941	1836.87	1836.87	1.46	0.00134	HCD (High Energy Collision Dissociation)	MS2	0	173.624	7.6543	1723	200408_Col_s8.raw	F8	623.32	623.32	780	1	1	1
High	MS Amanda 2.0 (A11)	Selected	GNDGAVGAAGppGPTGPTGPpGFpGAVGAK	P11(Oxidation); P12(Oxidation); P21(Oxidation); P24(Oxidation)	1	P11087	P11087	0	2	0.0388	0	1	1	1296.62	2592.23	2592.23	0.46	0.0006	HCD (High Energy Collision Dissociation)	MS2	18.0201	29.258	13.4173	5714	200408_Col_s5.raw	F5	622.99	622.99	1053	1	1	1
High	MS Amanda 2.0 (A11)	Unambiguous	GApGDRGEAGPpGPAGFAGppGADGQpGAK	P3(Oxidation); P12(Oxidation); P20(Oxidation); P21(Oxidation); P27(Oxidation)	1	P11087	P11087	1	3	0.0725	0	1	1	898.414	2693.23	2693.22	2.94	0.00264	HCD (High Energy Collision Dissociation)	MS2	3.49144	29.244	11.5021	4243	200408_Col_s2.raw	F2	622.79	622.79	744	1	1	1
High	MS Amanda 2.0 (A11)	Unambiguous	GSpGADGPAGSpGTPGPQGIAGQR	P3(Oxidation); P12(Oxidation)	1	P11087	P11087	0	2	0.1767	0	1	1	1061	2120.99	2121	-1.56	-0.00166	HCD (High Energy Collision Dissociation)	MS2	21.0664	36.107	11.6288	4203	200408_Col_s4.raw	F4	622.64	622.64	691	1	1	1
High	MS Amanda 2.0 (A11)	Unambiguous	GLpGIAGALGEpGPLGISGppGAR	P3(Oxidation); P12(Oxidation); P20(Oxidation); P21(Oxidation)	1	Q01149	Q01149	0	2	0.1232	0	1	1	1088.07	2175.14	2175.14	0	0	HCD (High Energy Collision Dissociation)	MS2	0.934831	4.456	16.2678	7378	200408_Col_s1.raw	F1	622.46	622.46	1058	1	1	1
High	MS Amanda 2.0 (A11)	Selected	GEVGLpGLSGPVGPpGNpGTNGLTGAk	P6(Oxidation); P15(Oxidation); P18(Oxidation); K27(Oxidation)	1	Q01149	Q01149	0	2	0.0001	0	1	1	1232.62	2464.23	2464.23	-2.55	-0.00314	HCD (High Energy Collision Dissociation)	MS2	30.7732	146.001	15.4081	6099	200408_Col_s13.raw	F14	622.43	622.43	1255	1	1	1
High	MS Amanda 2.0 (A11)	Unambiguous	GDAGPAGPKGEpGSpGENGApGQmGPR	P12(Oxidation); P15(Oxidation); P21(Oxidation); M24(Oxidation)	1	P11087	P11087	1	2	0.1918	0	1	1	1255.06	2509.1	2509.1	1.48	0.00186	HCD (High Energy Collision Dissociation)	MS2	0	84.118	9.3769	2628	200408_Col_s8.raw	F8	622.16	622.16	369	1	1	1
High	MS Amanda 2.0 (A11)	Selected	GEAGPpGPAGFAGPpGADGQpGAK	P6(Oxidation); P15(Oxidation); P21(Oxidation)	1	P11087	P11087	0	2	0.0398	0	1	1	1054.49	2107.97	2107.97	2.26	0.00238	HCD (High Energy Collision Dissociation)	MS2	15.9257	41.719	12.591	4699	200408_Col_s6.raw	F6	622.05	622.05	667	1	1	1
High	MS Amanda 2.0 (A11)	Selected	GEPGppGPAGAAGPAGNpGADGQpGAk	P5(Oxidation); P6(Oxidation); P18(Oxidation); P24(Oxidation); K27(Oxidation)	1	P11087	P11087	0	2	0	0	1	1	1166.53	2332.04	2332.04	0.37	0.00043	HCD (High Energy Collision Dissociation)	MS2	27.3111	42.277	10.0997	3195	200408_Col_s4.raw	F4	621.62	621.62	544	1	1	1
High	MS Amanda 2.0 (A11)	Unambiguous	VGppGPSGNAGppGppGPVGK	P3(Oxidation); P4(Oxidation); P12(Oxidation); P13(Oxidation); P15(Oxidation); P16(Oxidation)	1	P11087	P11087	0	2	0.1222	0	1	1	944.957	1888.91	1888.9	1.91	0.0018	HCD (High Energy Collision Dissociation)	MS2	0	47.487	9.8688	3130	200408_Col_s2.raw	F2	621.36	621.36	935	1	1	1
High	MS Amanda 2.0 (A11)	Selected	GQAGVmGFpGpKGTAGEpGK	M6(Oxidation); P9(Oxidation); P11(Oxidation); P18(Oxidation)	1	P11087	P11087	1	2	0.0799	0	1	1	953.954	1906.9	1906.9	2.08	0.00198	HCD (High Energy Collision Dissociation)	MS2	43.2839	104.012	11.2106	3674	200408_Col_s12.raw	F13	621.29	621.29	856	1	1	1
High	MS Amanda 2.0 (A11)	Selected	GEPGppGPAGAAGPAGNpGADGQPGAk	P5(Oxidation); P6(Oxidation); P18(Oxidation); K27(Oxidation)	1	P11087	P11087	0	2	0.0398	0	1	1	1158.53	2316.05	2316.05	0.49	0.00057	HCD (High Energy Collision Dissociation)	MS2	0	110.564	10.4431	3188	200408_Col_s14.raw	F15	621.03	621.03	624	1	1	1
High	MS Amanda 2.0 (A11)	Unambiguous	GETGPAGRpGEVGPpGppGPAGEK	P9(Oxidation); P15(Oxidation); P17(Oxidation); P18(Oxidation)	1	P11087	P11087	0	2	0.0874	0	1	1	1116.53	2232.05	2232.05	0.46	0.00051	HCD (High Energy Collision Dissociation)	MS2	0	40.654	10.0197	3223	200408_Col_s1.raw	F1	620.91	620.91	990	1	1	1
High	MS Amanda 2.0 (A11)	Selected	GEVGLpGLSGPVGPpGNpGTNGLTGAk	P6(Oxidation); P15(Oxidation); P18(Oxidation); K27(Oxidation)	1	Q01149	Q01149	0	2	0.0001	0	1	1	1232.62	2464.23	2464.23	0.92	0.00113	HCD (High Energy Collision Dissociation)	MS2	30.1357	82.67	15.3079	6819	200408_Col_s2.raw	F2	620.3	620.3	1305	1	1	1
High	MS Amanda 2.0 (A11)	Unambiguous	VGppGPSGNAGPpGppGPVGK	P3(Oxidation); P4(Oxidation); P13(Oxidation); P15(Oxidation); P16(Oxidation)	1	P11087	P11087	0	2	0.0734	0	1	1	936.96	1872.91	1872.91	2.08	0.00195	HCD (High Energy Collision Dissociation)	MS2	11.7835	32.248	11.0777	3952	200408_Col_s2.raw	F2	620.24	620.24	974	1	1	1
High	MS Amanda 2.0 (A11)	Selected	GPpGPmGPpGLAGPpGESGR	P3(Oxidation); M6(Oxidation); P9(Oxidation); P15(Oxidation)	1	P11087	P11087	0	2	0.046	0	1	1	924.931	1848.85	1848.85	0.03	3e-05	HCD (High Energy Collision Dissociation)	MS2	20.8054	2.871	12.0778	4354	200408_Col_s6.raw	F6	619.93	619.93	709	1	1	1
High	MS Amanda 2.0 (A11)	Selected	GLpGIAGALGEpGPLGISGPpGAR	P3(Oxidation); P12(Oxidation); P21(Oxidation)	1	Q01149	Q01149	0	2	0.0397	0	1	1	1080.08	2159.14	2159.15	-0.88	-0.00095	HCD (High Energy Collision Dissociation)	MS2	2.50623	21.805	16.33	6691	200408_Col_s6.raw	F6	619.24	619.24	926	1	1	1
High	MS Amanda 2.0 (A11)	Unambiguous	GFSGLQGPpGSPGSpGEQGPSGASGPAGPR	P9(Oxidation); P15(Oxidation)	1	P11087	P11087	0	2	0.062	0	1	1	1340.13	2679.24	2679.24	1.44	0.00193	HCD (High Energy Collision Dissociation)	MS2	11.4084	76.895	13.6063	5378	200408_Col_s6.raw	F6	619.01	619.01	841	1	1	1
High	MS Amanda 2.0 (A11)	Unambiguous	GApGDRGEAGppGPAGFAGPpGADGQpGAK	P3(Oxidation); P11(Oxidation); P12(Oxidation); P21(Oxidation); P27(Oxidation)	1	P11087	P11087	1	3	0.0767	0	1	1	898.411	2693.22	2693.22	-0.46	-0.00042	HCD (High Energy Collision Dissociation)	MS2	44.3866	4.177	11.6437	4440	200408_Col_s5.raw	F5	618.95	618.95	585	1	1	1
High	MS Amanda 2.0 (A11)	Selected	GDAGPAGPkGEpGSpGENGApGQmGPR	K9(Oxidation); P12(Oxidation); P15(Oxidation); P21(Oxidation); M24(Oxidation)	1	P11087	P11087	1	2	0.0389	0	1	1	1263.05	2525.1	2525.1	0.2	0.00025	HCD (High Energy Collision Dissociation)	MS2	0	133.323	9.4057	2595	200408_Col_s12.raw	F13	618.84	618.84	239	1	1	1
High	MS Amanda 2.0 (A11)	Unambiguous	GPpGPMGPpGLAGPpGESGR	P3(Oxidation); P9(Oxidation); P15(Oxidation)	1	P11087	P11087	0	2	0.0516	0	1	1	916.934	1832.86	1832.86	0.38	0.00035	HCD (High Energy Collision Dissociation)	MS2	45.9483	8.26	13.2026	5459	200408_Col_s1.raw	F1	618.41	618.41	756	1	1	1
High	MS Amanda 2.0 (A11)	Selected	GPpGSAGSPGKDGLNGLPGPIGppGPR	P3(Oxidation); P23(Oxidation); P24(Oxidation)	1	P11087	P11087	1	2	0.0424	0	1	1	1227.62	2454.24	2454.24	-0.03	-3e-05	HCD (High Energy Collision Dissociation)	MS2	12.54	61.65	13.9776	5399	200408_Col_s14.raw	F15	617.35	617.35	1291	1	1	1
High	MS Amanda 2.0 (A11)	Unambiguous	GppGAVGSpGVNGApGEAGR	P2(Oxidation); P3(Oxidation); P9(Oxidation); P15(Oxidation)	1	Q01149	Q01149	0	2	0.8258	0	1	1	884.416	1767.83	1767.83	-0.08	-7e-05	HCD (High Energy Collision Dissociation)	MS2	12.5488	20.912	9.8387	3093	200408_Col_s1.raw	F1	617.02	617.02	731	1	1	1
High	MS Amanda 2.0 (A11)	Selected	GSDGSVGPVGPAGPIGSAGPpGFpGApGPK	P21(Oxidation); P24(Oxidation); P27(Oxidation)	1	Q01149	Q01149	0	2	0.0398	0	1	1	1295.13	2589.26	2589.26	0.62	0.0008	HCD (High Energy Collision Dissociation)	MS2	44.527	76.219	14.8271	6398	200408_Col_s3.raw	F3	616.95	616.95	1113	1	1	1
High	MS Amanda 2.0 (A11)	Unambiguous	GDRGETGPAGPpGApGApGApGPVGPAGK	P12(Oxidation); P15(Oxidation); P18(Oxidation); P21(Oxidation)	1	P11087	P11087	1	2	0.0793	0	1	1	1257.1	2513.2	2513.2	-1.09	-0.00137	HCD (High Energy Collision Dissociation)	MS2	11.6928	106.408	10.7406	3485	200408_Col_s8.raw	F8	616.71	616.71	1079	1	1	1
High	MS Amanda 2.0 (A11)	Unambiguous	GSPGADGPAGSpGTPGPQGIAGQR	P12(Oxidation)	1	P11087	P11087	0	2	0.175	0	1	1	1053	2105	2105	-0.16	-0.00017	HCD (High Energy Collision Dissociation)	MS2	0	36.336	11.8713	4102	200408_Col_s16.raw	F17	616.68	616.68	841	1	1	1
High	MS Amanda 2.0 (A11)	Unambiguous	HGNRGEpGPAGSVGPVGAVGPR	P7(Oxidation)	1	Q01149	Q01149	1	3	0.0932	0	1	1	681.016	2041.03	2041.03	0.41	0.00028	HCD (High Energy Collision Dissociation)	MS2	0.914462	1.077	11.8083	4102	200408_Col_s15.raw	F16	616.5	616.5	1139	1	1	1
High	MS Amanda 2.0 (A11)	Selected	GPpGSAGSpGKDGLNGLpGPIGppGPR	P3(Oxidation); P9(Oxidation); P18(Oxidation); P23(Oxidation); P24(Oxidation)	1	P11087	P11087	1	2	0.0422	0	1	1	1243.62	2486.23	2486.23	0.14	0.00017	HCD (High Energy Collision Dissociation)	MS2	0	45.959	13.3293	5078	200408_Col_s7.raw	F7	616.35	616.35	1249	1	1	1
High	MS Amanda 2.0 (A11)	Selected	GSDGSVGPVGPAGPIGSAGPpGFpGApGPK	P21(Oxidation); P24(Oxidation); P27(Oxidation)	1	Q01149	Q01149	0	2	0.0424	0	1	1	1295.13	2589.26	2589.26	0.62	0.0008	HCD (High Energy Collision Dissociation)	MS2	10.5541	7.757	14.8947	6683	200408_Col_s5.raw	F5	614.09	614.09	1113	1	1	1
High	MS Amanda 2.0 (A11)	Unambiguous	VGppGPSGNAGppGppGPVGK	P3(Oxidation); P4(Oxidation); P12(Oxidation); P13(Oxidation); P15(Oxidation); P16(Oxidation)	1	P11087	P11087	0	2	0.0874	0	1	1	944.955	1888.9	1888.9	0.03	3e-05	HCD (High Energy Collision Dissociation)	MS2	0	94.037	9.9491	2906	200408_Col_s13.raw	F14	614	614	890	1	1	1
High	MS Amanda 2.0 (A11)	Selected	VGPpGPSGNAGppGPpGPVGK	P4(Oxidation); P12(Oxidation); P13(Oxidation); P16(Oxidation)	1	P11087	P11087	0	2	0.0003	0	1	1	928.96	1856.91	1856.91	-0.77	-0.00072	HCD (High Energy Collision Dissociation)	MS2	3.24605	81.049	10.5859	3275	200408_Col_s14.raw	F15	613.8	613.8	1050	1	1	1
High	MS Amanda 2.0 (A11)	Unambiguous	GSpGADGPAGSpGTPGPQGIAGQR	P3(Oxidation); P12(Oxidation)	1	P11087	P11087	0	2	0.1598	0	1	1	1061	2121	2121	1.43	0.00152	HCD (High Energy Collision Dissociation)	MS2	11.9017	28.614	11.6638	4353	200408_Col_s2.raw	F2	613.79	613.79	763	1	1	1
High	MS Amanda 2.0 (A11)	Selected	VGPpGPSGNAGPpGPpGPVGK	P4(Oxidation); P13(Oxidation); P16(Oxidation)	1	P11087	P11087	0	2	0.044	0	1	1	920.965	1840.92	1840.92	2.42	0.00223	HCD (High Energy Collision Dissociation)	MS2	22.766	21.47	11.6045	4311	200408_Col_s2.raw	F2	613.68	613.68	1054	1	1	1
High	MS Amanda 2.0 (A11)	Unambiguous	GETGPAGPpGApGApGApGPVGPAGK	P9(Oxidation); P12(Oxidation); P15(Oxidation); P18(Oxidation)	1	P11087	P11087	0	2	0.0793	0	1	1	1093.03	2185.05	2185.05	0.58	0.00063	HCD (High Energy Collision Dissociation)	MS2	3.81712	31.924	11.0591	3934	200408_Col_s1.raw	F1	613.12	613.12	972	1	1	1
High	MS Amanda 2.0 (A11)	Selected	GDAGPpGPAGPAGPpGPIGNVGApGPKGPR	P6(Oxidation); P15(Oxidation); P24(Oxidation)	1	P11087	P11087	1	3	0.0367	0	1	1	873.11	2617.31	2617.31	1.19	0.00104	HCD (High Energy Collision Dissociation)	MS2	13.4997	25.416	12.4998	4960	200408_Col_s1.raw	F1	612.54	612.54	1267	1	1	1
High	MS Amanda 2.0 (A11)	Unambiguous	GDAGPAGPKGEpGSpGENGApGQMGPR	P12(Oxidation); P15(Oxidation); P21(Oxidation)	1	P11087	P11087	1	2	0.0791	0	1	1	1247.06	2493.11	2493.11	2.1	0.00261	HCD (High Energy Collision Dissociation)	MS2	0	41.623	10.1568	3325	200408_Col_s2.raw	F2	612.42	612.42	463	1	1	1
High	MS Amanda 2.0 (A11)	Selected	GDAGPAGPkGEpGSpGENGApGQMGPR	K9(Oxidation); P12(Oxidation); P15(Oxidation); P21(Oxidation)	1	P11087	P11087	1	2	0.0437	0	1	1	1255.06	2509.1	2509.1	1	0.00125	HCD (High Energy Collision Dissociation)	MS2	5.05263	21.992	10.1657	3130	200408_Col_s6.raw	F6	611.75	611.75	346	1	1	1
High	MS Amanda 2.0 (A11)	Unambiguous	GNDGAVGAAGPpGPTGPTGPpGFpGAVGAK	P12(Oxidation); P21(Oxidation); P24(Oxidation)	1	P11087	P11087	0	2	0.0634	0	1	1	1288.62	2576.24	2576.24	0.01	1e-05	HCD (High Energy Collision Dissociation)	MS2	22.5191	87.339	13.7185	5328	200408_Col_s15.raw	F16	611.43	611.43	1026	1	1	1
High	MS Amanda 2.0 (A11)	Selected	GPpGPMGPpGLAGPpGESGR	P3(Oxidation); P9(Oxidation); P15(Oxidation)	1	P11087	P11087	0	2	0.0454	0	1	1	916.932	1832.86	1832.86	-1.08	-0.00099	HCD (High Energy Collision Dissociation)	MS2	21.0663	107.54	13.9771	5452	200408_Col_s16.raw	F17	611.19	611.19	715	1	1	1
High	MS Amanda 2.0 (A11)	Selected	GDRGETGPAGPpGApGApGApGPVGPAGK	P12(Oxidation); P15(Oxidation); P18(Oxidation); P21(Oxidation)	1	P11087	P11087	1	2	0.0438	0	1	1	1257.11	2513.2	2513.2	0.66	0.00083	HCD (High Energy Collision Dissociation)	MS2	38.7648	85.373	11.1392	3636	200408_Col_s7.raw	F7	611.16	611.16	1140	1	1	1
High	MS Amanda 2.0 (A11)	Unambiguous	GFSGLQGPpGSpGSpGEQGPSGASGPAGPR	P9(Oxidation); P12(Oxidation); P15(Oxidation)	1	P11087	P11087	0	2	0.0846	0	1	1	1348.12	2695.24	2695.23	1.05	0.00142	HCD (High Energy Collision Dissociation)	MS2	0	65.593	14.0307	5642	200408_Col_s6.raw	F6	610.73	610.73	741	1	1	1
High	MS Amanda 2.0 (A11)	Selected	GPpGPMGPpGLAGPpGESGR	P3(Oxidation); P9(Oxidation); P15(Oxidation)	1	P11087	P11087	0	2	0.0423	0	1	1	916.933	1832.86	1832.86	-0.88	-0.00081	HCD (High Energy Collision Dissociation)	MS2	11.0216	35.897	14.063	5884	200408_Col_s4.raw	F4	608.15	608.15	716	1	1	1
High	MS Amanda 2.0 (A11)	Selected	GApGPDGNNGAQGPpGPQGVQGGK	P3(Oxidation); P15(Oxidation)	1	Q01149	Q01149	0	2	0.0373	0	1	1	1073.5	2145.99	2145.99	-0.24	-0.00026	HCD (High Energy Collision Dissociation)	MS2	9.03228	23.374	10.1822	3138	200408_Col_s8.raw	F8	607.72	607.72	729	1	1	1
High	MS Amanda 2.0 (A11)	Unambiguous	GDTGApGApGSQGApGLQGMpGER	P6(Oxidation); P9(Oxidation); P15(Oxidation); P21(Oxidation)	1	P11087	P11087	0	2	0.1562	0	1	1	1114.99	2228.98	2228.98	-1.3	-0.00145	HCD (High Energy Collision Dissociation)	MS2	16.0355	20.745	11.9647	4516	200408_Col_s3.raw	F3	607.55	607.55	349	1	1	1
High	MS Amanda 2.0 (A11)	Selected	GDAGPpGPAGPAGPpGPIGNVGApGPK	P6(Oxidation); P15(Oxidation); P24(Oxidation)	1	P11087	P11087	0	3	0.0413	0	1	1	769.715	2307.13	2307.14	-2.23	-0.00171	HCD (High Energy Collision Dissociation)	MS2	35.1491	25.838	12.9437	5201	200408_Col_s3.raw	F3	607.24	607.24	1144	1	1	1
High	MS Amanda 2.0 (A11)	Selected	GPpGPMGPpGLAGPpGESGR	P3(Oxidation); P9(Oxidation); P15(Oxidation)	1	P11087	P11087	0	2	0.0437	0	1	1	916.934	1832.86	1832.86	0.12	0.00011	HCD (High Energy Collision Dissociation)	MS2	0	71.615	14.6909	6559	200408_Col_s5.raw	F5	607.16	607.16	757	1	1	1
High	MS Amanda 2.0 (A11)	Unambiguous	GDAGPAGPKGEpGSpGENGApGQmGPR	P12(Oxidation); P15(Oxidation); P21(Oxidation); M24(Oxidation)	1	P11087	P11087	1	2	0.2099	0	1	1	1255.05	2509.1	2509.1	-0.95	-0.00119	HCD (High Energy Collision Dissociation)	MS2	6.26213	41.521	9.4762	2936	200408_Col_s5.raw	F5	606.31	606.31	325	1	1	1
High	MS Amanda 2.0 (A11)	Selected	VGppGPSGNAGPpGppGPVGK	P3(Oxidation); P4(Oxidation); P13(Oxidation); P15(Oxidation); P16(Oxidation)	1	P11087	P11087	0	2	0.0242	0	1	1	936.959	1872.91	1872.91	0.97	0.00091	HCD (High Energy Collision Dissociation)	MS2	0	46.096	10.9782	3630	200408_Col_s6.raw	F6	606.27	606.27	968	1	1	1
High	MS Amanda 2.0 (A11)	Unambiguous	HGNRGEpGPAGSVGPVGAVGPR	P7(Oxidation)	1	Q01149	Q01149	1	3	0.1084	0	1	1	681.015	2041.03	2041.03	-0.93	-0.00063	HCD (High Energy Collision Dissociation)	MS2	10.8728	48.975	12.1826	4438	200408_Col_s8.raw	F8	606.27	606.27	1107	1	1	1
High	MS Amanda 2.0 (A11)	Selected	TGPpGPSGIAGPpGPpGAAGK	P4(Oxidation); P13(Oxidation); P16(Oxidation)	1	Q01149	Q01149	0	2	0.0455	0	1	1	894.45	1787.89	1787.89	0	0	HCD (High Energy Collision Dissociation)	MS2	38.2392	37.477	11.6894	3950	200408_Col_s13.raw	F14	606.01	606.01	1064	1	1	1
High	MS Amanda 2.0 (A11)	Unambiguous	GFSGLDGAkGDAGPAGPK	K9(Oxidation)	1	P11087	P11087	1	2	0.4228	0	1	1	809.396	1617.78	1617.79	-1.69	-0.00137	HCD (High Energy Collision Dissociation)	MS2	14.9491	40.144	12.2149	4459	200408_Col_s8.raw	F8	605.67	605.67	794	1	1	1
High	MS Amanda 2.0 (A11)	Selected	GEVGLpGLSGPVGPpGNpGTNGLTGAk	P6(Oxidation); P15(Oxidation); P18(Oxidation); K27(Oxidation)	1	Q01149	Q01149	0	2	0.0453	0	1	1	1232.62	2464.23	2464.23	-0.57	-0.0007	HCD (High Energy Collision Dissociation)	MS2	1.22209	2.073	15.4868	6920	200408_Col_s2.raw	F2	605.52	605.52	1322	1	1	1
High	MS Amanda 2.0 (A11)	Unambiguous	GSpGADGPAGSpGTPGPQGIAGQR	P3(Oxidation); P12(Oxidation)	1	P11087	P11087	0	2	0.1697	0	1	1	1061	2120.99	2121	-2.14	-0.00227	HCD (High Energy Collision Dissociation)	MS2	0	35.71	11.7006	4324	200408_Col_s3.raw	F3	605.35	605.35	691	1	1	1
High	MS Amanda 2.0 (A11)	Selected	GPpGAQGPpGSpGPLGIAGLTGAR	P3(Oxidation); P9(Oxidation); P12(Oxidation)	1	P08121	P08121	0	2	0.0414	0	1	1	1065.55	2130.09	2130.09	-0.92	-0.00098	HCD (High Energy Collision Dissociation)	MS2	11.9122	99.561	16.0354	7355	200408_Col_s5.raw	F5	605.04	605.04	1221	1	1	1
High	MS Amanda 2.0 (A11)	Selected	GLpGIAGALGEpGPLGISGPpGAR	P3(Oxidation); P12(Oxidation); P21(Oxidation)	1	Q01149	Q01149	0	2	0.0437	0	1	1	1080.07	2159.14	2159.15	-2.13	-0.0023	HCD (High Energy Collision Dissociation)	MS2	4.43659	135.093	16.7169	7630	200408_Col_s1.raw	F1	604.9	604.9	953	1	1	1
High	MS Amanda 2.0 (A11)	Unambiguous	GDAGpAGPKGEpGSpGENGApGQmGPR	P5(Oxidation); P12(Oxidation); P15(Oxidation); P21(Oxidation); M24(Oxidation)	1	P11087	P11087	1	3	0.0709	0	1	1	842.371	2525.1	2525.1	0.61	0.00051	HCD (High Energy Collision Dissociation)	MS2	60.1498	92.426	9.1377	2483	200408_Col_s6.raw	F6	604.07	604.07	246	1	1	1
High	MS Amanda 2.0 (A11)	Unambiguous	GPpGPAGKpGDDGEAGKPGK	P3(Oxidation); P9(Oxidation)	1	P28481	P28481	0	2	0.091	0	1	1	910.942	1820.88	1820.88	-0.05	-4e-05	HCD (High Energy Collision Dissociation)	MS2	0	156.394	8.1906	1960	200408_Col_s16.raw	F17	603.88	603.88	935	1	1	1
High	MS Amanda 2.0 (A11)	Selected	GNDGAVGAAGPpGPTGPTGPpGFpGAVGAK	P12(Oxidation); P21(Oxidation); P24(Oxidation)	1	P11087	P11087	0	2	0.0003	0	1	1	1288.62	2576.24	2576.24	1.15	0.00148	HCD (High Energy Collision Dissociation)	MS2	0	15.952	13.8448	5528	200408_Col_s6.raw	F6	603.55	603.55	1032	1	1	1
High	MS Amanda 2.0 (A11)	Selected	GPpGAVGSpGVNGApGEAGR	P3(Oxidation); P9(Oxidation); P15(Oxidation)	1	Q01149	Q01149	0	2	0.0479	0	1	1	876.42	1751.83	1751.83	1.2	0.00105	HCD (High Energy Collision Dissociation)	MS2	3.02073	27.767	10.5256	3667	200408_Col_s5.raw	F5	603.46	603.46	813	1	1	1
High	MS Amanda 2.0 (A11)	Selected	GEVGLpGLSGPVGPpGNpGTNGLTGAk	P6(Oxidation); P15(Oxidation); P18(Oxidation); K27(Oxidation)	1	Q01149	Q01149	0	2	0.0439	0	1	1	1232.62	2464.23	2464.23	-0.27	-0.00033	HCD (High Energy Collision Dissociation)	MS2	4.23081	2.511	15.5449	6473	200408_Col_s8.raw	F8	603.2	603.2	1296	1	1	1
High	MS Amanda 2.0 (A11)	Selected	GDAGPAGPkGEpGSpGENGApGQMGPR	K9(Oxidation); P12(Oxidation); P15(Oxidation); P21(Oxidation)	1	P11087	P11087	1	2	0.0439	0	1	1	1255.06	2509.11	2509.1	2.07	0.00259	HCD (High Energy Collision Dissociation)	MS2	17.1575	33.693	10.1833	3139	200408_Col_s8.raw	F8	603.08	603.08	385	1	1	1
High	MS Amanda 2.0 (A11)	Unambiguous	GYpGSIGPTGAAGApGPHGSVGPAGK	P3(Oxidation); P15(Oxidation)	1	Q01149	Q01149	0	2	0.082	0	1	1	1125.05	2249.1	2249.09	0.43	0.00049	HCD (High Energy Collision Dissociation)	MS2	0	3.809	11.7097	4489	200408_Col_s5.raw	F5	603.06	603.06	1084	1	1	1
High	MS Amanda 2.0 (A11)	Unambiguous	GEVGLpGLSGPVGppGNpGTNGLTGAk	P6(Oxidation); P14(Oxidation); P15(Oxidation); P18(Oxidation); K27(Oxidation)	1	Q01149	Q01149	0	2	0.2105	0	1	1	1240.62	2480.22	2480.23	-1.17	-0.00145	HCD (High Energy Collision Dissociation)	MS2	5.81008	160.934	15.3033	6049	200408_Col_s13.raw	F14	602.98	602.98	1245	1	1	1
High	MS Amanda 2.0 (A11)	Selected	GDAGPAGPkGEpGSpGENGApGQmGPR	K9(Oxidation); P12(Oxidation); P15(Oxidation); P21(Oxidation); M24(Oxidation)	1	P11087	P11087	1	2	0.0414	0	1	1	1263.05	2525.09	2525.1	-0.48	-0.0006	HCD (High Energy Collision Dissociation)	MS2	0	200	9.3923	2561	200408_Col_s14.raw	F15	602.93	602.93	234	1	1	1
High	MS Amanda 2.0 (A11)	Selected	TGPpGPSGIAGPpGPpGAAGK	P4(Oxidation); P13(Oxidation); P16(Oxidation)	1	Q01149	Q01149	0	2	0.0455	0	1	1	894.452	1787.9	1787.89	2.6	0.00232	HCD (High Energy Collision Dissociation)	MS2	14.6907	31.812	11.4774	4225	200408_Col_s2.raw	F2	602.92	602.92	1014	1	1	1
High	MS Amanda 2.0 (A11)	Unambiguous	GFSGLQGppGSpGSpGEQGPSGASGPAGPR	P8(Oxidation); P9(Oxidation); P12(Oxidation); P15(Oxidation)	1	P11087	P11087	0	2	0.1589	0	1	1	1356.12	2711.23	2711.23	1.12	0.00152	HCD (High Energy Collision Dissociation)	MS2	0	26.459	12.8761	4894	200408_Col_s6.raw	F6	602.83	602.83	655	1	1	1
High	MS Amanda 2.0 (A11)	Selected	GLpGIAGALGEpGPLGISGPpGAR	P3(Oxidation); P12(Oxidation); P21(Oxidation)	1	Q01149	Q01149	0	2	0.0423	0	1	1	1080.08	2159.15	2159.15	0.36	0.00039	HCD (High Energy Collision Dissociation)	MS2	1.21007	26.81	16.2565	6492	200408_Col_s12.raw	F13	602.3	602.3	965	1	1	1
High	MS Amanda 2.0 (A11)	Unambiguous	GLpGIAGALGEpGPLGISGppGAR	P3(Oxidation); P12(Oxidation); P20(Oxidation); P21(Oxidation)	1	Q01149	Q01149	0	2	0.1258	0	1	1	1088.07	2175.14	2175.14	-0.11	-0.00012	HCD (High Energy Collision Dissociation)	MS2	30.9863	16.396	16.2946	6495	200408_Col_s13.raw	F14	601.96	601.96	1046	1	1	1
High	MS Amanda 2.0 (A11)	Selected	GEVGLpGLSGPVGPpGNpGTNGLTGAK	P6(Oxidation); P15(Oxidation); P18(Oxidation)	1	Q01149	Q01149	0	2	0.0413	0	1	1	1224.62	2448.24	2448.24	0.25	0.0003	HCD (High Energy Collision Dissociation)	MS2	5.7227	4.529	15.5774	7089	200408_Col_s5.raw	F5	601.72	601.72	1180	1	1	1
High	MS Amanda 2.0 (A11)	Unambiguous	HGNRGEPGPAGSVGPVGAVGPR		1	Q01149	Q01149	1	3	0.8688	0	1	1	675.685	2025.04	2025.04	1.01	0.00068	HCD (High Energy Collision Dissociation)	MS2	0	26.451	11.9993	4593	200408_Col_s1.raw	F1	601.51	601.51	1033	1	1	1
High	MS Amanda 2.0 (A11)	Selected	VGPpGPSGNAGPpGPpGPVGK	P4(Oxidation); P13(Oxidation); P16(Oxidation)	1	P11087	P11087	0	2	0.0453	0	1	1	920.962	1840.92	1840.92	-1.02	-0.00094	HCD (High Energy Collision Dissociation)	MS2	45.8979	24.34	11.813	4174	200408_Col_s8.raw	F8	600.83	600.83	1023	1	1	1
High	MS Amanda 2.0 (A11)	Unambiguous	HGNRGEpGPAGSVGPVGAVGPR	P7(Oxidation)	1	Q01149	Q01149	1	3	0.1148	0	1	1	681.017	2041.04	2041.03	1.76	0.0012	HCD (High Energy Collision Dissociation)	MS2	18.0858	78.734	12.54	4525	200408_Col_s12.raw	F13	600.71	600.71	1091	1	1	1
High	MS Amanda 2.0 (A11)	Selected	GPpGPMGPpGLAGPpGESGR	P3(Oxidation); P9(Oxidation); P15(Oxidation)	1	P11087	P11087	0	2	0.0438	0	1	1	916.933	1832.86	1832.86	-0.15	-0.00014	HCD (High Energy Collision Dissociation)	MS2	29.4735	200	14.4554	5700	200408_Col_s15.raw	F16	600.71	600.71	755	1	1	1
High	MS Amanda 2.0 (A11)	Selected	GLpGIAGALGEpGPLGISGPpGAR	P3(Oxidation); P12(Oxidation); P21(Oxidation)	1	Q01149	Q01149	0	2	0.015	0	1	1	1080.07	2159.14	2159.15	-1.33	-0.00144	HCD (High Energy Collision Dissociation)	MS2	4.2347	106.348	16.5322	7054	200408_Col_s8.raw	F8	600.33	600.33	947	1	1	1
High	MS Amanda 2.0 (A11)	Unambiguous	GFSGLDGAkGDAGPAGPK	K9(Oxidation)	1	P11087	P11087	1	2	0.3961	0	1	1	809.399	1617.79	1617.79	2	0.00162	HCD (High Energy Collision Dissociation)	MS2	27.991	39.172	12.239	4354	200408_Col_s7.raw	F7	600.3	600.3	819	1	1	1
High	MS Amanda 2.0 (A11)	Unambiguous	HGNRGEpGPAGSVGPVGAVGPR	P7(Oxidation)	1	Q01149	Q01149	1	3	0.0791	0	1	1	681.015	2041.03	2041.03	-0.57	-0.00039	HCD (High Energy Collision Dissociation)	MS2	40.9493	49.118	12.0691	4590	200408_Col_s3.raw	F3	600.18	600.18	1104	1	1	1
High	MS Amanda 2.0 (A11)	Selected	GQAGVmGFpGpKGTAGEpGK	M6(Oxidation); P9(Oxidation); P11(Oxidation); P18(Oxidation)	1	P11087	P11087	1	2	0.0913	0	1	1	953.954	1906.9	1906.9	2.21	0.0021	HCD (High Energy Collision Dissociation)	MS2	0	37.963	11.2298	4055	200408_Col_s2.raw	F2	599.45	599.45	848	1	1	1
High	MS Amanda 2.0 (A11)	Selected	GQAGVMGFpGPkGTAGEpGK	P9(Oxidation); K12(Oxidation); P18(Oxidation)	1	P11087	P11087	1	2	0.0469	0	1	1	945.954	1890.9	1890.9	-0.08	-7e-05	HCD (High Energy Collision Dissociation)	MS2	11.0554	29.044	12.4732	4801	200408_Col_s4.raw	F4	599.25	599.25	949	1	1	1
High	MS Amanda 2.0 (A11)	Selected	GFSGLQGPpGSpGSpGEQGPSGASGpAGPR	P9(Oxidation); P12(Oxidation); P15(Oxidation); P26(Oxidation)	1	P11087	P11087	0	2	0.0497	0	1	1	1356.12	2711.23	2711.23	0.22	0.0003	HCD (High Energy Collision Dissociation)	MS2	0	3.757	12.9104	5113	200408_Col_s4.raw	F4	599.12	599.12	644	1	1	1
High	MS Amanda 2.0 (A11)	Selected	GDAGPpGPAGpAGPpGPIGNVGApGpKGPR	P6(Oxidation); P11(Oxidation); P15(Oxidation); P24(Oxidation); P26(Oxidation)	1	P11087	P11087	1	3	0.0385	0	1	1	883.772	2649.3	2649.3	0.13	0.00012	HCD (High Energy Collision Dissociation)	MS2	20.6071	21.166	12.1913	4736	200408_Col_s1.raw	F1	599.09	599.09	1342	1	1	1
High	MS Amanda 2.0 (A11)	Selected	GApGDRGEAGPpGPAGFAGPPGADGQPGAK	P3(Oxidation); P12(Oxidation)	1	P11087	P11087	1	3	0.0366	0	1	1	882.417	2645.24	2645.23	1.1	0.00097	HCD (High Energy Collision Dissociation)	MS2	37.9745	32.784	12.6387	4650	200408_Col_s15.raw	F16	598.99	598.99	920	1	1	1
High	MS Amanda 2.0 (A11)	Selected	GApGDRGEAGPpGPAGFAGPpGADGQpGAK	P3(Oxidation); P12(Oxidation); P21(Oxidation); P27(Oxidation)	1	P11087	P11087	1	3	0.0396	0	1	1	893.082	2677.23	2677.22	2.99	0.00267	HCD (High Energy Collision Dissociation)	MS2	0.195856	0.309	12.0088	4603	200408_Col_s2.raw	F2	598.95	598.95	853	1	1	1
High	MS Amanda 2.0 (A11)	Selected	GApGDRGEAGPpGPAGFAGPpGADGQpGAK	P3(Oxidation); P12(Oxidation); P21(Oxidation); P27(Oxidation)	1	P11087	P11087	1	3	0.0397	0	1	1	893.079	2677.22	2677.22	-0.22	-0.0002	HCD (High Energy Collision Dissociation)	MS2	2.50024	2.32	11.9855	4289	200408_Col_s6.raw	F6	598.56	598.56	701	1	1	1
High	MS Amanda 2.0 (A11)	Selected	GDAGPpGPAGpAGPpGPIGNVGApGpKGPR	P6(Oxidation); P11(Oxidation); P15(Oxidation); P24(Oxidation); P26(Oxidation)	1	P11087	P11087	1	3	0.0277	0	1	1	883.771	2649.3	2649.3	-1.04	-0.00092	HCD (High Energy Collision Dissociation)	MS2	17.0822	40.976	12.2162	4694	200408_Col_s3.raw	F3	598.29	598.29	1358	1	1	1
High	MS Amanda 2.0 (A11)	Selected	GQAGVmGFpGPkGTAGEpGK	M6(Oxidation); P9(Oxidation); K12(Oxidation); P18(Oxidation)	1	P11087	P11087	1	2	0.0458	0	1	1	953.952	1906.9	1906.9	0.09	9e-05	HCD (High Energy Collision Dissociation)	MS2	0	60.149	11.1549	3739	200408_Col_s6.raw	F6	597.78	597.78	811	1	1	1
High	MS Amanda 2.0 (A11)	Selected	GQpGVMGFpGPkGNDGApGK	P3(Oxidation); P9(Oxidation); K12(Oxidation); P18(Oxidation)	1	P08121	P08121	1	2	0.0437	0	1	1	966.448	1931.89	1931.89	-0.99	-0.00095	HCD (High Energy Collision Dissociation)	MS2	6.25154	56.305	12.5416	4590	200408_Col_s15.raw	F16	597.69	597.69	592	1	1	1
High	MS Amanda 2.0 (A11)	Selected	GPpGSAGSpGKDGLNGLpGPIGppGPR	P3(Oxidation); P9(Oxidation); P18(Oxidation); P23(Oxidation); P24(Oxidation)	1	P11087	P11087	1	3	0.0393	0	1	1	829.413	2486.22	2486.23	-1	-0.00083	HCD (High Energy Collision Dissociation)	MS2	8.07329	27.824	12.92	4930	200408_Col_s8.raw	F8	597.58	597.58	1299	1	1	1
High	MS Amanda 2.0 (A11)	Selected	GApGDRGEAGPpGPAGFAGppGADGQpGAK	P3(Oxidation); P12(Oxidation); P20(Oxidation); P21(Oxidation); P27(Oxidation)	1	P11087	P11087	1	3	0.0396	0	1	1	898.413	2693.22	2693.22	1.71	0.00154	HCD (High Energy Collision Dissociation)	MS2	10.6247	21.9	11.5876	3912	200408_Col_s7.raw	F7	597.33	597.33	657	1	1	1
High	MS Amanda 2.0 (A11)	Selected	GPpGPMGPpGLAGPpGESGR	P3(Oxidation); P9(Oxidation); P15(Oxidation)	1	P11087	P11087	0	2	0.0438	0	1	1	916.934	1832.86	1832.86	0.98	0.0009	HCD (High Energy Collision Dissociation)	MS2	57.2165	200	16.09	7024	200408_Col_s4.raw	F4	597.12	597.12	746	1	1	1
High	MS Amanda 2.0 (A11)	Selected	GppGPMGppGLAGPpGESGR	P2(Oxidation); P3(Oxidation); P8(Oxidation); P9(Oxidation); P15(Oxidation)	1	P11087	P11087	0	2	0.0424	0	1	1	932.929	1864.85	1864.85	0.92	0.00086	HCD (High Energy Collision Dissociation)	MS2	28.4883	29.661	12.1305	4691	200408_Col_s1.raw	F1	597.1	597.1	610	1	1	1
High	MS Amanda 2.0 (A11)	Selected	TGppGPSGIAGPpGPpGAAGK	P3(Oxidation); P4(Oxidation); P13(Oxidation); P16(Oxidation)	1	Q01149	Q01149	0	2	0.0473	0	1	1	902.448	1803.89	1803.89	0.72	0.00065	HCD (High Energy Collision Dissociation)	MS2	5.25561	107.669	11.2826	3695	200408_Col_s13.raw	F14	596.55	596.55	976	1	1	1
High	MS Amanda 2.0 (A11)	Selected	GQAGVmGFpGpKGTAGEpGK	M6(Oxidation); P9(Oxidation); P11(Oxidation); P18(Oxidation)	1	P11087	P11087	1	2	0.0428	0	1	1	953.951	1906.89	1906.9	-0.93	-0.00089	HCD (High Energy Collision Dissociation)	MS2	0	44.247	11.0949	3841	200408_Col_s4.raw	F4	596.22	596.22	810	1	1	1
High	MS Amanda 2.0 (A11)	Selected	GEVGLpGLSGPVGPpGNpGTNGLTGAK	P6(Oxidation); P15(Oxidation); P18(Oxidation)	1	Q01149	Q01149	0	2	0.0453	0	1	1	1224.62	2448.23	2448.24	-0.85	-0.00104	HCD (High Energy Collision Dissociation)	MS2	12.1183	200	15.6088	6214	200408_Col_s15.raw	F16	596.12	596.12	1220	1	1	1
High	MS Amanda 2.0 (A11)	Unambiguous	GESGNKGEpGSVGAQGPpGPSGEEGKR	P9(Oxidation); P18(Oxidation)	1	Q01149	Q01149	2	3	0.0817	0	1	1	852.064	2554.18	2554.18	0.36	0.00031	HCD (High Energy Collision Dissociation)	MS2	8.31315	86.836	9.3485	2560	200408_Col_s16.raw	F17	596.04	596.04	785	1	1	1
High	MS Amanda 2.0 (A11)	Selected	GPpGPMGPpGLAGPpGESGR	P3(Oxidation); P9(Oxidation); P15(Oxidation)	1	P11087	P11087	0	2	0.0469	0	1	1	916.934	1832.86	1832.86	0.38	0.00035	HCD (High Energy Collision Dissociation)	MS2	0	67.387	13.606	5238	200408_Col_s16.raw	F17	596	596	756	1	1	1
High	MS Amanda 2.0 (A11)	Selected	GPpGPMGPpGLAGPpGESGR	P3(Oxidation); P9(Oxidation); P15(Oxidation)	1	P11087	P11087	0	2	0.0438	0	1	1	916.935	1832.86	1832.86	1.32	0.00121	HCD (High Energy Collision Dissociation)	MS2	51.5409	58.002	14.0943	5533	200408_Col_s7.raw	F7	595.83	595.83	746	1	1	1
High	MS Amanda 2.0 (A11)	Unambiguous	GETGPAGRpGEVGPpGPpGPAGEk	P9(Oxidation); P15(Oxidation); P18(Oxidation); K24(Oxidation)	1	P11087	P11087	0	2	0.0903	0	1	1	1116.53	2232.05	2232.05	-1.62	-0.00181	HCD (High Energy Collision Dissociation)	MS2	0	38.383	10.3388	3537	200408_Col_s5.raw	F5	595.05	595.05	970	1	1	1
High	MS Amanda 2.0 (A11)	Unambiguous	GDTGApGApGSQGApGLQGmpGER	P6(Oxidation); P9(Oxidation); P15(Oxidation); M20(Oxidation); P21(Oxidation)	1	P11087	P11087	0	2	0.8167	0	1	1	1123	2244.98	2244.98	2.49	0.0028	HCD (High Energy Collision Dissociation)	MS2	1.97904	6.802	10.4689	3533	200408_Col_s2.raw	F2	594.21	594.21	308	1	1	1
High	MS Amanda 2.0 (A11)	Selected	GFSGLQGpPGSpGSpGEQGPSGASGPAGPR	P8(Oxidation); P12(Oxidation); P15(Oxidation)	1	P11087	P11087	0	3	0.1186	0	1	1	899.082	2695.23	2695.23	-1.29	-0.00116	HCD (High Energy Collision Dissociation)	MS2	0	200	15.7257	6300	200408_Col_s7.raw	F7	594.17	594.17	659	1	1	1
High	MS Amanda 2.0 (A11)	Unambiguous	GPpGPMGPpGLAGPpGESGR	P3(Oxidation); P9(Oxidation); P15(Oxidation)	1	P11087	P11087	0	2	0.0502	0	1	1	916.934	1832.86	1832.86	0.38	0.00035	HCD (High Energy Collision Dissociation)	MS2	19.4119	200	14.8291	5912	200408_Col_s7.raw	F7	593.9	593.9	756	1	1	1
High	MS Amanda 2.0 (A11)	Selected	GQAGVmGFpGpKGTAGEpGK	M6(Oxidation); P9(Oxidation); P11(Oxidation); P18(Oxidation)	1	P11087	P11087	1	2	0.0427	0	1	1	953.952	1906.9	1906.9	-0.23	-0.00022	HCD (High Energy Collision Dissociation)	MS2	0	44.839	11.2213	4040	200408_Col_s1.raw	F1	593.83	593.83	809	1	1	1
High	MS Amanda 2.0 (A11)	Selected	GLpGIAGALGEpGPLGISGPpGAR	P3(Oxidation); P12(Oxidation); P21(Oxidation)	1	Q01149	Q01149	0	2	0.0424	0	1	1	1080.08	2159.15	2159.15	0.02	2e-05	HCD (High Energy Collision Dissociation)	MS2	7.61146	12.731	16.2938	6494	200408_Col_s13.raw	F14	593.76	593.76	930	1	1	1
High	MS Amanda 2.0 (A11)	Selected	GEVGLpGLSGPVGPpGNpGTNGLTGAk	P6(Oxidation); P15(Oxidation); P18(Oxidation); K27(Oxidation)	1	Q01149	Q01149	0	2	0.0491	0	1	1	1232.62	2464.23	2464.23	-0.67	-0.00082	HCD (High Energy Collision Dissociation)	MS2	3.58922	1.159	15.4196	6998	200408_Col_s5.raw	F5	593.62	593.62	1314	1	1	1
High	MS Amanda 2.0 (A11)	Selected	GEPGppGPAGAAGPAGNpGADGQpGAK	P5(Oxidation); P6(Oxidation); P18(Oxidation); P24(Oxidation)	1	P11087	P11087	0	2	0.0471	0	1	1	1158.53	2316.05	2316.05	0.39	0.00045	HCD (High Energy Collision Dissociation)	MS2	0	14.04	10.4899	3253	200408_Col_s7.raw	F7	593.41	593.41	630	1	1	1
High	MS Amanda 2.0 (A11)	Selected	GDRGETGPAGPpGAPGApGAPGPVGPAGK	P12(Oxidation); P18(Oxidation)	1	P11087	P11087	1	2	0.0081	0	1	1	1241.11	2481.21	2481.21	0.7	0.00087	HCD (High Energy Collision Dissociation)	MS2	31.4307	61.78	11.5392	3873	200408_Col_s12.raw	F13	593.33	593.33	1223	1	1	1
High	MS Amanda 2.0 (A11)	Selected	GPpGAVGSpGVNGApGEAGR	P3(Oxidation); P9(Oxidation); P15(Oxidation)	1	Q01149	Q01149	0	2	0.05	0	1	1	876.418	1751.83	1751.83	-0.82	-0.00072	HCD (High Energy Collision Dissociation)	MS2	6.93374	41.257	10.0928	3262	200408_Col_s3.raw	F3	593.15	593.15	776	1	1	1
High	MS Amanda 2.0 (A11)	Selected	GPpGPMGPPGLAGPpGESGR	P3(Oxidation); P15(Oxidation)	1	P11087	P11087	0	2	0.047	0	1	1	908.936	1816.87	1816.86	0.54	0.00049	HCD (High Energy Collision Dissociation)	MS2	23.0615	80.15	13.8087	5379	200408_Col_s15.raw	F16	593.09	593.09	773	1	1	1
High	MS Amanda 2.0 (A11)	Unambiguous	GEAGAVGApGSAGASGPGGLpGER	P9(Oxidation); P21(Oxidation)	1	Q01149	Q01149	0	2	0.1683	0	1	1	1005.98	2010.95	2010.95	2.01	0.00202	HCD (High Energy Collision Dissociation)	MS2	12.4183	37.251	11.7491	4415	200408_Col_s2.raw	F2	592.94	592.94	925	1	1	1
High	MS Amanda 2.0 (A11)	Unambiguous	GDAGpAGPKGEpGSpGENGApGQMGPR	P5(Oxidation); P12(Oxidation); P15(Oxidation); P21(Oxidation)	1	P11087	P11087	1	2	0.1142	0	1	1	1255.05	2509.1	2509.1	-1.24	-0.00156	HCD (High Energy Collision Dissociation)	MS2	13.2895	73.74	9.8907	2897	200408_Col_s7.raw	F7	592.84	592.84	319	1	1	1
High	MS Amanda 2.0 (A11)	Selected	GPpGPMGPpGLAGPpGESGR	P3(Oxidation); P9(Oxidation); P15(Oxidation)	1	P11087	P11087	0	2	0.0455	0	1	1	916.934	1832.86	1832.86	0.32	0.00029	HCD (High Energy Collision Dissociation)	MS2	8.14172	63.168	13.7266	5289	200408_Col_s12.raw	F13	592.73	592.73	756	1	1	1
High	MS Amanda 2.0 (A11)	Selected	GQAGVmGFpGpKGTAGEpGK	M6(Oxidation); P9(Oxidation); P11(Oxidation); P18(Oxidation)	1	P11087	P11087	1	2	0.0459	0	1	1	953.952	1906.9	1906.9	-0.23	-0.00022	HCD (High Energy Collision Dissociation)	MS2	0	54.493	11.2071	3991	200408_Col_s3.raw	F3	592.56	592.56	809	1	1	1
High	MS Amanda 2.0 (A11)	Unambiguous	GSPGADGPAGSpGTPGPQGIAGQR	P12(Oxidation)	1	P11087	P11087	0	2	0.1754	0	1	1	1053	2105	2105	0.19	0.0002	HCD (High Energy Collision Dissociation)	MS2	0	43.051	11.8608	4053	200408_Col_s14.raw	F15	592.23	592.23	839	1	1	1
High	MS Amanda 2.0 (A11)	Selected	GEAGPpGPAGFAGPpGADGQpGAK	P6(Oxidation); P15(Oxidation); P21(Oxidation)	1	P11087	P11087	0	2	0.0425	0	1	1	1054.49	2107.97	2107.97	0.87	0.00092	HCD (High Energy Collision Dissociation)	MS2	22.7678	20.138	12.4715	4514	200408_Col_s7.raw	F7	591.88	591.88	625	1	1	1
High	MS Amanda 2.0 (A11)	Selected	GPpGPMGPpGLAGPpGESGR	P3(Oxidation); P9(Oxidation); P15(Oxidation)	1	P11087	P11087	0	2	0.0489	0	1	1	916.933	1832.86	1832.86	0.05	5e-05	HCD (High Energy Collision Dissociation)	MS2	36.2455	71.447	14.2891	5802	200408_Col_s8.raw	F8	591.79	591.79	757	1	1	1
High	MS Amanda 2.0 (A11)	Selected	GApGDRGEAGPpGPAGFAGPpGADGQPGAK	P3(Oxidation); P12(Oxidation); P21(Oxidation)	1	P11087	P11087	1	3	0.0394	0	1	1	887.746	2661.22	2661.23	-1.7	-0.00151	HCD (High Energy Collision Dissociation)	MS2	6.20571	32.966	12.0487	4343	200408_Col_s8.raw	F8	591.65	591.65	771	1	1	1
High	MS Amanda 2.0 (A11)	Selected	GApGDRGEAGppGPAGFAGppGADGQpGAK	P3(Oxidation); P11(Oxidation); P12(Oxidation); P20(Oxidation); P21(Oxidation); P27(Oxidation)	1	P11087	P11087	1	3	0.0397	0	1	1	903.741	2709.21	2709.21	-1.44	-0.0013	HCD (High Energy Collision Dissociation)	MS2	4.93633	56.148	11.3483	3758	200408_Col_s7.raw	F7	591.42	591.42	517	1	1	1
High	MS Amanda 2.0 (A11)	Unambiguous	GEAGAVGApGSAGASGPGGLpGER	P9(Oxidation); P21(Oxidation)	1	Q01149	Q01149	0	2	0.1684	0	1	1	1005.98	2010.94	2010.95	-2.17	-0.00219	HCD (High Energy Collision Dissociation)	MS2	0	35.145	11.8037	4168	200408_Col_s8.raw	F8	591.39	591.39	801	1	1	1
High	MS Amanda 2.0 (A11)	Unambiguous	GEVGLpGLSGPVGppGNpGTNGLTGAk	P6(Oxidation); P14(Oxidation); P15(Oxidation); P18(Oxidation); K27(Oxidation)	1	Q01149	Q01149	0	2	0.1698	0	1	1	1240.62	2480.23	2480.23	0.21	0.00026	HCD (High Energy Collision Dissociation)	MS2	29.221	109.757	15.3465	6370	200408_Col_s8.raw	F8	591.31	591.31	1215	1	1	1
High	MS Amanda 2.0 (A11)	Selected	GPpGPMGPpGLAGPpGESGR	P3(Oxidation); P9(Oxidation); P15(Oxidation)	1	P11087	P11087	0	2	0.049	0	1	1	916.934	1832.86	1832.86	0.12	0.00011	HCD (High Energy Collision Dissociation)	MS2	0	12.613	13.5306	5795	200408_Col_s5.raw	F5	591.2	591.2	757	1	1	1
High	MS Amanda 2.0 (A11)	Selected	GApGDRGEAGPpGPAGFAGPPGADGQPGAK	P3(Oxidation); P12(Oxidation)	1	P11087	P11087	1	3	0.0418	0	1	1	882.416	2645.23	2645.23	-0.29	-0.00025	HCD (High Energy Collision Dissociation)	MS2	16.1884	17.41	12.6177	4550	200408_Col_s13.raw	F14	591.2	591.2	913	1	1	1
High	MS Amanda 2.0 (A11)	Selected	GFSGLQGppGSpGSpGEQGPSGASGpAGPR	P8(Oxidation); P9(Oxidation); P12(Oxidation); P15(Oxidation); P26(Oxidation)	1	P11087	P11087	0	3	0.0394	0	1	1	909.747	2727.23	2727.22	0.47	0.00042	HCD (High Energy Collision Dissociation)	MS2	14.1098	26.468	12.5344	4557	200408_Col_s7.raw	F7	591.19	591.19	561	1	1	1
High	MS Amanda 2.0 (A11)	Unambiguous	GESGNKGEpGSVGAQGPpGPSGEEGKR	P9(Oxidation); P18(Oxidation)	1	Q01149	Q01149	2	3	0.0842	0	1	1	852.062	2554.17	2554.18	-1.43	-0.00122	HCD (High Energy Collision Dissociation)	MS2	21.2915	45.157	9.4534	2919	200408_Col_s5.raw	F5	591.05	591.05	765	1	1	1
High	MS Amanda 2.0 (A11)	Selected	TGppGPSGIAGppGPpGAAGK	P3(Oxidation); P4(Oxidation); P12(Oxidation); P13(Oxidation); P16(Oxidation)	1	Q01149	Q01149	0	2	0.044	0	1	1	910.444	1819.88	1819.88	-0.51	-0.00047	HCD (High Energy Collision Dissociation)	MS2	8.77323	53.2	10.9838	3843	200408_Col_s3.raw	F3	590.98	590.98	935	1	1	1
High	MS Amanda 2.0 (A11)	Unambiguous	HGNRGEpGPAGSVGPVGAVGPR	P7(Oxidation)	1	Q01149	Q01149	1	3	0.076	0	1	1	681.015	2041.03	2041.03	-1.38	-0.00094	HCD (High Energy Collision Dissociation)	MS2	6.68201	13.447	11.6527	4063	200408_Col_s8.raw	F8	590.95	590.95	1151	1	1	1
High	MS Amanda 2.0 (A11)	Unambiguous	HGNRGEpGPAGSVGPVGAVGPR	P7(Oxidation)	1	Q01149	Q01149	1	3	0.086	0	1	1	681.016	2041.03	2041.03	0.14	0.0001	HCD (High Energy Collision Dissociation)	MS2	0	10.111	12.049	4738	200408_Col_s5.raw	F5	590.45	590.45	1134	1	1	1
High	MS Amanda 2.0 (A11)	Selected	GPpGPMGPpGLAGPpGESGR	P3(Oxidation); P9(Oxidation); P15(Oxidation)	1	P11087	P11087	0	2	0.047	0	1	1	916.934	1832.86	1832.86	0.52	0.00047	HCD (High Energy Collision Dissociation)	MS2	61.1777	37.84	12.7224	4660	200408_Col_s16.raw	F17	590.28	590.28	747	1	1	1
High	MS Amanda 2.0 (A11)	Selected	GPpGPmGPPGLAGPpGESGR	P3(Oxidation); M6(Oxidation); P15(Oxidation)	1	P11087	P11087	0	2	0.0444	0	1	1	916.934	1832.86	1832.86	0.78	0.00072	HCD (High Energy Collision Dissociation)	MS2	52.7336	51.507	12.6504	4595	200408_Col_s12.raw	F13	590.16	590.16	740	1	1	1
High	MS Amanda 2.0 (A11)	Unambiguous	VGppGPSGNAGppGppGPVGK	P3(Oxidation); P4(Oxidation); P12(Oxidation); P13(Oxidation); P15(Oxidation); P16(Oxidation)	1	P11087	P11087	0	2	0.0905	0	1	1	944.955	1888.9	1888.9	-0.48	-0.00046	HCD (High Energy Collision Dissociation)	MS2	0	74.349	9.9114	2909	200408_Col_s7.raw	F7	590.09	590.09	889	1	1	1
High	MS Amanda 2.0 (A11)	Selected	GPpGPMGPpGLAGPpGESGR	P3(Oxidation); P9(Oxidation); P15(Oxidation)	1	P11087	P11087	0	2	0.0454	0	1	1	916.935	1832.86	1832.86	1.32	0.00121	HCD (High Energy Collision Dissociation)	MS2	5.69459	107.596	15.6622	6796	200408_Col_s4.raw	F4	589.85	589.85	746	1	1	1
High	MS Amanda 2.0 (A11)	Selected	TGppGPSGIAGPpGPpGAAGK	P3(Oxidation); P4(Oxidation); P13(Oxidation); P16(Oxidation)	1	Q01149	Q01149	0	2	0.0454	0	1	1	902.447	1803.89	1803.89	-0.22	-0.0002	HCD (High Energy Collision Dissociation)	MS2	17.8616	90.175	11.1667	3620	200408_Col_s14.raw	F15	589.82	589.82	983	1	1	1
High	MS Amanda 2.0 (A11)	Selected	GEPGppGPAGAAGpAGNpGADGQpGAK	P5(Oxidation); P6(Oxidation); P14(Oxidation); P18(Oxidation); P24(Oxidation)	1	P11087	P11087	0	2	0.0047	0	1	1	1166.53	2332.05	2332.04	1	0.00116	HCD (High Energy Collision Dissociation)	MS2	20.2258	39.573	10.0241	3318	200408_Col_s5.raw	F5	589.46	589.46	553	1	1	1
High	MS Amanda 2.0 (A11)	Unambiguous	GETGPAGPpGApGApGApGPVGPAGK	P9(Oxidation); P12(Oxidation); P15(Oxidation); P18(Oxidation)	1	P11087	P11087	0	2	0.0822	0	1	1	1093.03	2185.05	2185.05	1.36	0.00149	HCD (High Energy Collision Dissociation)	MS2	0	29.944	10.9533	3962	200408_Col_s5.raw	F5	589.32	589.32	1012	1	1	1
High	MS Amanda 2.0 (A11)	Selected	GDAGPAGPkGEpGSpGENGApGQmGPR	K9(Oxidation); P12(Oxidation); P15(Oxidation); P21(Oxidation); M24(Oxidation)	1	P11087	P11087	1	2	0.0414	0	1	1	1263.05	2525.09	2525.1	-0.77	-0.00097	HCD (High Energy Collision Dissociation)	MS2	0	66.102	9.4124	2893	200408_Col_s5.raw	F5	588.8	588.8	231	1	1	1
High	MS Amanda 2.0 (A11)	Selected	GPpGAQGPpGSpGPLGIAGLTGAR	P3(Oxidation); P9(Oxidation); P12(Oxidation)	1	P08121	P08121	0	2	0.0476	0	1	1	1065.55	2130.1	2130.09	1.03	0.00109	HCD (High Energy Collision Dissociation)	MS2	15.6845	65.187	15.9981	7183	200408_Col_s2.raw	F2	588.73	588.73	1165	1	1	1
High	MS Amanda 2.0 (A11)	Selected	GPpGPMGPpGLAGPpGESGR	P3(Oxidation); P9(Oxidation); P15(Oxidation)	1	P11087	P11087	0	2	0.0453	0	1	1	916.933	1832.86	1832.86	-0.08	-8e-05	HCD (High Energy Collision Dissociation)	MS2	23.6906	39.867	12.7472	4804	200408_Col_s6.raw	F6	588.69	588.69	755	1	1	1
High	MS Amanda 2.0 (A11)	Unambiguous	GESGNkGEpGSVGAQGPpGPSGEEGKR	K6(Oxidation); P9(Oxidation); P18(Oxidation)	1	Q01149	Q01149	2	3	0.0838	0	1	1	857.395	2570.17	2570.17	-0.68	-0.00058	HCD (High Energy Collision Dissociation)	MS2	7.06115	97.882	9.2927	2581	200408_Col_s8.raw	F8	588.35	588.35	753	1	1	1
High	MS Amanda 2.0 (A11)	Selected	GPpGPMGPPGLAGPpGESGR	P3(Oxidation); P15(Oxidation)	1	P11087	P11087	0	2	0.047	0	1	1	908.938	1816.87	1816.86	2.63	0.00239	HCD (High Energy Collision Dissociation)	MS2	15.1653	3.748	13.4538	5632	200408_Col_s2.raw	F2	588.24	588.24	766	1	1	1
High	MS Amanda 2.0 (A11)	Unambiguous	GLpGIAGALGEpGPLGISGppGAR	P3(Oxidation); P12(Oxidation); P20(Oxidation); P21(Oxidation)	1	Q01149	Q01149	0	2	0.0901	0	1	1	1088.07	2175.14	2175.14	0.68	0.00074	HCD (High Energy Collision Dissociation)	MS2	6.63701	7.578	16.2752	7337	200408_Col_s2.raw	F2	587.46	587.46	1053	1	1	1
High	MS Amanda 2.0 (A11)	Selected	GPpGPmGPPGLAGPpGESGR	P3(Oxidation); M6(Oxidation); P15(Oxidation)	1	P11087	P11087	0	2	0.0443	0	1	1	916.933	1832.86	1832.86	-0.62	-0.00056	HCD (High Energy Collision Dissociation)	MS2	22.8259	60.448	12.4029	4585	200408_Col_s8.raw	F8	587.02	587.02	734	1	1	1
High	MS Amanda 2.0 (A11)	Selected	GPpGSAGSpGKDGLNGLpGPIGppGPR	P3(Oxidation); P9(Oxidation); P18(Oxidation); P23(Oxidation); P24(Oxidation)	1	P11087	P11087	1	2	0.0001	0	1	1	1243.62	2486.23	2486.23	1.41	0.00175	HCD (High Energy Collision Dissociation)	MS2	14.1898	30.703	12.9205	5363	200408_Col_s5.raw	F5	586.96	586.96	1262	1	1	1
High	MS Amanda 2.0 (A11)	Selected	TGpPGpSGIAGPpGPpGAAGK	P3(Oxidation); P6(Oxidation); P13(Oxidation); P16(Oxidation)	1	Q01149	Q01149	0	2	0	0	1	1	902.448	1803.89	1803.89	0.45	0.00041	HCD (High Energy Collision Dissociation)	MS2	13.5092	42.507	11.1139	3970	200408_Col_s1.raw	F1	586.81	586.81	1009	1	1	1
High	MS Amanda 2.0 (A11)	Unambiguous	GQAGVmGFPGPkGTAGEpGK	M6(Oxidation); K12(Oxidation); P18(Oxidation)	1	P11087	P11087	1	3	0.1159	0	1	1	630.972	1890.9	1890.9	-0.12	-7e-05	HCD (High Energy Collision Dissociation)	MS2	62.9104	41.615	11.882	4152	200408_Col_s15.raw	F16	586.66	586.66	949	1	1	1
High	MS Amanda 2.0 (A11)	Selected	GEVGLpGLSGPVGPpGNpGTNGLTGAk	P6(Oxidation); P15(Oxidation); P18(Oxidation); K27(Oxidation)	1	Q01149	Q01149	0	2	0.0454	0	1	1	1232.62	2464.23	2464.23	-0.86	-0.00106	HCD (High Energy Collision Dissociation)	MS2	0.758162	6.937	15.5636	6793	200408_Col_s3.raw	F3	586.44	586.44	1277	1	1	1
High	MS Amanda 2.0 (A11)	Unambiguous	GPpGPMGPpGLAGPpGESGR	P3(Oxidation); P9(Oxidation); P15(Oxidation)	1	P11087	P11087	0	2	0.0511	0	1	1	916.933	1832.86	1832.86	-0.95	-0.00087	HCD (High Energy Collision Dissociation)	MS2	36.805	7.564	13.1497	5282	200408_Col_s4.raw	F4	585.54	585.54	713	1	1	1
High	MS Amanda 2.0 (A11)	Selected	GEVGLpGLSGPVGPpGNpGTNGLTGAk	P6(Oxidation); P15(Oxidation); P18(Oxidation); K27(Oxidation)	1	Q01149	Q01149	0	2	0	0	1	1	1232.62	2464.23	2464.23	-0.27	-0.00033	HCD (High Energy Collision Dissociation)	MS2	86.0175	30.008	15.6147	6216	200408_Col_s15.raw	F16	585.52	585.52	1296	1	1	1
High	MS Amanda 2.0 (A11)	Selected	GFSGLQGPpGSpGSpGEQGPSGASGPAGPR	P9(Oxidation); P12(Oxidation); P15(Oxidation)	1	P11087	P11087	0	3	0.0376	0	1	1	899.085	2695.24	2695.23	2.72	0.00245	HCD (High Energy Collision Dissociation)	MS2	4.24474	22.632	13.7671	5853	200408_Col_s2.raw	F2	585.5	585.5	760	1	1	1
High	MS Amanda 2.0 (A11)	Selected	GPpGPMGPpGLAGPpGESGR	P3(Oxidation); P9(Oxidation); P15(Oxidation)	1	P11087	P11087	0	2	0.0453	0	1	1	916.933	1832.86	1832.86	-0.55	-0.0005	HCD (High Energy Collision Dissociation)	MS2	0	33.257	13.7268	5816	200408_Col_s1.raw	F1	585.49	585.49	738	1	1	1
High	MS Amanda 2.0 (A11)	Selected	GPpGPmGPPGLAGPpGESGR	P3(Oxidation); M6(Oxidation); P15(Oxidation)	1	P11087	P11087	0	2	0.0477	0	1	1	916.934	1832.86	1832.86	0.45	0.00041	HCD (High Energy Collision Dissociation)	MS2	74.4898	13.48	12.4312	4432	200408_Col_s13.raw	F14	585.4	585.4	754	1	1	1
High	MS Amanda 2.0 (A11)	Unambiguous	GPpGPAGKpGDDGEAGKpGK	P3(Oxidation); P9(Oxidation); P18(Oxidation)	1	P28481	P28481	0	2	0.0974	0	1	1	918.94	1836.87	1836.87	0.26	0.00024	HCD (High Energy Collision Dissociation)	MS2	0	65.964	7.7369	1898	200408_Col_s5.raw	F5	585.21	585.21	776	1	1	1
High	MS Amanda 2.0 (A11)	Selected	VGppGPSGNAGPpGppGPVGK	P3(Oxidation); P4(Oxidation); P13(Oxidation); P15(Oxidation); P16(Oxidation)	1	P11087	P11087	0	2	0.0458	0	1	1	936.96	1872.91	1872.91	1.75	0.00164	HCD (High Energy Collision Dissociation)	MS2	0	69.292	10.2405	3154	200408_Col_s15.raw	F16	585.07	585.07	960	1	1	1
High	MS Amanda 2.0 (A11)	Unambiguous	GEVGLpGLSGPVGppGNpGTNGLTGAk	P6(Oxidation); P14(Oxidation); P15(Oxidation); P18(Oxidation); K27(Oxidation)	1	Q01149	Q01149	0	2	0.1699	0	1	1	1240.62	2480.22	2480.23	-0.87	-0.00108	HCD (High Energy Collision Dissociation)	MS2	15.5529	195.85	15.3511	6100	200408_Col_s15.raw	F16	584.85	584.85	1235	1	1	1
High	MS Amanda 2.0 (A11)	Selected	GNDGAVGAAGPpGPTGPTGPpGFPGAVGAK	P12(Oxidation); P21(Oxidation)	1	P11087	P11087	0	2	0.0455	0	1	1	1280.63	2560.25	2560.24	2.41	0.00309	HCD (High Energy Collision Dissociation)	MS2	6.33123	71.79	14.2685	5609	200408_Col_s16.raw	F17	584.82	584.82	1158	1	1	1
High	MS Amanda 2.0 (A11)	Unambiguous	GDGGPpGmTGFpGAAGR	P6(Oxidation); M8(Oxidation); P12(Oxidation)	1	Q01149	Q01149	0	2	0.1291	0	1	1	775.339	1549.67	1549.67	0.7	0.00054	HCD (High Energy Collision Dissociation)	MS2	4.31727	29.89	11.1196	4075	200408_Col_s5.raw	F5	584.42	584.42	215	1	1	1
High	MS Amanda 2.0 (A11)	Selected	GPpGPMGPpGLAGPpGESGR	P3(Oxidation); P9(Oxidation); P15(Oxidation)	1	P11087	P11087	0	2	0.0483	0	1	1	916.934	1832.86	1832.86	0.25	0.00023	HCD (High Energy Collision Dissociation)	MS2	8.58144	52.561	14.298	6181	200408_Col_s1.raw	F1	584.4	584.4	757	1	1	1
High	MS Amanda 2.0 (A11)	Selected	TGppGPSGIAGPpGPpGAAGK	P3(Oxidation); P4(Oxidation); P13(Oxidation); P16(Oxidation)	1	Q01149	Q01149	0	2	0.0455	0	1	1	902.446	1803.88	1803.89	-1.44	-0.0013	HCD (High Energy Collision Dissociation)	MS2	65.6137	48.429	11.2533	3802	200408_Col_s8.raw	F8	583.9	583.9	962	1	1	1
High	MS Amanda 2.0 (A11)	Selected	GEPGppGPAGAAGPAGNPGADGQpGAk	P5(Oxidation); P6(Oxidation); P24(Oxidation); K27(Oxidation)	1	P11087	P11087	0	2	0.0157	0	1	1	1158.53	2316.05	2316.05	0.28	0.00033	HCD (High Energy Collision Dissociation)	MS2	5.38397	115.205	10.6235	3296	200408_Col_s14.raw	F15	583.81	583.81	624	1	1	1
High	MS Amanda 2.0 (A11)	Unambiguous	GDAGPAGPkGEpGSpGENGApGQMGPR	K9(Oxidation); P12(Oxidation); P15(Oxidation); P21(Oxidation)	1	P11087	P11087	1	2	0.0872	0	1	1	1255.05	2509.1	2509.1	-0.66	-0.00083	HCD (High Energy Collision Dissociation)	MS2	0	43.838	10.1918	3080	200408_Col_s7.raw	F7	583.15	583.15	326	1	1	1
High	MS Amanda 2.0 (A11)	Selected	GEPGppGPAGAAGpAGNpGADGQpGAK	P5(Oxidation); P6(Oxidation); P14(Oxidation); P18(Oxidation); P24(Oxidation)	1	P11087	P11087	0	2	0.0651	0	1	1	1166.52	2332.04	2332.04	-1.83	-0.00213	HCD (High Energy Collision Dissociation)	MS2	0	11.573	9.8458	3195	200408_Col_s5.raw	F5	583.09	583.09	483	1	1	1
High	MS Amanda 2.0 (A11)	Selected	GQAGVMGFpGPkGTAGEpGKAGER	P9(Oxidation); K12(Oxidation); P18(Oxidation)	1	P11087	P11087	2	2	0.0176	0	1	1	1152.56	2304.11	2304.1	0.89	0.00102	HCD (High Energy Collision Dissociation)	MS2	0	38.557	12.1726	4419	200408_Col_s6.raw	F6	582.67	582.67	1128	1	1	1
High	MS Amanda 2.0 (A11)	Unambiguous	GETGPAGRpGEVGPpGppGPAGEK	P9(Oxidation); P15(Oxidation); P17(Oxidation); P18(Oxidation)	1	P11087	P11087	0	2	0.1065	0	1	1	1116.53	2232.05	2232.05	0.35	0.00039	HCD (High Energy Collision Dissociation)	MS2	10.0322	44.71	10.0658	3347	200408_Col_s5.raw	F5	582.57	582.57	986	1	1	1
High	MS Amanda 2.0 (A11)	Selected	GEVGLpGLSGPVGPpGNpGTNGLTGAk	P6(Oxidation); P15(Oxidation); P18(Oxidation); K27(Oxidation)	1	Q01149	Q01149	0	2	0.0455	0	1	1	1232.62	2464.23	2464.23	-0.67	-0.00082	HCD (High Energy Collision Dissociation)	MS2	0.730672	23.91	15.5781	6178	200408_Col_s13.raw	F14	582.25	582.25	1314	1	1	1
High	MS Amanda 2.0 (A11)	Selected	TGppGPSGIAGPpGPpGAAGK	P3(Oxidation); P4(Oxidation); P13(Oxidation); P16(Oxidation)	1	Q01149	Q01149	0	2	0.0456	0	1	1	902.448	1803.89	1803.89	1	0.0009	HCD (High Energy Collision Dissociation)	MS2	0	28.734	11.8711	4060	200408_Col_s14.raw	F15	582.2	582.2	959	1	1	1
High	MS Amanda 2.0 (A11)	Unambiguous	GDTGApGApGSQGApGLQGMpGER	P6(Oxidation); P9(Oxidation); P15(Oxidation); P21(Oxidation)	1	P11087	P11087	0	2	0.1168	0	1	1	1115	2228.99	2228.98	2.42	0.0027	HCD (High Energy Collision Dissociation)	MS2	2.11079	3.965	11.963	4571	200408_Col_s2.raw	F2	581.89	581.89	360	1	1	1
High	MS Amanda 2.0 (A11)	Selected	TGPpGPSGIAGPpGPpGAAGK	P4(Oxidation); P13(Oxidation); P16(Oxidation)	1	Q01149	Q01149	0	2	0.044	0	1	1	894.45	1787.89	1787.89	0.28	0.00025	HCD (High Energy Collision Dissociation)	MS2	7.11112	21.18	11.4641	4310	200408_Col_s5.raw	F5	581.85	581.85	1065	1	1	1
High	MS Amanda 2.0 (A11)	Selected	GPpGPMGPpGLAGPpGESGR	P3(Oxidation); P9(Oxidation); P15(Oxidation)	1	P11087	P11087	0	2	0.0489	0	1	1	916.933	1832.86	1832.86	-0.35	-0.00032	HCD (High Energy Collision Dissociation)	MS2	52.1619	11.066	13.2709	4976	200408_Col_s14.raw	F15	581.84	581.84	749	1	1	1
High	MS Amanda 2.0 (A11)	Selected	GLpGIAGALGEpGPLGISGPpGAR	P3(Oxidation); P12(Oxidation); P21(Oxidation)	1	Q01149	Q01149	0	2	0.0454	0	1	1	1080.08	2159.15	2159.15	1.27	0.00137	HCD (High Energy Collision Dissociation)	MS2	64.8925	73.258	16.4842	6638	200408_Col_s12.raw	F13	581.81	581.81	922	1	1	1
High	MS Amanda 2.0 (A11)	Selected	GENGIVGPTGSVGAAGPSGPNGPpGPVGSR	P24(Oxidation)	1	Q01149	Q01149	0	3	0.0392	0	1	1	872.433	2615.28	2615.28	0.94	0.00082	HCD (High Energy Collision Dissociation)	MS2	2.5793	8.545	13.2763	5616	200408_Col_s5.raw	F5	581.53	581.53	1323	1	1	1
High	MS Amanda 2.0 (A11)	Selected	GEpGPpGPAGAAGPAGNpGADGQpGAk	P3(Oxidation); P6(Oxidation); P18(Oxidation); P24(Oxidation); K27(Oxidation)	1	P11087	P11087	0	2	0	0	1	1	1166.53	2332.04	2332.04	0.26	0.00031	HCD (High Energy Collision Dissociation)	MS2	0	6.112	10.2015	3442	200408_Col_s5.raw	F5	581.34	581.34	530	1	1	1
High	MS Amanda 2.0 (A11)	Unambiguous	GFpGLpGPSGEPGKQGPSGSSGER	P3(Oxidation); P6(Oxidation)	1	P11087	P11087	1	2	0.1797	0	1	1	1136.04	2271.06	2271.06	0.38	0.00044	HCD (High Energy Collision Dissociation)	MS2	0	24.241	13.0572	5462	200408_Col_s5.raw	F5	581.21	581.21	823	1	1	1
High	MS Amanda 2.0 (A11)	Selected	GDRGETGPAGPpGAPGApGAPGPVGPAGK	P12(Oxidation); P18(Oxidation)	1	P11087	P11087	1	2	0.044	0	1	1	1241.11	2481.22	2481.21	2.08	0.00258	HCD (High Energy Collision Dissociation)	MS2	17.2521	80.387	11.5581	3943	200408_Col_s15.raw	F16	581.08	581.08	1256	1	1	1
High	MS Amanda 2.0 (A11)	Unambiguous	GETGPAGRpGEVGPpGPpGPAGEK	P9(Oxidation); P15(Oxidation); P18(Oxidation)	1	P11087	P11087	0	2	0.0975	0	1	1	1108.53	2216.06	2216.06	-0.18	-0.0002	HCD (High Energy Collision Dissociation)	MS2	3.09512	71.212	10.5006	3266	200408_Col_s16.raw	F17	581.01	581.01	1054	1	1	1
High	MS Amanda 2.0 (A11)	Selected	GQAGVMGFpGpKGTAGEpGKAGER	P9(Oxidation); P11(Oxidation); P18(Oxidation)	1	P11087	P11087	2	2	0.0973	0	1	1	1152.56	2304.1	2304.1	0.46	0.00053	HCD (High Energy Collision Dissociation)	MS2	0	52.277	12.1094	4618	200408_Col_s3.raw	F3	580.99	580.99	1102	1	1	1
High	MS Amanda 2.0 (A11)	Unambiguous	EGSPGAEGSPGRDGApGAK	P16(Oxidation)	1	P11087	P11087	1	2	0.2159	0	1	1	856.894	1712.78	1712.78	-1.1	-0.00094	HCD (High Energy Collision Dissociation)	MS2	0	69.256	8.4018	2089	200408_Col_s12.raw	F13	580.92	580.92	553	1	1	1
High	MS Amanda 2.0 (A11)	Selected	GApGDRGEAGppGPAGFAGPpGADGQpGAK	P3(Oxidation); P11(Oxidation); P12(Oxidation); P21(Oxidation); P27(Oxidation)	1	P11087	P11087	1	3	0.0423	0	1	1	898.411	2693.22	2693.22	-0.19	-0.00017	HCD (High Energy Collision Dissociation)	MS2	9.00587	2.855	11.686	4364	200408_Col_s1.raw	F1	580.7	580.7	602	1	1	1
High	MS Amanda 2.0 (A11)	Selected	GPpGPMGPPGLAGPpGESGR	P3(Oxidation); P15(Oxidation)	1	P11087	P11087	0	2	0.0453	0	1	1	908.936	1816.87	1816.86	0.21	0.00019	HCD (High Energy Collision Dissociation)	MS2	15.9822	88.732	13.8686	5392	200408_Col_s16.raw	F17	580.64	580.64	803	1	1	1
High	MS Amanda 2.0 (A11)	Selected	GEVGLpGLSGPVGPpGNpGTNGLTGAk	P6(Oxidation); P15(Oxidation); P18(Oxidation); K27(Oxidation)	1	Q01149	Q01149	0	2	0.0002	0	1	1	1232.62	2464.23	2464.23	0.42	0.00052	HCD (High Energy Collision Dissociation)	MS2	1.98294	11.43	15.5291	6248	200408_Col_s16.raw	F17	580.61	580.61	1222	1	1	1
High	MS Amanda 2.0 (A11)	Selected	QGPSGSSGERGPpGPMGPpGLAGPpGESGR	P13(Oxidation); P19(Oxidation); P25(Oxidation)	1	P11087	P11087	1	3	0.0377	0	1	1	925.764	2775.28	2775.28	0.76	0.0007	HCD (High Energy Collision Dissociation)	MS2	30.3065	64.372	13.5288	5201	200408_Col_s7.raw	F7	580.03	580.03	785	1	1	1
High	MS Amanda 2.0 (A11)	Selected	GEPGppGPAGAAGPAGNpGADGQpGAK	P5(Oxidation); P6(Oxidation); P18(Oxidation); P24(Oxidation)	1	P11087	P11087	0	2	0.0015	0	1	1	1158.53	2316.05	2316.05	0.92	0.00106	HCD (High Energy Collision Dissociation)	MS2	6.54749	10.403	10.3465	3542	200408_Col_s5.raw	F5	579.98	579.98	624	1	1	1
High	MS Amanda 2.0 (A11)	Selected	QGPSGSSGERGPpGpMGPpGLAGPpGESGR	P13(Oxidation); P15(Oxidation); P19(Oxidation); P25(Oxidation)	1	P11087	P11087	1	3	0.0149	0	1	1	931.096	2791.27	2791.27	1.57	0.00146	HCD (High Energy Collision Dissociation)	MS2	9.0489	14.021	11.8087	4452	200408_Col_s1.raw	F1	579.89	579.89	681	1	1	1
High	MS Amanda 2.0 (A11)	Selected	TGPpGPSGIAGPpGPpGAAGK	P4(Oxidation); P13(Oxidation); P16(Oxidation)	1	Q01149	Q01149	0	2	0.0491	0	1	1	894.449	1787.89	1787.89	-0.88	-0.00079	HCD (High Energy Collision Dissociation)	MS2	0	36.297	11.4741	4170	200408_Col_s3.raw	F3	579.7	579.7	1008	1	1	1
High	MS Amanda 2.0 (A11)	Selected	GApGDRGEAGPpGPAGFAGPpGADGQpGAK	P3(Oxidation); P12(Oxidation); P21(Oxidation); P27(Oxidation)	1	P11087	P11087	1	3	0.0004	0	1	1	893.079	2677.22	2677.22	-0.91	-0.00081	HCD (High Energy Collision Dissociation)	MS2	20.7102	11.079	11.9251	4139	200408_Col_s16.raw	F17	579.43	579.43	694	1	1	1
High	MS Amanda 2.0 (A11)	Selected	GDAGPpGPAGPAGPpGPIGNVGApGPKGPR	P6(Oxidation); P15(Oxidation); P24(Oxidation)	1	P11087	P11087	1	3	0.0377	0	1	1	873.109	2617.31	2617.31	0.7	0.00061	HCD (High Energy Collision Dissociation)	MS2	20.2806	32.599	12.6194	4718	200408_Col_s6.raw	F6	579.37	579.37	1330	1	1	1
High	MS Amanda 2.0 (A11)	Unambiguous	GFSGLDGAkGDAGPAGPK	K9(Oxidation)	1	P11087	P11087	1	2	0.4107	0	1	1	809.4	1617.79	1617.79	3.29	0.00266	HCD (High Energy Collision Dissociation)	MS2	43.3211	25.86	12.2417	4773	200408_Col_s2.raw	F2	579.22	579.22	904	1	1	1
High	MS Amanda 2.0 (A11)	Selected	VGPpGpSGNAGPpGPpGPVGK	P4(Oxidation); P6(Oxidation); P13(Oxidation); P16(Oxidation)	1	P11087	P11087	0	2	0.0001	0	1	1	928.959	1856.91	1856.91	-1.23	-0.00115	HCD (High Energy Collision Dissociation)	MS2	6.50547	66.588	10.6177	3408	200408_Col_s8.raw	F8	579.02	579.02	997	1	1	1
High	MS Amanda 2.0 (A11)	Unambiguous	GDTGApGApGSQGApGLQGmpGER	P6(Oxidation); P9(Oxidation); P15(Oxidation); M20(Oxidation); P21(Oxidation)	1	P11087	P11087	0	2	0.8638	0	1	1	1122.99	2244.98	2244.98	1.73	0.00195	HCD (High Energy Collision Dissociation)	MS2	0	27.326	10.4868	3215	200408_Col_s14.raw	F15	578.98	578.98	314	1	1	1
High	MS Amanda 2.0 (A11)	Selected	GQAGVmGFpGpKGTAGEpGK	M6(Oxidation); P9(Oxidation); P11(Oxidation); P18(Oxidation)	1	P11087	P11087	1	2	0.0826	0	1	1	953.953	1906.9	1906.9	0.73	0.0007	HCD (High Energy Collision Dissociation)	MS2	7.12938	95.929	11.2481	3661	200408_Col_s14.raw	F15	578.98	578.98	837	1	1	1
High	MS Amanda 2.0 (A11)	Selected	GPpGPMGPpGLAGPpGESGR	P3(Oxidation); P9(Oxidation); P15(Oxidation)	1	P11087	P11087	0	2	0.0343	0	1	1	916.934	1832.86	1832.86	0.58	0.00053	HCD (High Energy Collision Dissociation)	MS2	40.2315	91.939	14.5642	6248	200408_Col_s3.raw	F3	578.92	578.92	753	1	1	1
High	MS Amanda 2.0 (A11)	Selected	GYSGLQGLpGLAGLHGDQGApGPVGPAGPR	P9(Oxidation); P21(Oxidation)	1	Q01149	Q01149	0	3	0.0463	0	1	1	929.139	2785.4	2785.4	0.14	0.00013	HCD (High Energy Collision Dissociation)	MS2	0	200	16.0717	6416	200408_Col_s15.raw	F16	578.91	578.91	1232	1	1	1
High	MS Amanda 2.0 (A11)	Unambiguous	GDAGpAGPKGEpGSpGENGApGQMGPR	P5(Oxidation); P12(Oxidation); P15(Oxidation); P21(Oxidation)	1	P11087	P11087	1	2	0.1254	0	1	1	1255.06	2509.11	2509.1	2.85	0.00357	HCD (High Energy Collision Dissociation)	MS2	6.49182	43.269	9.8492	3117	200408_Col_s2.raw	F2	578.88	578.88	374	1	1	1
High	MS Amanda 2.0 (A11)	Selected	GQAGVMGFpGPkGTAGEpGKAGER	P9(Oxidation); K12(Oxidation); P18(Oxidation)	1	P11087	P11087	2	2	0.0425	0	1	1	1152.56	2304.11	2304.1	4.59	0.00529	HCD (High Energy Collision Dissociation)	MS2	14.9699	40.653	12.1657	4720	200408_Col_s2.raw	F2	578.42	578.42	1209	1	1	1
High	MS Amanda 2.0 (A11)	Selected	GQAGVmGFpGpKGTAGEpGK	M6(Oxidation); P9(Oxidation); P11(Oxidation); P18(Oxidation)	1	P11087	P11087	1	2	0.09	0	1	1	953.952	1906.9	1906.9	-0.23	-0.00022	HCD (High Energy Collision Dissociation)	MS2	0	47.94	11.0976	4060	200408_Col_s5.raw	F5	578.16	578.16	809	1	1	1
High	MS Amanda 2.0 (A11)	Selected	GPpGPMGPPGLAGPpGESGR	P3(Oxidation); P15(Oxidation)	1	P11087	P11087	0	2	0.0454	0	1	1	908.935	1816.86	1816.86	-1.4	-0.00128	HCD (High Energy Collision Dissociation)	MS2	10.4115	54.875	13.3543	5058	200408_Col_s12.raw	F13	577.96	577.96	746	1	1	1
High	MS Amanda 2.0 (A11)	Unambiguous	VGppGPSGNAGppGppGPVGK	P3(Oxidation); P4(Oxidation); P12(Oxidation); P13(Oxidation); P15(Oxidation); P16(Oxidation)	1	P11087	P11087	0	2	0.1067	0	1	1	944.956	1888.9	1888.9	0.29	0.00028	HCD (High Energy Collision Dissociation)	MS2	0	5.634	10.1959	3068	200408_Col_s12.raw	F13	577.66	577.66	888	1	1	1
High	MS Amanda 2.0 (A11)	Selected	GEPGppGPAGAAGPAGNpGADGQPGAk	P5(Oxidation); P6(Oxidation); P18(Oxidation); K27(Oxidation)	1	P11087	P11087	0	2	0.0049	0	1	1	1158.53	2316.05	2316.05	0.39	0.00045	HCD (High Energy Collision Dissociation)	MS2	0	88.122	10.643	3316	200408_Col_s13.raw	F14	577.53	577.53	630	1	1	1
High	MS Amanda 2.0 (A11)	Unambiguous	HGNRGEpGPAGSVGPVGAVGPR	P7(Oxidation)	1	Q01149	Q01149	1	3	0.0843	0	1	1	681.015	2041.03	2041.03	-0.57	-0.00039	HCD (High Energy Collision Dissociation)	MS2	29.0439	16.548	11.6195	3936	200408_Col_s16.raw	F17	576.97	576.97	1104	1	1	1
High	MS Amanda 2.0 (A11)	Selected	GNDGAVGAAGPpGPTGPTGPpGFpGAVGAK	P12(Oxidation); P21(Oxidation); P24(Oxidation)	1	P11087	P11087	0	2	0.0456	0	1	1	1288.62	2576.24	2576.24	0.01	1e-05	HCD (High Energy Collision Dissociation)	MS2	1.83498	3.998	13.7991	5364	200408_Col_s7.raw	F7	576.83	576.83	1026	1	1	1
High	MS Amanda 2.0 (A11)	Selected	GPpGPMGPpGLAGPpGESGR	P3(Oxidation); P9(Oxidation); P15(Oxidation)	1	P11087	P11087	0	2	0.0282	0	1	1	916.933	1832.86	1832.86	-1.01	-0.00093	HCD (High Energy Collision Dissociation)	MS2	0	15.461	13.8852	5770	200408_Col_s4.raw	F4	576.56	576.56	717	1	1	1
High	MS Amanda 2.0 (A11)	Selected	GEVGLpGLSGPVGPpGNpGTNGLTGAk	P6(Oxidation); P15(Oxidation); P18(Oxidation); K27(Oxidation)	1	Q01149	Q01149	0	2	0.0455	0	1	1	1232.62	2464.23	2464.23	1.42	0.00174	HCD (High Energy Collision Dissociation)	MS2	24.919	16.149	15.3811	6691	200408_Col_s3.raw	F3	575.91	575.91	1238	1	1	1
High	MS Amanda 2.0 (A11)	Selected	GPpGPMGPpGLAGPpGESGR	P3(Oxidation); P9(Oxidation); P15(Oxidation)	1	P11087	P11087	0	2	0.0489	0	1	1	916.933	1832.86	1832.86	-0.48	-0.00044	HCD (High Energy Collision Dissociation)	MS2	29.6405	7.206	13.1816	5550	200408_Col_s5.raw	F5	575.78	575.78	742	1	1	1
High	MS Amanda 2.0 (A11)	Selected	GApGDRGEAGPpGPAGFAGPpGADGQpGAK	P3(Oxidation); P12(Oxidation); P21(Oxidation); P27(Oxidation)	1	P11087	P11087	1	3	0.04	0	1	1	893.078	2677.22	2677.22	-1.79	-0.0016	HCD (High Energy Collision Dissociation)	MS2	10.6193	54.683	12.2891	4335	200408_Col_s14.raw	F15	575.73	575.73	682	1	1	1
High	MS Amanda 2.0 (A11)	Unambiguous	VGPpGPSGNAGPpGPpGPVGK	P4(Oxidation); P13(Oxidation); P16(Oxidation)	1	P11087	P11087	0	2	0.0513	0	1	1	920.965	1840.92	1840.92	2.23	0.00205	HCD (High Energy Collision Dissociation)	MS2	2.91075	1.046	11.0696	3947	200408_Col_s2.raw	F2	575.7	575.7	1086	1	1	1
High	MS Amanda 2.0 (A11)	Unambiguous	VGppGPSGNAGPpGppGPVGK	P3(Oxidation); P4(Oxidation); P13(Oxidation); P15(Oxidation); P16(Oxidation)	1	P11087	P11087	0	2	0.0513	0	1	1	936.958	1872.91	1872.91	0.12	0.00011	HCD (High Energy Collision Dissociation)	MS2	0.646396	3.086	10.371	3183	200408_Col_s16.raw	F17	575.52	575.52	947	1	1	1
High	MS Amanda 2.0 (A11)	Unambiguous	GYpGSIGPTGAAGApGPHGSVGPAGK	P3(Oxidation); P15(Oxidation)	1	Q01149	Q01149	0	2	0.0849	0	1	1	1125.05	2249.09	2249.09	-0.87	-0.00098	HCD (High Energy Collision Dissociation)	MS2	36.8891	7.116	11.7988	4396	200408_Col_s3.raw	F3	575.39	575.39	1033	1	1	1
High	MS Amanda 2.0 (A11)	Selected	GLpGIAGALGEpGPLGISGPpGAR	P3(Oxidation); P12(Oxidation); P21(Oxidation)	1	Q01149	Q01149	0	2	0.0438	0	1	1	1080.08	2159.15	2159.15	0.36	0.00039	HCD (High Energy Collision Dissociation)	MS2	5.96834	8.405	16.2696	6866	200408_Col_s8.raw	F8	575.19	575.19	965	1	1	1
High	MS Amanda 2.0 (A11)	Selected	GQAGVMGFpGPkGTAGEpGKAGER	P9(Oxidation); K12(Oxidation); P18(Oxidation)	1	P11087	P11087	2	2	0.0355	0	1	1	1152.56	2304.11	2304.1	0.67	0.00078	HCD (High Energy Collision Dissociation)	MS2	5.27977	29.184	12.0994	4777	200408_Col_s5.raw	F5	574.98	574.98	1088	1	1	1
High	MS Amanda 2.0 (A11)	Selected	VGppGPSGNAGPpGppGPVGK	P3(Oxidation); P4(Oxidation); P13(Oxidation); P15(Oxidation); P16(Oxidation)	1	P11087	P11087	0	2	0.0493	0	1	1	936.958	1872.91	1872.91	0.19	0.00018	HCD (High Energy Collision Dissociation)	MS2	0.523145	3.497	10.4139	3255	200408_Col_s15.raw	F16	574.67	574.67	947	1	1	1
High	MS Amanda 2.0 (A11)	Selected	GEVGLpGLSGPVGPpGNpGTNGLTGAK	P6(Oxidation); P15(Oxidation); P18(Oxidation)	1	Q01149	Q01149	0	2	0.0427	0	1	1	1224.62	2448.23	2448.24	-1.85	-0.00226	HCD (High Energy Collision Dissociation)	MS2	18.9629	40.676	15.3941	6982	200408_Col_s5.raw	F5	574.62	574.62	1245	1	1	1
High	MS Amanda 2.0 (A11)	Selected	GApGDRGEAGPpGPAGFAGPpGADGQpGAK	P3(Oxidation); P12(Oxidation); P21(Oxidation); P27(Oxidation)	1	P11087	P11087	1	3	0.0422	0	1	1	893.08	2677.23	2677.22	1.08	0.00096	HCD (High Energy Collision Dissociation)	MS2	0.127391	0.22	11.9527	4667	200408_Col_s5.raw	F5	574.53	574.53	750	1	1	1
High	MS Amanda 2.0 (A11)	Unambiguous	VGppGPSGNAGppGppGPVGK	P3(Oxidation); P4(Oxidation); P12(Oxidation); P13(Oxidation); P15(Oxidation); P16(Oxidation)	1	P11087	P11087	0	2	0.0938	0	1	1	944.956	1888.9	1888.9	0.49	0.00046	HCD (High Energy Collision Dissociation)	MS2	0	93.222	10.8248	3447	200408_Col_s7.raw	F7	574.52	574.52	891	1	1	1
High	MS Amanda 2.0 (A11)	Unambiguous	VGppGPSGNAGppGppGPVGK	P3(Oxidation); P4(Oxidation); P12(Oxidation); P13(Oxidation); P15(Oxidation); P16(Oxidation)	1	P11087	P11087	0	2	0.094	0	1	1	944.954	1888.9	1888.9	-1.32	-0.00125	HCD (High Energy Collision Dissociation)	MS2	5.75035	89.568	10.3736	3180	200408_Col_s12.raw	F13	574.43	574.43	875	1	1	1
High	MS Amanda 2.0 (A11)	Selected	GPpGPMGPpGLAGPpGESGR	P3(Oxidation); P9(Oxidation); P15(Oxidation)	1	P11087	P11087	0	2	0.0339	0	1	1	916.934	1832.86	1832.86	0.78	0.00072	HCD (High Energy Collision Dissociation)	MS2	11.8293	14.705	12.6679	4644	200408_Col_s7.raw	F7	574.32	574.32	740	1	1	1
High	MS Amanda 2.0 (A11)	Selected	GQAGVmGFpGPkGTAGEpGK	M6(Oxidation); P9(Oxidation); K12(Oxidation); P18(Oxidation)	1	P11087	P11087	1	2	0.0476	0	1	1	953.95	1906.89	1906.9	-1.44	-0.00138	HCD (High Energy Collision Dissociation)	MS2	0	79.105	11.3061	3835	200408_Col_s8.raw	F8	574.23	574.23	810	1	1	1
High	MS Amanda 2.0 (A11)	Selected	GPpGPMGPpGLAGPpGESGR	P3(Oxidation); P9(Oxidation); P15(Oxidation)	1	P11087	P11087	0	2	0.047	0	1	1	916.932	1832.86	1832.86	-1.35	-0.00124	HCD (High Energy Collision Dissociation)	MS2	0	27.282	13.706	5913	200408_Col_s5.raw	F5	574.14	574.14	712	1	1	1
High	MS Amanda 2.0 (A11)	Selected	TGppGPSGIAGPpGPpGAAGK	P3(Oxidation); P4(Oxidation); P13(Oxidation); P16(Oxidation)	1	Q01149	Q01149	0	2	0.0473	0	1	1	902.449	1803.89	1803.89	1.54	0.00139	HCD (High Energy Collision Dissociation)	MS2	18.0501	39.495	11.8929	4159	200408_Col_s15.raw	F16	573.93	573.93	1030	1	1	1
High	MS Amanda 2.0 (A11)	Selected	VGPpGPSGNAGppGPpGPVGK	P4(Oxidation); P12(Oxidation); P13(Oxidation); P16(Oxidation)	1	P11087	P11087	0	2	0.0002	0	1	1	928.961	1856.91	1856.91	0.54	0.0005	HCD (High Energy Collision Dissociation)	MS2	0	37.792	10.4836	3539	200408_Col_s1.raw	F1	573.87	573.87	1044	1	1	1
High	MS Amanda 2.0 (A11)	Selected	GNDGAVGAAGPpGPTGPTGPpGFPGAVGAk	P12(Oxidation); P21(Oxidation); K30(Oxidation)	1	P11087	P11087	0	2	0.0436	0	1	1	1288.62	2576.23	2576.24	-1.13	-0.00145	HCD (High Energy Collision Dissociation)	MS2	29.6833	51.43	14.1964	5571	200408_Col_s16.raw	F17	573.67	573.67	1030	1	1	1
High	MS Amanda 2.0 (A11)	Unambiguous	VGPpGPSGNAGPpGPpGPVGK	P4(Oxidation); P13(Oxidation); P16(Oxidation)	1	P11087	P11087	0	2	0.0878	0	1	1	920.965	1840.92	1840.92	1.63	0.0015	HCD (High Energy Collision Dissociation)	MS2	17.436	31.977	11.8919	4073	200408_Col_s14.raw	F15	573.59	573.59	1082	1	1	1
High	MS Amanda 2.0 (A11)	Selected	VGppGPSGNAGPpGppGPVGK	P3(Oxidation); P4(Oxidation); P13(Oxidation); P15(Oxidation); P16(Oxidation)	1	P11087	P11087	0	2	0.0472	0	1	1	936.956	1872.91	1872.91	-1.57	-0.00147	HCD (High Energy Collision Dissociation)	MS2	17.1591	40.743	11.0804	3831	200408_Col_s4.raw	F4	573.36	573.36	934	1	1	1
High	MS Amanda 2.0 (A11)	Selected	GPpGSAGSpGKDGLNGLpGPIGppGPR	P3(Oxidation); P9(Oxidation); P18(Oxidation); P23(Oxidation); P24(Oxidation)	1	P11087	P11087	1	2	0.0439	0	1	1	1243.62	2486.23	2486.23	-0.36	-0.00044	HCD (High Energy Collision Dissociation)	MS2	2.72099	58.257	13.1191	4872	200408_Col_s13.raw	F14	573.34	573.34	1276	1	1	1
High	MS Amanda 2.0 (A11)	Selected	GEpGppGPAGAAGpAGNpGADGQpGAk	P3(Oxidation); P5(Oxidation); P6(Oxidation); P14(Oxidation); P18(Oxidation); P24(Oxidation); K27(Oxidation)	1	P11087	P11087	0	3	0.025	0	1	1	788.682	2364.03	2364.03	-1.46	-0.00115	HCD (High Energy Collision Dissociation)	MS2	0	73.351	9.362	2576	200408_Col_s7.raw	F7	573.17	573.17	333	1	1	1
High	MS Amanda 2.0 (A11)	Unambiguous	GDRGETGPAGPpGApGApGApGPVGPAGK	P12(Oxidation); P15(Oxidation); P18(Oxidation); P21(Oxidation)	1	P11087	P11087	1	3	0.0775	0	1	1	838.404	2513.2	2513.2	-1.34	-0.00112	HCD (High Energy Collision Dissociation)	MS2	9.55432	23.257	11.4661	4211	200408_Col_s1.raw	F1	572.96	572.96	1070	1	1	1
High	MS Amanda 2.0 (A11)	Selected	GPpGPMGPpGLAGPPGESGR	P3(Oxidation); P9(Oxidation)	1	P11087	P11087	0	2	0.0487	0	1	1	908.939	1816.87	1816.86	2.83	0.00257	HCD (High Energy Collision Dissociation)	MS2	5.43868	29.044	13.2793	5510	200408_Col_s2.raw	F2	572.86	572.86	786	1	1	1
High	MS Amanda 2.0 (A11)	Selected	GApGDRGEAGPpGPAGFAGPpGADGQpGAK	P3(Oxidation); P12(Oxidation); P21(Oxidation); P27(Oxidation)	1	P11087	P11087	1	3	0.0412	0	1	1	893.079	2677.22	2677.22	-0.56	-0.0005	HCD (High Energy Collision Dissociation)	MS2	7.11514	22.783	12.2072	4746	200408_Col_s1.raw	F1	572.7	572.7	685	1	1	1
High	MS Amanda 2.0 (A11)	Selected	GDRGETGPAGPpGApGAPGApGPVGPAGK	P12(Oxidation); P15(Oxidation); P21(Oxidation)	1	P11087	P11087	1	2	0.0425	0	1	1	1249.11	2497.21	2497.21	2.24	0.0028	HCD (High Energy Collision Dissociation)	MS2	0	91.699	11.0847	3573	200408_Col_s14.raw	F15	572.55	572.55	1230	1	1	1
High	MS Amanda 2.0 (A11)	Unambiguous	HGNRGEpGPAGSVGPVGAVGPR	P7(Oxidation)	1	Q01149	Q01149	1	3	0.0825	0	1	1	681.015	2041.03	2041.03	-1.11	-0.00076	HCD (High Energy Collision Dissociation)	MS2	16.5346	12.303	11.9751	4172	200408_Col_s16.raw	F17	572.22	572.22	1120	1	1	1
High	MS Amanda 2.0 (A11)	Selected	GPpGPMGPPGLAGPpGESGR	P3(Oxidation); P15(Oxidation)	1	P11087	P11087	0	2	0.0489	0	1	1	908.936	1816.86	1816.86	0.07	7e-05	HCD (High Energy Collision Dissociation)	MS2	20.2502	4.392	13.4178	5462	200408_Col_s4.raw	F4	572.15	572.15	803	1	1	1
High	MS Amanda 2.0 (A11)	Unambiguous	GPpGPMGPpGLAGPpGESGR	P3(Oxidation); P9(Oxidation); P15(Oxidation)	1	P11087	P11087	0	2	0.0535	0	1	1	916.934	1832.86	1832.86	0.52	0.00047	HCD (High Energy Collision Dissociation)	MS2	28.2414	31.874	14.4426	6114	200408_Col_s4.raw	F4	571.91	571.91	747	1	1	1
High	MS Amanda 2.0 (A11)	Unambiguous	GDTGApGApGSQGApGLQGmpGER	P6(Oxidation); P9(Oxidation); P15(Oxidation); M20(Oxidation); P21(Oxidation)	1	P11087	P11087	0	2	0.8418	0	1	1	1122.99	2244.98	2244.98	0.43	0.00048	HCD (High Energy Collision Dissociation)	MS2	0	11.294	10.5107	3340	200408_Col_s8.raw	F8	571.83	571.83	304	1	1	1
High	MS Amanda 2.0 (A11)	Selected	GPpGPMGPpGLAGPpGESGR	P3(Oxidation); P9(Oxidation); P15(Oxidation)	1	P11087	P11087	0	2	0.0015	0	1	1	916.933	1832.86	1832.86	-0.55	-0.0005	HCD (High Energy Collision Dissociation)	MS2	66.7502	60.983	13.6241	5194	200408_Col_s13.raw	F14	571.23	571.23	738	1	1	1
High	MS Amanda 2.0 (A11)	Selected	GApGPDGNNGAQGPpGPQGVQGGK	P3(Oxidation); P15(Oxidation)	1	Q01149	Q01149	0	2	0.0422	0	1	1	1073.5	2145.99	2145.99	0.67	0.00072	HCD (High Energy Collision Dissociation)	MS2	0	46.882	10.1841	3118	200408_Col_s15.raw	F16	570.85	570.85	738	1	1	1
High	MS Amanda 2.0 (A11)	Selected	GEVGLpGLSGPVGPpGNpGTNGLTGAk	P6(Oxidation); P15(Oxidation); P18(Oxidation); K27(Oxidation)	1	Q01149	Q01149	0	2	0.0489	0	1	1	1232.62	2464.23	2464.23	0.42	0.00052	HCD (High Energy Collision Dissociation)	MS2	4.0783	10.853	15.5418	6193	200408_Col_s14.raw	F15	570.6	570.6	1222	1	1	1
High	MS Amanda 2.0 (A11)	Selected	GPpGPMGPpGLAGPpGESGR	P3(Oxidation); P9(Oxidation); P15(Oxidation)	1	P11087	P11087	0	2	0.0471	0	1	1	916.933	1832.86	1832.86	-0.02	-1e-05	HCD (High Energy Collision Dissociation)	MS2	25.4625	116.8	14.3382	5626	200408_Col_s12.raw	F13	570.53	570.53	757	1	1	1
High	MS Amanda 2.0 (A11)	Selected	GDRGETGPAGPpGApGAPGApGPVGPAGK	P12(Oxidation); P15(Oxidation); P21(Oxidation)	1	P11087	P11087	1	2	0.0426	0	1	1	1249.11	2497.21	2497.21	0.58	0.00073	HCD (High Energy Collision Dissociation)	MS2	28.4957	97.019	11.0753	3652	200408_Col_s15.raw	F16	570	570	1194	1	1	1
High	MS Amanda 2.0 (A11)	Unambiguous	GSpGADGPAGSpGTPGPQGIAGQR	P3(Oxidation); P12(Oxidation)	1	P11087	P11087	0	2	0.1692	0	1	1	1061	2121	2121	1.2	0.00127	HCD (High Energy Collision Dissociation)	MS2	6.25192	44.067	11.753	4010	200408_Col_s12.raw	F13	569.89	569.89	739	1	1	1
High	MS Amanda 2.0 (A11)	Selected	GDAGPpGPAGPAGPpGPIGNVGApGpKGPR	P6(Oxidation); P15(Oxidation); P24(Oxidation); P26(Oxidation)	1	P11087	P11087	1	3	0.04	0	1	1	878.44	2633.31	2633.31	0.1	9e-05	HCD (High Energy Collision Dissociation)	MS2	24.4718	33.199	12.3904	4459	200408_Col_s7.raw	F7	569.84	569.84	1350	1	1	1
High	MS Amanda 2.0 (A11)	Unambiguous	TGppGPSGIAGppGppGAAGK	P3(Oxidation); P4(Oxidation); P12(Oxidation); P13(Oxidation); P15(Oxidation); P16(Oxidation)	1	Q01149	Q01149	0	2	0.1798	0	1	1	918.445	1835.88	1835.88	2.66	0.00244	HCD (High Energy Collision Dissociation)	MS2	6.20483	100.159	10.4371	3190	200408_Col_s13.raw	F14	569.73	569.73	938	1	1	1
High	MS Amanda 2.0 (A11)	Selected	GPpGPMGPpGLAGPpGESGR	P3(Oxidation); P9(Oxidation); P15(Oxidation)	1	P11087	P11087	0	2	0.0489	0	1	1	916.933	1832.86	1832.86	-0.28	-0.00026	HCD (High Energy Collision Dissociation)	MS2	79.7662	200	14.85	6057	200408_Col_s6.raw	F6	569.62	569.62	752	1	1	1
High	MS Amanda 2.0 (A11)	Unambiguous	HGNRGEpGPAGSVGPVGAVGPR	P7(Oxidation)	1	Q01149	Q01149	1	3	0.0862	0	1	1	681.015	2041.03	2041.03	-0.12	-8e-05	HCD (High Energy Collision Dissociation)	MS2	22.6065	22.259	11.5977	3880	200408_Col_s14.raw	F15	569.62	569.62	1086	1	1	1
High	MS Amanda 2.0 (A11)	Unambiguous	GSpGADGPAGSpGTpGPQGIAGQR	P3(Oxidation); P12(Oxidation); P15(Oxidation)	1	P11087	P11087	0	2	0.0877	0	1	1	1069	2136.99	2136.99	-0.2	-0.00021	HCD (High Energy Collision Dissociation)	MS2	5.27407	108.8	11.2265	3743	200408_Col_s15.raw	F16	569.38	569.38	603	1	1	1
High	MS Amanda 2.0 (A11)	Unambiguous	GQpGAQGVkGEpGApGENGTpGQAGAR	P3(Oxidation); K9(Oxidation); P12(Oxidation); P15(Oxidation); P21(Oxidation)	1	Q01149	Q01149	1	2	0.8779	0	1	1	1263.09	2525.16	2525.16	0.9	0.00113	HCD (High Energy Collision Dissociation)	MS2	0	13.702	9.1325	2626	200408_Col_s2.raw	F2	569.27	569.27	795	1	1	1
High	MS Amanda 2.0 (A11)	Selected	GPpGPMGPPGLAGPpGESGR	P3(Oxidation); P15(Oxidation)	1	P11087	P11087	0	2	0.0454	0	1	1	908.935	1816.86	1816.86	-0.73	-0.00066	HCD (High Energy Collision Dissociation)	MS2	54.7241	86.61	14.0693	5477	200408_Col_s12.raw	F13	569.15	569.15	775	1	1	1
High	MS Amanda 2.0 (A11)	Unambiguous	GPpGPMGPpGLAGPpGESGR	P3(Oxidation); P9(Oxidation); P15(Oxidation)	1	P11087	P11087	0	2	0.0599	0	1	1	916.933	1832.86	1832.86	-0.95	-0.00087	HCD (High Energy Collision Dissociation)	MS2	0	200	16.9397	7453	200408_Col_s4.raw	F4	568.93	568.93	713	1	1	1
High	MS Amanda 2.0 (A11)	Unambiguous	HGNRGEpGPAGSVGPVGAVGPR	P7(Oxidation)	1	Q01149	Q01149	1	3	0.076	0	1	1	681.016	2041.03	2041.03	0.41	0.00028	HCD (High Energy Collision Dissociation)	MS2	7.37118	52.993	12.1711	4289	200408_Col_s12.raw	F13	568.78	568.78	1139	1	1	1
High	MS Amanda 2.0 (A11)	Unambiguous	GPpGPMGPPGLAGPpGESGR	P3(Oxidation); P15(Oxidation)	1	P11087	P11087	0	2	0.051	0	1	1	908.937	1816.87	1816.86	0.88	0.0008	HCD (High Energy Collision Dissociation)	MS2	21.0615	110.162	14.2456	5574	200408_Col_s12.raw	F13	568.53	568.53	779	1	1	1
High	MS Amanda 2.0 (A11)	Selected	GApGDRGEAGppGPAGFAGppGADGQpGAK	P3(Oxidation); P11(Oxidation); P12(Oxidation); P20(Oxidation); P21(Oxidation); P27(Oxidation)	1	P11087	P11087	1	3	0.0389	0	1	1	903.742	2709.21	2709.21	-0.3	-0.00027	HCD (High Energy Collision Dissociation)	MS2	31.685	43.712	11.1482	3993	200408_Col_s1.raw	F1	568.44	568.44	518	1	1	1
High	MS Amanda 2.0 (A11)	Unambiguous	GENGIVGPTGSVGAAGPSGPNGppGPVGSR	P23(Oxidation); P24(Oxidation)	1	Q01149	Q01149	0	3	0.0776	0	1	1	877.766	2631.28	2631.28	3.4	0.00299	HCD (High Energy Collision Dissociation)	MS2	37.2763	13.533	13.2478	5487	200408_Col_s2.raw	F2	568.14	568.14	1267	1	1	1
High	MS Amanda 2.0 (A11)	Selected	GApGDRGEAGPpGPAGFAGPpGADGQpGAK	P3(Oxidation); P12(Oxidation); P21(Oxidation); P27(Oxidation)	1	P11087	P11087	1	3	0.0398	0	1	1	893.08	2677.23	2677.22	0.74	0.00066	HCD (High Energy Collision Dissociation)	MS2	0	34.642	12.4818	4629	200408_Col_s6.raw	F6	567.93	567.93	741	1	1	1
High	MS Amanda 2.0 (A11)	Unambiguous	GSPGADGPAGSpGTpGPQGIAGQR	P12(Oxidation); P15(Oxidation)	1	P11087	P11087	0	2	0.0938	0	1	1	1061	2121	2121	0.28	0.0003	HCD (High Energy Collision Dissociation)	MS2	7.30214	20.779	11.4386	3875	200408_Col_s15.raw	F16	567.89	567.89	699	1	1	1
High	MS Amanda 2.0 (A11)	Selected	GLpGIAGALGEpGPLGISGPpGAR	P3(Oxidation); P12(Oxidation); P21(Oxidation)	1	Q01149	Q01149	0	3	0.0423	0	1	1	720.387	2159.15	2159.15	-0.04	-3e-05	HCD (High Energy Collision Dissociation)	MS2	0	18.375	16.2444	6512	200408_Col_s14.raw	F15	567.39	567.39	930	1	1	1
High	MS Amanda 2.0 (A11)	Selected	GFSGLQGPpGSpGSpGEQGPSGASGPAGPR	P9(Oxidation); P12(Oxidation); P15(Oxidation)	1	P11087	P11087	0	3	0.0387	0	1	1	899.082	2695.23	2695.23	-0.81	-0.00073	HCD (High Energy Collision Dissociation)	MS2	12.486	194.125	15.8034	6462	200408_Col_s6.raw	F6	567.24	567.24	678	1	1	1
High	MS Amanda 2.0 (A11)	Unambiguous	EGSPGAEGSPGRDGApGAK	P16(Oxidation)	1	P11087	P11087	1	2	0.2235	0	1	1	856.894	1712.78	1712.78	-1.17	-0.00101	HCD (High Energy Collision Dissociation)	MS2	0	110.404	8.5503	2189	200408_Col_s15.raw	F16	566.85	566.85	556	1	1	1
High	MS Amanda 2.0 (A11)	Unambiguous	GDTGApGApGSQGApGLQGMpGER	P6(Oxidation); P9(Oxidation); P15(Oxidation); P21(Oxidation)	1	P11087	P11087	0	2	0.138	0	1	1	1115	2228.98	2228.98	0.01	1e-05	HCD (High Energy Collision Dissociation)	MS2	4.77122	42.059	12.0197	4192	200408_Col_s12.raw	F13	566.7	566.7	354	1	1	1
High	MS Amanda 2.0 (A11)	Unambiguous	HGNRGEpGPAGSVGPVGAVGPR	P7(Oxidation)	1	Q01149	Q01149	1	3	0.0864	0	1	1	681.016	2041.03	2041.03	0.86	0.00059	HCD (High Energy Collision Dissociation)	MS2	18.873	10.98	12.1513	4707	200408_Col_s1.raw	F1	566.69	566.69	1102	1	1	1
High	MS Amanda 2.0 (A11)	Unambiguous	GESGNkGEpGSVGAQGPpGPSGEEGKR	K6(Oxidation); P9(Oxidation); P18(Oxidation)	1	Q01149	Q01149	2	3	0.0801	0	1	1	857.395	2570.17	2570.17	-0.47	-0.0004	HCD (High Energy Collision Dissociation)	MS2	0	73.073	9.2884	2817	200408_Col_s5.raw	F5	566.65	566.65	747	1	1	1
High	MS Amanda 2.0 (A11)	Selected	GDAGpAGpKGEpGSpGENGApGQmGPR	P5(Oxidation); P8(Oxidation); P12(Oxidation); P15(Oxidation); P21(Oxidation); M24(Oxidation)	1	P11087	P11087	1	3	0.0778	0	1	1	847.7	2541.09	2541.09	-1.74	-0.00148	HCD (High Energy Collision Dissociation)	MS2	3.90811	38.145	9.0208	2519	200408_Col_s1.raw	F1	566.63	566.63	189	1	1	1
High	MS Amanda 2.0 (A11)	Selected	GApGPAGPkGSpGEAGRpGEAGLpGAK	P3(Oxidation); K9(Oxidation); P12(Oxidation); P18(Oxidation); P24(Oxidation)	1	P11087	P11087	1	2	0.0939	0	1	1	1210.59	2420.18	2420.18	-0.44	-0.00053	HCD (High Energy Collision Dissociation)	MS2	0	48.563	9.9023	2950	200408_Col_s15.raw	F16	566.59	566.59	1233	1	1	1
High	MS Amanda 2.0 (A11)	Unambiguous	GDRGETGPAGPpGApGAPGApGPVGPAGK	P12(Oxidation); P15(Oxidation); P21(Oxidation)	1	P11087	P11087	1	3	0.0772	0	1	1	833.075	2497.21	2497.21	1.48	0.00123	HCD (High Energy Collision Dissociation)	MS2	13.7725	86.586	10.9689	3502	200408_Col_s14.raw	F15	566.49	566.49	1163	1	1	1
High	MS Amanda 2.0 (A11)	Unambiguous	GPpGPMGPpGLAGPpGESGR	P3(Oxidation); P9(Oxidation); P15(Oxidation)	1	P11087	P11087	0	2	0.0535	0	1	1	916.934	1832.86	1832.86	0.38	0.00035	HCD (High Energy Collision Dissociation)	MS2	11.8019	76.536	13.724	5332	200408_Col_s15.raw	F16	566.29	566.29	756	1	1	1
High	MS Amanda 2.0 (A11)	Unambiguous	GSPGADGPAGSpGTpGPQGIAGQR	P12(Oxidation); P15(Oxidation)	1	P11087	P11087	0	2	0.0905	0	1	1	1061	2120.99	2121	-1.91	-0.00202	HCD (High Energy Collision Dissociation)	MS2	8.19481	60.043	11.4879	3824	200408_Col_s13.raw	F14	566.17	566.17	688	1	1	1
High	MS Amanda 2.0 (A11)	Unambiguous	GETGPAGPpGApGApGApGPVGPAGK	P9(Oxidation); P12(Oxidation); P15(Oxidation); P18(Oxidation)	1	P11087	P11087	0	2	0.0876	0	1	1	1093.03	2185.06	2185.05	2.03	0.00222	HCD (High Energy Collision Dissociation)	MS2	0	28.926	11.0677	3688	200408_Col_s6.raw	F6	566.11	566.11	1038	1	1	1
High	MS Amanda 2.0 (A11)	Unambiguous	TGppGPSGIAGPpGPpGAAGK	P3(Oxidation); P4(Oxidation); P13(Oxidation); P16(Oxidation)	1	Q01149	Q01149	0	2	0.0513	0	1	1	902.449	1803.89	1803.89	1.74	0.00157	HCD (High Energy Collision Dissociation)	MS2	11.0778	42.922	11.8646	4064	200408_Col_s13.raw	F14	566.03	566.03	1047	1	1	1
High	MS Amanda 2.0 (A11)	Selected	GLpGIAGALGEpGPLGISGPpGAR	P3(Oxidation); P12(Oxidation); P21(Oxidation)	1	Q01149	Q01149	0	2	0.0471	0	1	1	1080.08	2159.14	2159.15	-1	-0.00107	HCD (High Energy Collision Dissociation)	MS2	6.84703	99.42	16.7123	7124	200408_Col_s8.raw	F8	566	566	932	1	1	1
High	MS Amanda 2.0 (A11)	Unambiguous	GEGGPpGPAGPTGSSGPAGPpGPQGVkGER	P6(Oxidation); P21(Oxidation); K27(Oxidation)	1	P08121	P08121	1	3	0.0864	0	1	1	886.423	2657.25	2657.26	-0.59	-0.00052	HCD (High Energy Collision Dissociation)	MS2	29.9148	38.647	10.8744	3813	200408_Col_s2.raw	F2	565.99	565.99	934	1	1	1
High	MS Amanda 2.0 (A11)	Selected	GPpGPMGPpGLAGPpGESGR	P3(Oxidation); P9(Oxidation); P15(Oxidation)	1	P11087	P11087	0	2	0.0489	0	1	1	916.934	1832.86	1832.86	0.72	0.00066	HCD (High Energy Collision Dissociation)	MS2	22.4402	110.316	14.4466	5721	200408_Col_s7.raw	F7	565.94	565.94	736	1	1	1
High	MS Amanda 2.0 (A11)	Unambiguous	GDRGETGPAGPpGApGApGApGPVGPAGK	P12(Oxidation); P15(Oxidation); P18(Oxidation); P21(Oxidation)	1	P11087	P11087	1	2	0.0561	0	1	1	1257.1	2513.2	2513.2	-0.51	-0.00064	HCD (High Energy Collision Dissociation)	MS2	2.07654	3.823	10.9561	3523	200408_Col_s7.raw	F7	565.59	565.59	1092	1	1	1
High	MS Amanda 2.0 (A11)	Unambiguous	SGDRGETGPAGPSGApGPAGAR	P16(Oxidation)	1	P08121	P08121	1	3	0.1246	0	1	1	646.639	1937.9	1937.91	-1.12	-0.00072	HCD (High Energy Collision Dissociation)	MS2	36.2868	41.282	9.7168	2751	200408_Col_s14.raw	F15	565.5	565.5	776	1	1	1
High	MS Amanda 2.0 (A11)	Selected	GQAGVMGFpGpKGTAGEpGK	P9(Oxidation); P11(Oxidation); P18(Oxidation)	1	P11087	P11087	1	2	0.0937	0	1	1	945.954	1890.9	1890.9	-0.01	-1e-05	HCD (High Energy Collision Dissociation)	MS2	0	18.897	12.5273	4978	200408_Col_s1.raw	F1	565.24	565.24	949	1	1	1
High	MS Amanda 2.0 (A11)	Selected	GFSGLQGPpGSpGSpGEQGPSGASGPAGPR	P9(Oxidation); P12(Oxidation); P15(Oxidation)	1	P11087	P11087	0	3	0.0036	0	1	1	899.083	2695.23	2695.23	-0.47	-0.00042	HCD (High Energy Collision Dissociation)	MS2	10.9721	53.952	14.5156	6351	200408_Col_s2.raw	F2	565.2	565.2	688	1	1	1
High	MS Amanda 2.0 (A11)	Selected	GApGDRGEAGPpGPAGFAGPpGADGQPGAK	P3(Oxidation); P12(Oxidation); P21(Oxidation)	1	P11087	P11087	1	3	0.04	0	1	1	887.747	2661.23	2661.23	-0.6	-0.00053	HCD (High Energy Collision Dissociation)	MS2	17.7671	8.771	12.1802	4727	200408_Col_s1.raw	F1	565.14	565.14	792	1	1	1
High	MS Amanda 2.0 (A11)	Selected	GEGGPpGPAGPTGSSGPAGPpGPQGVkGER	P6(Oxidation); P21(Oxidation); K27(Oxidation)	1	P08121	P08121	1	3	0.0401	0	1	1	886.423	2657.26	2657.26	0.24	0.00021	HCD (High Energy Collision Dissociation)	MS2	0	51.291	10.8097	3763	200408_Col_s1.raw	F1	564.93	564.93	957	1	1	1
High	MS Amanda 2.0 (A11)	Unambiguous	GDTGApGApGSQGApGLQGmpGER	P6(Oxidation); P9(Oxidation); P15(Oxidation); M20(Oxidation); P21(Oxidation)	1	P11087	P11087	0	2	0.7916	0	1	1	1122.99	2244.98	2244.98	1.3	0.00146	HCD (High Energy Collision Dissociation)	MS2	4.80151	72.189	10.5182	3241	200408_Col_s13.raw	F14	564.68	564.68	300	1	1	1
High	MS Amanda 2.0 (A11)	Unambiguous	GLpGIAGALGEpGPLGISGppGAR	P3(Oxidation); P12(Oxidation); P20(Oxidation); P21(Oxidation)	1	Q01149	Q01149	0	2	0.0938	0	1	1	1088.07	2175.14	2175.14	-0.67	-0.00073	HCD (High Energy Collision Dissociation)	MS2	7.68022	14.854	16.2869	6514	200408_Col_s12.raw	F13	564.54	564.54	1024	1	1	1
High	MS Amanda 2.0 (A11)	Selected	GPpGPMGPpGLAGPpGESGR	P3(Oxidation); P9(Oxidation); P15(Oxidation)	1	P11087	P11087	0	2	0.0489	0	1	1	916.933	1832.86	1832.86	-0.68	-0.00062	HCD (High Energy Collision Dissociation)	MS2	74.6702	29.457	12.7497	4635	200408_Col_s13.raw	F14	564.42	564.42	735	1	1	1
High	MS Amanda 2.0 (A11)	Selected	GEPGppGPAGAAGPAGNpGADGQpGAK	P5(Oxidation); P6(Oxidation); P18(Oxidation); P24(Oxidation)	1	P11087	P11087	0	2	0.0044	0	1	1	1158.53	2316.05	2316.05	-0.24	-0.00028	HCD (High Energy Collision Dissociation)	MS2	0	7.844	10.3671	3363	200408_Col_s4.raw	F4	564.31	564.31	616	1	1	1
High	MS Amanda 2.0 (A11)	Unambiguous	GDRGETGPAGPpGApGApGApGPVGPAGK	P12(Oxidation); P15(Oxidation); P18(Oxidation); P21(Oxidation)	1	P11087	P11087	1	3	0.0796	0	1	1	838.408	2513.21	2513.2	2.6	0.00217	HCD (High Energy Collision Dissociation)	MS2	16.4272	24.64	11.5233	4257	200408_Col_s2.raw	F2	564.18	564.18	1139	1	1	1
High	MS Amanda 2.0 (A11)	Selected	TGppGPSGIAGPpGPpGAAGK	P3(Oxidation); P4(Oxidation); P13(Oxidation); P16(Oxidation)	1	Q01149	Q01149	0	2	0.0473	0	1	1	902.448	1803.89	1803.89	0.72	0.00065	HCD (High Energy Collision Dissociation)	MS2	6.69473	27.123	11.8912	4105	200408_Col_s12.raw	F13	564.09	564.09	976	1	1	1
High	MS Amanda 2.0 (A11)	Selected	TGppGPSGIAGPpGPpGAAGK	P3(Oxidation); P4(Oxidation); P13(Oxidation); P16(Oxidation)	1	Q01149	Q01149	0	2	0.0458	0	1	1	902.447	1803.89	1803.89	-0.02	-2e-05	HCD (High Energy Collision Dissociation)	MS2	13.5859	70.56	11.1828	3659	200408_Col_s12.raw	F13	563.81	563.81	988	1	1	1
High	MS Amanda 2.0 (A11)	Selected	VGppGPSGNAGPpGppGPVGK	P3(Oxidation); P4(Oxidation); P13(Oxidation); P15(Oxidation); P16(Oxidation)	1	P11087	P11087	0	2	0.0474	0	1	1	936.958	1872.91	1872.91	0.19	0.00018	HCD (High Energy Collision Dissociation)	MS2	12.2304	37.331	10.2621	3193	200408_Col_s6.raw	F6	563.76	563.76	947	1	1	1
High	MS Amanda 2.0 (A11)	Unambiguous	GSPGADGPAGSpGTpGPQGIAGQR	P12(Oxidation); P15(Oxidation)	1	P11087	P11087	0	2	0.0822	0	1	1	1061	2121	2121	1.2	0.00127	HCD (High Energy Collision Dissociation)	MS2	16.0697	55.089	11.4853	3841	200408_Col_s12.raw	F13	563.69	563.69	739	1	1	1
High	MS Amanda 2.0 (A11)	Selected	TGppGPSGIAGPpGPpGAAGK	P3(Oxidation); P4(Oxidation); P13(Oxidation); P16(Oxidation)	1	Q01149	Q01149	0	2	0.0492	0	1	1	902.447	1803.89	1803.89	-0.56	-0.00051	HCD (High Energy Collision Dissociation)	MS2	8.9728	46.581	11.3659	3871	200408_Col_s6.raw	F6	563.48	563.48	971	1	1	1
High	MS Amanda 2.0 (A11)	Selected	GEpGPpGPAGAAGpAGNpGADGQpGAk	P3(Oxidation); P6(Oxidation); P14(Oxidation); P18(Oxidation); P24(Oxidation); K27(Oxidation)	1	P11087	P11087	0	2	0	0	1	1	1174.52	2348.03	2348.04	-1.63	-0.00191	HCD (High Energy Collision Dissociation)	MS2	0	47.275	9.7871	2891	200408_Col_s8.raw	F8	563.44	563.44	397	1	1	1
High	MS Amanda 2.0 (A11)	Unambiguous	VGppGPSGNAGppGppGPVGK	P3(Oxidation); P4(Oxidation); P12(Oxidation); P13(Oxidation); P15(Oxidation); P16(Oxidation)	1	P11087	P11087	0	2	0.0908	0	1	1	944.957	1888.91	1888.9	1.59	0.0015	HCD (High Energy Collision Dissociation)	MS2	0	51.325	10.3285	3226	200408_Col_s8.raw	F8	563.12	563.12	936	1	1	1
High	MS Amanda 2.0 (A11)	Unambiguous	GETGPAGRpGEVGPpGppGPAGEK	P9(Oxidation); P15(Oxidation); P17(Oxidation); P18(Oxidation)	1	P11087	P11087	0	2	0.0571	0	1	1	1116.53	2232.06	2232.05	1.99	0.00222	HCD (High Energy Collision Dissociation)	MS2	0	44.208	10.1581	3326	200408_Col_s2.raw	F2	563.02	563.02	1009	1	1	1
High	MS Amanda 2.0 (A11)	Unambiguous	HGNRGEpGPAGSVGPVGAVGPR	P7(Oxidation)	1	Q01149	Q01149	1	3	0.0842	0	1	1	681.016	2041.03	2041.03	0.68	0.00046	HCD (High Energy Collision Dissociation)	MS2	17.691	14.891	11.9881	4222	200408_Col_s15.raw	F16	562.89	562.89	1130	1	1	1
High	MS Amanda 2.0 (A11)	Selected	GApGDRGEAGPpGPAGFAGPpGADGQpGAK	P3(Oxidation); P12(Oxidation); P21(Oxidation); P27(Oxidation)	1	P11087	P11087	1	2	0.0454	0	1	1	1339.11	2677.22	2677.22	-1.65	-0.00221	HCD (High Energy Collision Dissociation)	MS2	0	34.96	11.9498	4272	200408_Col_s8.raw	F8	562.72	562.72	697	1	1	1
High	MS Amanda 2.0 (A11)	Selected	GETGPAGRpGEVGPpGppGPAGEk	P9(Oxidation); P15(Oxidation); P17(Oxidation); P18(Oxidation); K24(Oxidation)	1	P11087	P11087	0	3	0.0433	0	1	1	750.022	2248.05	2248.05	1.49	0.00112	HCD (High Energy Collision Dissociation)	MS2	19.9958	48.083	9.9647	3193	200408_Col_s2.raw	F2	562.72	562.72	889	1	1	1
High	MS Amanda 2.0 (A11)	Selected	VGppGPSGNAGPpGppGPVGK	P3(Oxidation); P4(Oxidation); P13(Oxidation); P15(Oxidation); P16(Oxidation)	1	P11087	P11087	0	2	0.0474	0	1	1	936.956	1872.9	1872.91	-1.96	-0.00184	HCD (High Energy Collision Dissociation)	MS2	0	51.8	10.2696	3127	200408_Col_s7.raw	F7	562.59	562.59	917	1	1	1
High	MS Amanda 2.0 (A11)	Unambiguous	GEkGEpGGAGADGVpGKDGPR	K3(Oxidation); P6(Oxidation); P15(Oxidation)	1	P08121	P08121	2	4	0.1327	0	1	1	489.733	1955.91	1955.91	3.16	0.00155	HCD (High Energy Collision Dissociation)	MS2	23.9022	47.813	8.8292	2423	200408_Col_s2.raw	F2	562.54	562.54	778	1	1	1
High	MS Amanda 2.0 (A11)	Selected	HGNRGEpGPAGSVGPVGAVGPR	P7(Oxidation)	1	Q01149	Q01149	1	3	0.0442	0	1	1	681.016	2041.03	2041.03	0.77	0.00053	HCD (High Energy Collision Dissociation)	MS2	14.7574	18.834	12.1533	4291	200408_Col_s16.raw	F17	562.42	562.42	1121	1	1	1
High	MS Amanda 2.0 (A11)	Selected	GLpGIAGALGEpGPLGISGPpGAR	P3(Oxidation); P12(Oxidation); P21(Oxidation)	1	Q01149	Q01149	0	2	0.0454	0	1	1	1080.08	2159.15	2159.15	1.38	0.00149	HCD (High Energy Collision Dissociation)	MS2	0	12.069	16.2732	6518	200408_Col_s15.raw	F16	562.17	562.17	923	1	1	1
High	MS Amanda 2.0 (A11)	Selected	TGppGPSGIAGPpGPpGAAGK	P3(Oxidation); P4(Oxidation); P13(Oxidation); P16(Oxidation)	1	Q01149	Q01149	0	2	0.0455	0	1	1	902.447	1803.89	1803.89	-0.49	-0.00045	HCD (High Energy Collision Dissociation)	MS2	7.28271	79.611	11.1643	3659	200408_Col_s16.raw	F17	561.59	561.59	973	1	1	1
High	MS Amanda 2.0 (A11)	Unambiguous	GPSGEpGKNGAkGEpGAR	P6(Oxidation); K12(Oxidation); P15(Oxidation)	1	P08121	P08121	2	2	0.1575	0	1	1	857.411	1713.82	1713.82	0.1	8e-05	HCD (High Energy Collision Dissociation)	MS2	9.27542	79.839	7.2467	1519	200408_Col_s8.raw	F8	561.5	561.5	766	1	1	1
High	MS Amanda 2.0 (A11)	Selected	GFpGLpGpSGEpGKQGPSGSSGER	P3(Oxidation); P6(Oxidation); P8(Oxidation); P12(Oxidation)	1	P11087	P11087	1	2	0.024	0	1	1	1152.03	2303.05	2303.05	-0.19	-0.00022	HCD (High Energy Collision Dissociation)	MS2	0	38.642	12.3635	4724	200408_Col_s4.raw	F4	561.43	561.43	584	1	1	1
High	MS Amanda 2.0 (A11)	Selected	GLpGIAGALGEpGPLGISGPpGAR	P3(Oxidation); P12(Oxidation); P21(Oxidation)	1	Q01149	Q01149	0	2	0.0471	0	1	1	1080.08	2159.14	2159.15	-0.66	-0.00071	HCD (High Energy Collision Dissociation)	MS2	5.88432	45.899	16.8083	7599	200408_Col_s2.raw	F2	561.32	561.32	924	1	1	1
High	MS Amanda 2.0 (A11)	Selected	GLpGIAGALGEpGPLGISGPpGAR	P3(Oxidation); P12(Oxidation); P21(Oxidation)	1	Q01149	Q01149	0	2	0.0471	0	1	1	1080.07	2159.14	2159.15	-1.9	-0.00205	HCD (High Energy Collision Dissociation)	MS2	0	50.924	16.7949	7789	200408_Col_s5.raw	F5	561.02	561.02	945	1	1	1
High	MS Amanda 2.0 (A11)	Selected	GFSGLQGPpGSpGSpGEQGPSGASGPAGPR	P9(Oxidation); P12(Oxidation); P15(Oxidation)	1	P11087	P11087	0	3	0.041	0	1	1	899.083	2695.23	2695.23	-0.47	-0.00042	HCD (High Energy Collision Dissociation)	MS2	0	129.912	15.893	6656	200408_Col_s8.raw	F8	560.93	560.93	688	1	1	1
High	MS Amanda 2.0 (A11)	Selected	GApGDRGEAGPpGPAGFAGPpGADGQPGAk	P3(Oxidation); P12(Oxidation); P21(Oxidation); K30(Oxidation)	1	P11087	P11087	1	3	0.0432	0	1	1	893.08	2677.22	2677.22	0.39	0.00035	HCD (High Energy Collision Dissociation)	MS2	7.17022	8.826	12.1654	4285	200408_Col_s12.raw	F13	560.93	560.93	742	1	1	1
High	MS Amanda 2.0 (A11)	Selected	GPpGPmGPPGLAGPpGESGR	P3(Oxidation); M6(Oxidation); P15(Oxidation)	1	P11087	P11087	0	2	0.046	0	1	1	916.934	1832.86	1832.86	0.32	0.00029	HCD (High Energy Collision Dissociation)	MS2	48.3977	36.992	12.4535	5029	200408_Col_s5.raw	F5	560.71	560.71	756	1	1	1
High	MS Amanda 2.0 (A11)	Selected	GDAGPpGPAGPAGPpGPIGNVGApGPKGPR	P6(Oxidation); P15(Oxidation); P24(Oxidation)	1	P11087	P11087	1	3	0.0423	0	1	1	873.109	2617.31	2617.31	-0.21	-0.00018	HCD (High Energy Collision Dissociation)	MS2	29.7347	11.952	12.4921	4528	200408_Col_s7.raw	F7	560.6	560.6	1310	1	1	1
High	MS Amanda 2.0 (A11)	Unambiguous	GPpGPMGPpGLAGPpGESGR	P3(Oxidation); P9(Oxidation); P15(Oxidation)	1	P11087	P11087	0	2	0.0509	0	1	1	916.933	1832.86	1832.86	-0.75	-0.00069	HCD (High Energy Collision Dissociation)	MS2	16.6196	4.353	13.224	5393	200408_Col_s3.raw	F3	560.42	560.42	729	1	1	1
High	MS Amanda 2.0 (A11)	Selected	GENGIVGPTGSVGAAGPSGPNGPpGPVGSR	P24(Oxidation)	1	Q01149	Q01149	0	3	0.0405	0	1	1	872.432	2615.28	2615.28	-0.32	-0.00028	HCD (High Energy Collision Dissociation)	MS2	2.43872	25.413	13.3959	5048	200408_Col_s13.raw	F14	560.34	560.34	1268	1	1	1
High	MS Amanda 2.0 (A11)	Selected	GApGPAGPkGSpGEAGRpGEAGLpGAk	P3(Oxidation); K9(Oxidation); P12(Oxidation); P18(Oxidation); P24(Oxidation); K27(Oxidation)	1	P11087	P11087	1	2	0.0456	0	1	1	1218.59	2436.17	2436.17	-0.65	-0.00079	HCD (High Energy Collision Dissociation)	MS2	0	48.448	9.8537	3105	200408_Col_s3.raw	F3	560.33	560.33	1148	1	1	1
High	MS Amanda 2.0 (A11)	Unambiguous	GEpGSpGENGApGQmGPR	P3(Oxidation); P6(Oxidation); P12(Oxidation); M15(Oxidation)	1	P11087	P11087	0	2	0.2178	0	1	1	879.872	1758.74	1758.73	0.78	0.00068	HCD (High Energy Collision Dissociation)	MS2	0	92.977	8.747	2373	200408_Col_s2.raw	F2	560.11	560.11	122	1	1	1
High	MS Amanda 2.0 (A11)	Selected	GPpGPMGPpGLAGPpGESGR	P3(Oxidation); P9(Oxidation); P15(Oxidation)	1	P11087	P11087	0	2	0.0471	0	1	1	916.935	1832.86	1832.86	1.38	0.00127	HCD (High Energy Collision Dissociation)	MS2	16.3579	200	15.1966	6069	200408_Col_s7.raw	F7	559.88	559.88	749	1	1	1
High	MS Amanda 2.0 (A11)	Unambiguous	GppGAVGSpGVNGApGEAGR	P2(Oxidation); P3(Oxidation); P9(Oxidation); P15(Oxidation)	1	Q01149	Q01149	0	2	0.8049	0	1	1	884.417	1767.83	1767.83	0.4	0.00036	HCD (High Energy Collision Dissociation)	MS2	0	43.527	9.9644	3279	200408_Col_s5.raw	F5	559.82	559.82	723	1	1	1
High	MS Amanda 2.0 (A11)	Unambiguous	GDGGPpGmTGFpGAAGR	P6(Oxidation); M8(Oxidation); P12(Oxidation)	1	Q01149	Q01149	0	2	0.1384	0	1	1	775.339	1549.67	1549.67	0.86	0.00067	HCD (High Energy Collision Dissociation)	MS2	62.1869	40.347	11.2899	4043	200408_Col_s3.raw	F3	559.66	559.66	215	1	1	1
High	MS Amanda 2.0 (A11)	Unambiguous	GFSGLQGppGSpGSpGEQGPSGASGpAGPR	P8(Oxidation); P9(Oxidation); P12(Oxidation); P15(Oxidation); P26(Oxidation)	1	P11087	P11087	0	3	0.0784	0	1	1	909.75	2727.24	2727.22	4.63	0.00421	HCD (High Energy Collision Dissociation)	MS2	47.7907	26.048	12.5265	4977	200408_Col_s1.raw	F1	559.28	559.28	653	1	1	1
High	MS Amanda 2.0 (A11)	Selected	GEVGLpGLSGPVGPpGNpGTNGLTGAk	P6(Oxidation); P15(Oxidation); P18(Oxidation); K27(Oxidation)	1	Q01149	Q01149	0	3	0.0003	0	1	1	822.082	2464.23	2464.23	0.57	0.00047	HCD (High Energy Collision Dissociation)	MS2	3.29943	149.587	16.035	6411	200408_Col_s14.raw	F15	559.24	559.24	1235	1	1	1
High	MS Amanda 2.0 (A11)	Unambiguous	TGppGPSGIAGPpGPpGAAGK	P3(Oxidation); P4(Oxidation); P13(Oxidation); P16(Oxidation)	1	Q01149	Q01149	0	2	0.0536	0	1	1	902.446	1803.88	1803.89	-1.24	-0.00112	HCD (High Energy Collision Dissociation)	MS2	6.39944	1.215	11.3606	3760	200408_Col_s12.raw	F13	559.07	559.07	955	1	1	1
High	MS Amanda 2.0 (A11)	Selected	GPpGPMGPpGLAGPpGESGR	P3(Oxidation); P9(Oxidation); P15(Oxidation)	1	P11087	P11087	0	2	0.0488	0	1	1	916.933	1832.86	1832.86	0.05	5e-05	HCD (High Energy Collision Dissociation)	MS2	34.5755	36.742	13.7464	5477	200408_Col_s8.raw	F8	558.86	558.86	757	1	1	1
High	MS Amanda 2.0 (A11)	Selected	GPpGPMGPpGLAGPpGESGR	P3(Oxidation); P9(Oxidation); P15(Oxidation)	1	P11087	P11087	0	2	0.0471	0	1	1	916.935	1832.86	1832.86	2.12	0.00194	HCD (High Energy Collision Dissociation)	MS2	25.4134	68.692	14.2709	5630	200408_Col_s7.raw	F7	558.61	558.61	767	1	1	1
High	MS Amanda 2.0 (A11)	Selected	GEpGPpGPAGAAGPAGNpGADGQpGAk	P3(Oxidation); P6(Oxidation); P18(Oxidation); P24(Oxidation); K27(Oxidation)	1	P11087	P11087	0	2	0	0	1	1	1166.52	2332.04	2332.04	-0.89	-0.00104	HCD (High Energy Collision Dissociation)	MS2	36.9224	65.041	10.1432	3116	200408_Col_s6.raw	F6	558.36	558.36	509	1	1	1
High	MS Amanda 2.0 (A11)	Selected	VGppGPSGNAGPpGppGPVGK	P3(Oxidation); P4(Oxidation); P13(Oxidation); P15(Oxidation); P16(Oxidation)	1	P11087	P11087	0	2	0.0473	0	1	1	936.96	1872.91	1872.91	1.69	0.00158	HCD (High Energy Collision Dissociation)	MS2	0	59.143	10.3139	3142	200408_Col_s12.raw	F13	558.06	558.06	960	1	1	1
High	MS Amanda 2.0 (A11)	Unambiguous	GppGPMGPpGLAGPpGESGR	P2(Oxidation); P3(Oxidation); P9(Oxidation); P15(Oxidation)	1	P11087	P11087	0	2	0.0509	0	1	1	924.931	1848.86	1848.85	0.62	0.00058	HCD (High Energy Collision Dissociation)	MS2	30.9429	2.536	12.6801	5189	200408_Col_s5.raw	F5	558.01	558.01	711	1	1	1
High	MS Amanda 2.0 (A11)	Selected	GPpGPMGPpGLAGPpGESGR	P3(Oxidation); P9(Oxidation); P15(Oxidation)	1	P11087	P11087	0	2	0.023	0	1	1	916.934	1832.86	1832.86	0.38	0.00035	HCD (High Energy Collision Dissociation)	MS2	34.7043	200	16.551	7329	200408_Col_s4.raw	F4	557.95	557.95	756	1	1	1
High	MS Amanda 2.0 (A11)	Unambiguous	HGNRGEPGPAGSVGPVGAVGPR		1	Q01149	Q01149	1	3	0.8919	0	1	1	675.684	2025.04	2025.04	-0.35	-0.00023	HCD (High Energy Collision Dissociation)	MS2	22.5922	13.569	11.8693	4606	200408_Col_s5.raw	F5	557.89	557.89	1030	1	1	1
High	MS Amanda 2.0 (A11)	Selected	GPpGSAGSpGKDGLNGLpGPIGppGPR	P3(Oxidation); P9(Oxidation); P18(Oxidation); P23(Oxidation); P24(Oxidation)	1	P11087	P11087	1	2	0.0508	0	1	1	1243.62	2486.23	2486.23	0.23	0.00029	HCD (High Energy Collision Dissociation)	MS2	3.58524	1.433	13.1338	5410	200408_Col_s1.raw	F1	557.72	557.72	1269	1	1	1
High	MS Amanda 2.0 (A11)	Selected	GETGPAGRpGEVGPpGppGPAGEK	P9(Oxidation); P15(Oxidation); P17(Oxidation); P18(Oxidation)	1	P11087	P11087	0	3	0.042	0	1	1	744.689	2232.05	2232.05	-0.09	-7e-05	HCD (High Energy Collision Dissociation)	MS2	0	45.822	10.0952	3191	200408_Col_s4.raw	F4	557.7	557.7	981	1	1	1
High	MS Amanda 2.0 (A11)	Selected	GLpGIAGALGEpGPLGISGPpGAR	P3(Oxidation); P12(Oxidation); P21(Oxidation)	1	Q01149	Q01149	0	2	0.0455	0	1	1	1080.07	2159.14	2159.15	-2.35	-0.00254	HCD (High Energy Collision Dissociation)	MS2	14.5936	49.801	16.4347	7637	200408_Col_s5.raw	F5	557.68	557.68	925	1	1	1
High	MS Amanda 2.0 (A11)	Selected	GApGDRGEAGPpGPAGFAGPpGADGQpGAK	P3(Oxidation); P12(Oxidation); P21(Oxidation); P27(Oxidation)	1	P11087	P11087	1	3	0.0117	0	1	1	893.079	2677.22	2677.22	-0.02	-1e-05	HCD (High Energy Collision Dissociation)	MS2	28.9597	30.466	11.838	4048	200408_Col_s13.raw	F14	557.62	557.62	712	1	1	1
High	MS Amanda 2.0 (A11)	Selected	GEVGLpGLSGPVGPpGNpGTNGLTGAk	P6(Oxidation); P15(Oxidation); P18(Oxidation); K27(Oxidation)	1	Q01149	Q01149	0	3	0.0003	0	1	1	822.082	2464.23	2464.23	0.49	0.00041	HCD (High Energy Collision Dissociation)	MS2	0.267954	3.698	15.4797	6160	200408_Col_s15.raw	F16	557.51	557.51	1223	1	1	1
High	MS Amanda 2.0 (A11)	Unambiguous	HGNRGEpGPAGSVGPVGAVGPR	P7(Oxidation)	1	Q01149	Q01149	1	3	0.0872	0	1	1	681.016	2041.03	2041.03	0.23	0.00016	HCD (High Energy Collision Dissociation)	MS2	8.348	26.335	12.1493	4240	200408_Col_s14.raw	F15	557.38	557.38	1134	1	1	1
High	MS Amanda 2.0 (A11)	Selected	GPpGSAGSpGKDGLNGLpGPIGppGPR	P3(Oxidation); P9(Oxidation); P18(Oxidation); P23(Oxidation); P24(Oxidation)	1	P11087	P11087	1	2	0.0531	0	1	1	1243.62	2486.23	2486.23	2.1	0.00261	HCD (High Energy Collision Dissociation)	MS2	4.83711	6.003	13.0771	5033	200408_Col_s6.raw	F6	557.25	557.25	1314	1	1	1
High	MS Amanda 2.0 (A11)	Selected	GPpGPMGPpGLAGPpGESGR	P3(Oxidation); P9(Oxidation); P15(Oxidation)	1	P11087	P11087	0	2	0.0211	0	1	1	916.934	1832.86	1832.86	0.12	0.00011	HCD (High Energy Collision Dissociation)	MS2	0	141	15.9534	7308	200408_Col_s5.raw	F5	556.97	556.97	757	1	1	1
High	MS Amanda 2.0 (A11)	Selected	GLpGIAGALGEpGPLGISGPpGAR	P3(Oxidation); P12(Oxidation); P21(Oxidation)	1	Q01149	Q01149	0	2	0.0471	0	1	1	1080.08	2159.15	2159.15	1.15	0.00124	HCD (High Energy Collision Dissociation)	MS2	6.25102	7.904	16.2811	6603	200408_Col_s16.raw	F17	556.66	556.66	923	1	1	1
High	MS Amanda 2.0 (A11)	Selected	GLpGIAGALGEpGPLGISGPpGAR	P3(Oxidation); P12(Oxidation); P21(Oxidation)	1	Q01149	Q01149	0	2	0.0455	0	1	1	1080.08	2159.15	2159.15	0.47	0.00051	HCD (High Energy Collision Dissociation)	MS2	1.51304	6.211	16.2608	7374	200408_Col_s1.raw	F1	556.36	556.36	957	1	1	1
High	MS Amanda 2.0 (A11)	Selected	GQAGVmGFpGpKGTAGEpGK	M6(Oxidation); P9(Oxidation); P11(Oxidation); P18(Oxidation)	1	P11087	P11087	1	2	0.1027	0	1	1	953.95	1906.89	1906.9	-1.95	-0.00186	HCD (High Energy Collision Dissociation)	MS2	0	18.835	11.3811	3774	200408_Col_s12.raw	F13	556.32	556.32	767	1	1	1
High	MS Amanda 2.0 (A11)	Unambiguous	GFSGLQGPPGSPGSpGEQGPSGASGPAGPR	P15(Oxidation)	1	P11087	P11087	0	3	0.1966	0	1	1	888.42	2663.25	2663.24	0.22	0.00019	HCD (High Energy Collision Dissociation)	MS2	0	58.665	13.7653	5281	200408_Col_s14.raw	F15	555.91	555.91	936	1	1	1
High	MS Amanda 2.0 (A11)	Unambiguous	NGDRGETGPAGpAGPIGpAGAR	P12(Oxidation); P18(Oxidation)	1	P11087	P11087	1	3	0.1633	0	1	1	669.659	2006.96	2006.96	-0.34	-0.00023	HCD (High Energy Collision Dissociation)	MS2	2.68853	29.128	10.5723	3602	200408_Col_s1.raw	F1	555.81	555.81	985	1	1	1
High	MS Amanda 2.0 (A11)	Unambiguous	QGDRGEAGAQGPmGPSGPAGAR	M13(Oxidation)	1	P28481	P28481	1	3	0.2434	0	1	1	680.648	2039.93	2039.93	-0.92	-0.00063	HCD (High Energy Collision Dissociation)	MS2	0	56.209	9.7429	2809	200408_Col_s16.raw	F17	555.74	555.74	604	1	1	1
High	MS Amanda 2.0 (A11)	Unambiguous	GPpGPMGPpGLAGPpGESGR	P3(Oxidation); P9(Oxidation); P15(Oxidation)	1	P11087	P11087	0	2	0.0531	0	1	1	916.934	1832.86	1832.86	0.72	0.00066	HCD (High Energy Collision Dissociation)	MS2	0	10.917	12.6517	5168	200408_Col_s5.raw	F5	555.5	555.5	736	1	1	1
High	MS Amanda 2.0 (A11)	Selected	GENGIVGPTGSVGAAGPSGPNGPpGPVGSR	P24(Oxidation)	1	Q01149	Q01149	0	3	0.0415	0	1	1	872.434	2615.29	2615.28	2.69	0.00235	HCD (High Energy Collision Dissociation)	MS2	14.0925	8.24	13.3271	5544	200408_Col_s2.raw	F2	555.49	555.49	1300	1	1	1
High	MS Amanda 2.0 (A11)	Selected	GLpGIAGALGEpGPLGISGPpGAR	P3(Oxidation); P12(Oxidation); P21(Oxidation)	1	Q01149	Q01149	0	2	0.0471	0	1	1	1080.08	2159.15	2159.15	0.02	2e-05	HCD (High Energy Collision Dissociation)	MS2	4.38	48.706	17.0008	7655	200408_Col_s2.raw	F2	555.46	555.46	930	1	1	1
High	MS Amanda 2.0 (A11)	Unambiguous	GDTGApGApGSQGApGLQGMpGER	P6(Oxidation); P9(Oxidation); P15(Oxidation); P21(Oxidation)	1	P11087	P11087	0	2	0.1647	0	1	1	1115	2228.98	2228.98	-0.1	-0.00011	HCD (High Energy Collision Dissociation)	MS2	6.29249	8.091	11.9624	4567	200408_Col_s1.raw	F1	555.15	555.15	349	1	1	1
High	MS Amanda 2.0 (A11)	Unambiguous	GDAGpAGPKGEpGSpGENGApGQmGPR	P5(Oxidation); P12(Oxidation); P15(Oxidation); P21(Oxidation); M24(Oxidation)	1	P11087	P11087	1	3	0.0804	0	1	1	842.372	2525.1	2525.1	1.69	0.00143	HCD (High Energy Collision Dissociation)	MS2	20.4821	3.569	9.2641	2717	200408_Col_s2.raw	F2	555.14	555.14	296	1	1	1
High	MS Amanda 2.0 (A11)	Unambiguous	GFSGLQGPpGSpGSpGEQGPSGASGPAGPR	P9(Oxidation); P12(Oxidation); P15(Oxidation)	1	P11087	P11087	0	2	0.0509	0	1	1	1348.12	2695.24	2695.23	0.69	0.00093	HCD (High Energy Collision Dissociation)	MS2	1.53367	9.219	13.4583	5156	200408_Col_s7.raw	F7	555.03	555.03	721	1	1	1
High	MS Amanda 2.0 (A11)	Selected	GpAGSpGKAGEDGHpGKpGRpGER	P2(Oxidation); P6(Oxidation); P15(Oxidation); P18(Oxidation); P21(Oxidation)	1	Q01149	Q01149	1	3	0.0431	0	1	1	783.371	2348.1	2348.1	0.02	2e-05	HCD (High Energy Collision Dissociation)	MS2	0	88.678	7.0188	1376	200408_Col_s1.raw	F1	554.93	554.93	897	1	1	1
High	MS Amanda 2.0 (A11)	Selected	GSDGSVGPVGPAGPIGSAGPpGFpGApGPK	P21(Oxidation); P24(Oxidation); P27(Oxidation)	1	Q01149	Q01149	0	3	0.0379	0	1	1	863.758	2589.26	2589.26	0.64	0.00055	HCD (High Energy Collision Dissociation)	MS2	31.1847	83.876	14.7493	6356	200408_Col_s3.raw	F3	554.92	554.92	1113	1	1	1
High	MS Amanda 2.0 (A11)	Selected	GLpGIAGALGEpGPLGISGPpGAR	P3(Oxidation); P12(Oxidation); P21(Oxidation)	1	Q01149	Q01149	0	2	0.049	0	1	1	1080.08	2159.14	2159.15	-0.32	-0.00034	HCD (High Energy Collision Dissociation)	MS2	0	113.981	17.9623	8122	200408_Col_s5.raw	F5	554.66	554.66	934	1	1	1
High	MS Amanda 2.0 (A11)	Unambiguous	GDTGApGApGSQGApGLQGMpGER	P6(Oxidation); P9(Oxidation); P15(Oxidation); P21(Oxidation)	1	P11087	P11087	0	2	0.1721	0	1	1	1115	2228.99	2228.98	0.89	0.00099	HCD (High Energy Collision Dissociation)	MS2	9.93156	17.634	11.9916	4226	200408_Col_s15.raw	F16	554.56	554.56	344	1	1	1
High	MS Amanda 2.0 (A11)	Unambiguous	GESGNKGEpGSVGAQGPpGPSGEEGKR	P9(Oxidation); P18(Oxidation)	1	Q01149	Q01149	2	3	0.0963	0	1	1	852.063	2554.18	2554.18	-0.22	-0.00018	HCD (High Energy Collision Dissociation)	MS2	4.3879	7.375	9.2696	2691	200408_Col_s1.raw	F1	554.52	554.52	797	1	1	1
High	MS Amanda 2.0 (A11)	Unambiguous	GPpGPMGPpGLAGPpGESGR	P3(Oxidation); P9(Oxidation); P15(Oxidation)	1	P11087	P11087	0	2	0.0509	0	1	1	916.934	1832.86	1832.86	0.52	0.00047	HCD (High Energy Collision Dissociation)	MS2	20.6611	71.675	15.478	6695	200408_Col_s4.raw	F4	554.47	554.47	747	1	1	1
High	MS Amanda 2.0 (A11)	Unambiguous	HGNRGEpGPAGSVGPVGAVGPR	P7(Oxidation)	1	Q01149	Q01149	1	3	0.0813	0	1	1	681.016	2041.03	2041.03	0.5	0.00034	HCD (High Energy Collision Dissociation)	MS2	22.2073	18.783	11.6328	3988	200408_Col_s15.raw	F16	554.41	554.41	1143	1	1	1
High	MS Amanda 2.0 (A11)	Selected	GQAGVmGFpGPkGTAGEpGK	M6(Oxidation); P9(Oxidation); K12(Oxidation); P18(Oxidation)	1	P11087	P11087	1	2	0.0476	0	1	1	953.952	1906.9	1906.9	0.41	0.00039	HCD (High Energy Collision Dissociation)	MS2	29.6273	71.177	11.2997	3785	200408_Col_s15.raw	F16	554.4	554.4	822	1	1	1
High	MS Amanda 2.0 (A11)	Selected	GNDGAVGAAGPpGPTGPTGPpGFPGAVGAK	P12(Oxidation); P21(Oxidation)	1	P11087	P11087	0	3	0.04	0	1	1	854.086	2560.24	2560.24	-0.05	-4e-05	HCD (High Energy Collision Dissociation)	MS2	6.84166	70.848	14.2215	5560	200408_Col_s12.raw	F13	554.35	554.35	1054	1	1	1
High	MS Amanda 2.0 (A11)	Unambiguous	HGNRGEpGPAGSVGPVGAVGPR	P7(Oxidation)	1	Q01149	Q01149	1	3	0.0841	0	1	1	681.016	2041.03	2041.03	0.32	0.00022	HCD (High Energy Collision Dissociation)	MS2	17.5262	11.534	11.9738	4161	200408_Col_s12.raw	F13	554.22	554.22	1139	1	1	1
High	MS Amanda 2.0 (A11)	Unambiguous	HGNRGEpGPAGSVGPVGAVGPR	P7(Oxidation)	1	Q01149	Q01149	1	3	0.0841	0	1	1	681.014	2041.03	2041.03	-1.74	-0.00118	HCD (High Energy Collision Dissociation)	MS2	8.77504	6.714	11.6164	4268	200408_Col_s3.raw	F3	553.97	553.97	1125	1	1	1
High	MS Amanda 2.0 (A11)	Selected	VGppGPSGNAGPpGppGPVGK	P3(Oxidation); P4(Oxidation); P13(Oxidation); P15(Oxidation); P16(Oxidation)	1	P11087	P11087	0	2	0.0305	0	1	1	936.959	1872.91	1872.91	0.9	0.00085	HCD (High Energy Collision Dissociation)	MS2	20.3222	57.514	11.1709	3747	200408_Col_s6.raw	F6	553.97	553.97	956	1	1	1
High	MS Amanda 2.0 (A11)	Selected	GApGPAGPkGSpGEAGRpGEAGLPGAK	P3(Oxidation); K9(Oxidation); P12(Oxidation); P18(Oxidation)	1	P11087	P11087	1	3	0.0412	0	1	1	802.067	2404.19	2404.19	0.34	0.00027	HCD (High Energy Collision Dissociation)	MS2	5.02844	81.584	10.3559	3135	200408_Col_s14.raw	F15	553.9	553.9	1285	1	1	1
High	MS Amanda 2.0 (A11)	Selected	GFSGLQGPpGSpGSpGEQGPSGASGPAGPR	P9(Oxidation); P12(Oxidation); P15(Oxidation)	1	P11087	P11087	0	3	0.0409	0	1	1	899.082	2695.23	2695.23	-0.68	-0.00061	HCD (High Energy Collision Dissociation)	MS2	22.6463	100.71	14.7163	5854	200408_Col_s16.raw	F17	553.87	553.87	676	1	1	1
High	MS Amanda 2.0 (A11)	Selected	GDAGPpGPAGpAGPpGPIGNVGApGpKGPR	P6(Oxidation); P11(Oxidation); P15(Oxidation); P24(Oxidation); P26(Oxidation)	1	P11087	P11087	1	3	0.0416	0	1	1	883.772	2649.3	2649.3	-0.22	-0.00019	HCD (High Energy Collision Dissociation)	MS2	4.71682	12.173	12.1697	4591	200408_Col_s4.raw	F4	553.79	553.79	1354	1	1	1
High	MS Amanda 2.0 (A11)	Unambiguous	GDTGApGApGSQGApGLQGMpGER	P6(Oxidation); P9(Oxidation); P15(Oxidation); P21(Oxidation)	1	P11087	P11087	0	2	0.1639	0	1	1	1114.99	2228.98	2228.98	-0.86	-0.00096	HCD (High Energy Collision Dissociation)	MS2	0	41.631	11.9871	4180	200408_Col_s16.raw	F17	553.61	553.61	344	1	1	1
High	MS Amanda 2.0 (A11)	Unambiguous	GPpGPmGPpGLAGPpGESGR	P3(Oxidation); M6(Oxidation); P9(Oxidation); P15(Oxidation)	1	P11087	P11087	0	2	0.0527	0	1	1	924.931	1848.86	1848.85	0.29	0.00027	HCD (High Energy Collision Dissociation)	MS2	25.9696	3.976	12.2601	4477	200408_Col_s6.raw	F6	553.56	553.56	709	1	1	1
High	MS Amanda 2.0 (A11)	Unambiguous	GSPGADGPAGSpGTpGPQGIAGQR	P12(Oxidation); P15(Oxidation)	1	P11087	P11087	0	2	0.0907	0	1	1	1061	2121	2121	0.85	0.00091	HCD (High Energy Collision Dissociation)	MS2	6.0285	53.745	11.4556	3831	200408_Col_s16.raw	F17	553.54	553.54	733	1	1	1
High	MS Amanda 2.0 (A11)	Selected	GLpGIAGALGEpGPLGISGPpGAR	P3(Oxidation); P12(Oxidation); P21(Oxidation)	1	Q01149	Q01149	0	2	0.0463	0	1	1	1080.08	2159.15	2159.15	0.7	0.00076	HCD (High Energy Collision Dissociation)	MS2	0	19.905	16.2623	6524	200408_Col_s14.raw	F15	553.17	553.17	925	1	1	1
High	MS Amanda 2.0 (A11)	Selected	GApGDRGEAGppGPAGFAGPpGADGQpGAK	P3(Oxidation); P11(Oxidation); P12(Oxidation); P21(Oxidation); P27(Oxidation)	1	P11087	P11087	1	3	0.0367	0	1	1	898.412	2693.22	2693.22	1.51	0.00135	HCD (High Energy Collision Dissociation)	MS2	15.7729	5.397	11.6815	4365	200408_Col_s2.raw	F2	553.03	553.03	648	1	1	1
High	MS Amanda 2.0 (A11)	Selected	GNDGAVGAAGpPGPTGPTGPpGFpGAVGAk	P11(Oxidation); P21(Oxidation); P24(Oxidation); K30(Oxidation)	1	P11087	P11087	0	2	0.0457	0	1	1	1296.62	2592.23	2592.23	0.09	0.00011	HCD (High Energy Collision Dissociation)	MS2	0	5.106	13.6087	5589	200408_Col_s4.raw	F4	552.82	552.82	981	1	1	1
High	MS Amanda 2.0 (A11)	Unambiguous	GDTGAPGApGSQGAPGLQGMpGER	P9(Oxidation); P21(Oxidation)	1	P11087	P11087	0	2	0.1217	0	1	1	1099	2196.99	2196.99	0.27	0.0003	HCD (High Energy Collision Dissociation)	MS2	0	48.347	12.7393	4623	200408_Col_s14.raw	F15	552.81	552.81	503	1	1	1
High	MS Amanda 2.0 (A11)	Unambiguous	GDRGDAGPkGADGSPGK	K9(Oxidation)	1	P11087	P11087	2	2	0.0532	0	1	1	779.366	1557.72	1557.73	-0.42	-0.00033	HCD (High Energy Collision Dissociation)	MS2	0	124.409	7.6046	1687	200408_Col_s12.raw	F13	552.67	552.67	497	1	1	1
High	MS Amanda 2.0 (A11)	Selected	GDAGPAGPkGEpGSpGENGApGQMGPR	K9(Oxidation); P12(Oxidation); P15(Oxidation); P21(Oxidation)	1	P11087	P11087	1	2	0.0456	0	1	1	1255.05	2509.1	2509.1	-0.85	-0.00107	HCD (High Energy Collision Dissociation)	MS2	6.19813	37.807	10.2403	3075	200408_Col_s13.raw	F14	552.57	552.57	323	1	1	1
High	MS Amanda 2.0 (A11)	Selected	GPpGPMGPpGLAGPpGESGR	P3(Oxidation); P9(Oxidation); P15(Oxidation)	1	P11087	P11087	0	2	0.0473	0	1	1	916.932	1832.86	1832.86	-1.61	-0.00148	HCD (High Energy Collision Dissociation)	MS2	20.1855	165.782	14.4066	5630	200408_Col_s13.raw	F14	552.41	552.41	708	1	1	1
High	MS Amanda 2.0 (A11)	Selected	GEPGppGPAGAAGPAGNpGADGQpGAk	P5(Oxidation); P6(Oxidation); P18(Oxidation); P24(Oxidation); K27(Oxidation)	1	P11087	P11087	0	3	0.005	0	1	1	778.02	2332.04	2332.04	0.41	0.00032	HCD (High Energy Collision Dissociation)	MS2	0	23.45	10.1206	3293	200408_Col_s1.raw	F1	552.21	552.21	536	1	1	1
High	MS Amanda 2.0 (A11)	Unambiguous	HGNRGEpGPAGSVGPVGAVGPR	P7(Oxidation)	1	Q01149	Q01149	1	3	0.0841	0	1	1	681.016	2041.03	2041.03	0.77	0.00053	HCD (High Energy Collision Dissociation)	MS2	31.2509	33.204	12.0502	4188	200408_Col_s13.raw	F14	552.17	552.17	1121	1	1	1
High	MS Amanda 2.0 (A11)	Unambiguous	GDAGPAGPKGEpGSpGENGApGQMGPR	P12(Oxidation); P15(Oxidation); P21(Oxidation)	1	P11087	P11087	1	2	0.1264	0	1	1	1247.06	2493.1	2493.11	-0.65	-0.0008	HCD (High Energy Collision Dissociation)	MS2	0	23.69	10.1325	3394	200408_Col_s5.raw	F5	552.14	552.14	413	1	1	1
High	MS Amanda 2.0 (A11)	Unambiguous	GLpGPpGNNGNpGPpGPSGApGK	P3(Oxidation); P6(Oxidation); P12(Oxidation); P15(Oxidation); P21(Oxidation)	1	P08121	P08121	0	2	0.0941	0	1	1	1036.99	2072.96	2072.96	0.12	0.00012	HCD (High Energy Collision Dissociation)	MS2	10.9296	86.487	10.5787	3581	200408_Col_s3.raw	F3	552.14	552.14	595	1	1	1
High	MS Amanda 2.0 (A11)	Unambiguous	GDGGPpGmTGFpGAAGR	P6(Oxidation); M8(Oxidation); P12(Oxidation)	1	Q01149	Q01149	0	2	0.1337	0	1	1	775.337	1549.67	1549.67	-2.37	-0.00184	HCD (High Energy Collision Dissociation)	MS2	7.14128	39.21	11.3281	3849	200408_Col_s8.raw	F8	551.88	551.88	165	1	1	1
High	MS Amanda 2.0 (A11)	Selected	GpSGPQGPSGPpGpKGNSGEpGApGNK	P2(Oxidation); P12(Oxidation); P14(Oxidation); P21(Oxidation); P24(Oxidation)	1	P11087	P11087	1	3	0.0399	0	1	1	821.376	2462.11	2462.12	-1.89	-0.00155	HCD (High Energy Collision Dissociation)	MS2	26.2284	29.934	9.1542	2574	200408_Col_s4.raw	F4	551.6	551.6	612	1	1	1
High	MS Amanda 2.0 (A11)	Selected	GETGPAGRpGEVGPpGppGPAGEK	P9(Oxidation); P15(Oxidation); P17(Oxidation); P18(Oxidation)	1	P11087	P11087	0	3	0.0421	0	1	1	744.69	2232.05	2232.05	0.81	0.0006	HCD (High Energy Collision Dissociation)	MS2	34.9417	70.048	10.0145	3033	200408_Col_s8.raw	F8	551.31	551.31	949	1	1	1
High	MS Amanda 2.0 (A11)	Selected	TGppGPSGIAGPpGppGAAGK	P3(Oxidation); P4(Oxidation); P13(Oxidation); P15(Oxidation); P16(Oxidation)	1	Q01149	Q01149	0	2	0.0447	0	1	1	910.443	1819.88	1819.88	-1.59	-0.00144	HCD (High Energy Collision Dissociation)	MS2	15.5888	49.695	11.4294	3784	200408_Col_s13.raw	F14	551.14	551.14	950	1	1	1
High	MS Amanda 2.0 (A11)	Unambiguous	GDAGPAGPkGEpGSpGENGApGQMGPR	K9(Oxidation); P12(Oxidation); P15(Oxidation); P21(Oxidation)	1	P11087	P11087	1	2	0.091	0	1	1	1255.06	2509.1	2509.1	0.9	0.00113	HCD (High Energy Collision Dissociation)	MS2	19.3352	40.21	10.1028	3026	200408_Col_s16.raw	F17	551.1	551.1	346	1	1	1
High	MS Amanda 2.0 (A11)	Unambiguous	GQAGVMGFpGpKGTAGEpGK	P9(Oxidation); P11(Oxidation); P18(Oxidation)	1	P11087	P11087	1	2	0.0508	0	1	1	945.955	1890.9	1890.9	0.44	0.00042	HCD (High Energy Collision Dissociation)	MS2	0	2.319	12.6587	5172	200408_Col_s5.raw	F5	550.64	550.64	964	1	1	1
High	MS Amanda 2.0 (A11)	Selected	GPpGPMGPpGLAGPpGESGR	P3(Oxidation); P9(Oxidation); P15(Oxidation)	1	P11087	P11087	0	2	0.0472	0	1	1	916.935	1832.86	1832.86	1.78	0.00163	HCD (High Energy Collision Dissociation)	MS2	30.5865	64.173	14.523	6325	200408_Col_s1.raw	F1	550.6	550.6	768	1	1	1
High	MS Amanda 2.0 (A11)	Unambiguous	GESGNKGEpGSVGAQGPpGPSGEEGKR	P9(Oxidation); P18(Oxidation)	1	Q01149	Q01149	2	4	0.0873	0	1	1	639.299	2554.18	2554.18	-0.2	-0.00013	HCD (High Energy Collision Dissociation)	MS2	0	17.459	9.298	2529	200408_Col_s16.raw	F17	550.29	550.29	797	1	1	1
High	MS Amanda 2.0 (A11)	Selected	GPpGPmGPpGLAGPpGESGR	P3(Oxidation); M6(Oxidation); P9(Oxidation); P15(Oxidation)	1	P11087	P11087	0	2	0.0449	0	1	1	924.931	1848.86	1848.85	0.42	0.00039	HCD (High Energy Collision Dissociation)	MS2	72.0862	5.06	11.9484	4156	200408_Col_s7.raw	F7	550.26	550.26	709	1	1	1
High	MS Amanda 2.0 (A11)	Unambiguous	GDRGETGPAGPPGApGAPGApGPVGPAGK	P15(Oxidation); P21(Oxidation)	1	P11087	P11087	1	3	0.08	0	1	1	827.741	2481.21	2481.21	-0.76	-0.00063	HCD (High Energy Collision Dissociation)	MS2	5.70617	53.392	11.3837	3746	200408_Col_s14.raw	F15	550.25	550.25	1190	1	1	1
High	MS Amanda 2.0 (A11)	Selected	GFSGLQGpPGSpGSpGEQGPSGASGPAGPR	P8(Oxidation); P12(Oxidation); P15(Oxidation)	1	P11087	P11087	0	3	0.1193	0	1	1	899.084	2695.24	2695.23	0.75	0.00068	HCD (High Energy Collision Dissociation)	MS2	19.245	39.294	14.3193	6196	200408_Col_s1.raw	F1	550.23	550.23	729	1	1	1
High	MS Amanda 2.0 (A11)	Unambiguous	VGppGPSGNAGppGppGPVGK	P3(Oxidation); P4(Oxidation); P12(Oxidation); P13(Oxidation); P15(Oxidation); P16(Oxidation)	1	P11087	P11087	0	2	0.0977	0	1	1	944.956	1888.91	1888.9	0.87	0.00083	HCD (High Energy Collision Dissociation)	MS2	13.0091	56.99	10.556	3688	200408_Col_s5.raw	F5	550.15	550.15	915	1	1	1
High	MS Amanda 2.0 (A11)	Selected	VGppGPSGNAGPpGppGPVGK	P3(Oxidation); P4(Oxidation); P13(Oxidation); P15(Oxidation); P16(Oxidation)	1	P11087	P11087	0	2	0.0494	0	1	1	936.959	1872.91	1872.91	0.97	0.00091	HCD (High Energy Collision Dissociation)	MS2	16.7515	60.369	11.1996	3769	200408_Col_s8.raw	F8	550.12	550.12	968	1	1	1
High	MS Amanda 2.0 (A11)	Unambiguous	GPpGPMGPpGLAGPpGESGR	P3(Oxidation); P9(Oxidation); P15(Oxidation)	1	P11087	P11087	0	2	0.0532	0	1	1	916.935	1832.86	1832.86	2.05	0.00188	HCD (High Energy Collision Dissociation)	MS2	5.76602	14.365	12.7179	5111	200408_Col_s2.raw	F2	550.12	550.12	777	1	1	1
High	MS Amanda 2.0 (A11)	Selected	GPpGPMGPpGLAGPpGESGR	P3(Oxidation); P9(Oxidation); P15(Oxidation)	1	P11087	P11087	0	2	0.0455	0	1	1	916.933	1832.86	1832.86	-0.62	-0.00056	HCD (High Energy Collision Dissociation)	MS2	38.7437	102.813	14.9936	6430	200408_Col_s4.raw	F4	549.98	549.98	734	1	1	1
High	MS Amanda 2.0 (A11)	Selected	GApGDRGEAGPpGPAGFAGPpGADGQpGAK	P3(Oxidation); P12(Oxidation); P21(Oxidation); P27(Oxidation)	1	P11087	P11087	1	3	0.0448	0	1	1	893.08	2677.22	2677.22	0.46	0.00041	HCD (High Energy Collision Dissociation)	MS2	17.2129	9.202	11.9854	4169	200408_Col_s12.raw	F13	549.94	549.94	745	1	1	1
High	MS Amanda 2.0 (A11)	Selected	GDAGpAGPkGEpGSpGENGApGQMGPR	P5(Oxidation); K9(Oxidation); P12(Oxidation); P15(Oxidation); P21(Oxidation)	1	P11087	P11087	1	2	0.0471	0	1	1	1263.05	2525.1	2525.1	0.59	0.00074	HCD (High Energy Collision Dissociation)	MS2	7.96231	53.482	9.8697	2884	200408_Col_s7.raw	F7	549.8	549.8	246	1	1	1
High	MS Amanda 2.0 (A11)	Selected	GDRGETGPAGPPGApGAPGApGPVGPAGK	P15(Oxidation); P21(Oxidation)	1	P11087	P11087	1	3	0.0417	0	1	1	827.741	2481.21	2481.21	-1.42	-0.00118	HCD (High Energy Collision Dissociation)	MS2	19.5591	47.639	11.3946	3783	200408_Col_s12.raw	F13	549.77	549.77	1182	1	1	1
High	MS Amanda 2.0 (A11)	Selected	GPpGPMGPPGLAGPpGESGR	P3(Oxidation); P15(Oxidation)	1	P11087	P11087	0	2	0.0452	0	1	1	908.937	1816.87	1816.86	0.81	0.00074	HCD (High Energy Collision Dissociation)	MS2	25.0902	83.59	13.8868	5350	200408_Col_s13.raw	F14	549.75	549.75	771	1	1	1
High	MS Amanda 2.0 (A11)	Unambiguous	GYpGSIGPTGAAGApGPHGSVGPAGK	P3(Oxidation); P15(Oxidation)	1	Q01149	Q01149	0	2	0.0881	0	1	1	1125.05	2249.1	2249.09	2.39	0.00268	HCD (High Energy Collision Dissociation)	MS2	27.5351	42.998	12.0154	4188	200408_Col_s12.raw	F13	549.66	549.66	1099	1	1	1
High	MS Amanda 2.0 (A11)	Unambiguous	GFSGLQGPpGSpGSpGEQGPSGASGPAGPR	P9(Oxidation); P12(Oxidation); P15(Oxidation)	1	P11087	P11087	0	2	0.1112	0	1	1	1348.12	2695.23	2695.23	0.24	0.00032	HCD (High Energy Collision Dissociation)	MS2	1.78869	1.827	13.3295	5002	200408_Col_s13.raw	F14	549.46	549.46	729	1	1	1
High	MS Amanda 2.0 (A11)	Selected	QGPSGSSGERGpPGPMGPpGLAGPpGESGR	P12(Oxidation); P19(Oxidation); P25(Oxidation)	1	P11087	P11087	1	3	0.0391	0	1	1	925.763	2775.27	2775.28	-0.17	-0.00015	HCD (High Energy Collision Dissociation)	MS2	29.9778	25.661	12.6499	4615	200408_Col_s16.raw	F17	549.39	549.39	793	1	1	1
High	MS Amanda 2.0 (A11)	Unambiguous	GDTGApGApGSQGApGLQGMpGER	P6(Oxidation); P9(Oxidation); P15(Oxidation); P21(Oxidation)	1	P11087	P11087	0	2	0.1221	0	1	1	1115	2228.98	2228.98	0.45	0.0005	HCD (High Energy Collision Dissociation)	MS2	2.98375	3.313	11.9077	4635	200408_Col_s5.raw	F5	549.35	549.35	355	1	1	1
High	MS Amanda 2.0 (A11)	Unambiguous	VGppGPSGNAGppGppGPVGK	P3(Oxidation); P4(Oxidation); P12(Oxidation); P13(Oxidation); P15(Oxidation); P16(Oxidation)	1	P11087	P11087	0	2	0.1016	0	1	1	944.955	1888.9	1888.9	-0.03	-3e-05	HCD (High Energy Collision Dissociation)	MS2	3.56701	26.719	10.4835	3218	200408_Col_s13.raw	F14	549.31	549.31	890	1	1	1
High	MS Amanda 2.0 (A11)	Selected	GPpGPMGPpGLAGPpGESGR	P3(Oxidation); P9(Oxidation); P15(Oxidation)	1	P11087	P11087	0	2	0.0123	0	1	1	916.935	1832.86	1832.86	1.58	0.00145	HCD (High Energy Collision Dissociation)	MS2	16.7336	200	15.748	6442	200408_Col_s6.raw	F6	549.27	549.27	762	1	1	1
High	MS Amanda 2.0 (A11)	Unambiguous	VGppGPSGNAGppGppGPVGK	P3(Oxidation); P4(Oxidation); P12(Oxidation); P13(Oxidation); P15(Oxidation); P16(Oxidation)	1	P11087	P11087	0	2	0.0977	0	1	1	944.958	1888.91	1888.9	2.49	0.00235	HCD (High Energy Collision Dissociation)	MS2	14.2318	45.9	10.574	3603	200408_Col_s2.raw	F2	549.26	549.26	949	1	1	1
High	MS Amanda 2.0 (A11)	Unambiguous	GEVGLpGLSGPVGppGNpGTNGLTGAk	P6(Oxidation); P14(Oxidation); P15(Oxidation); P18(Oxidation); K27(Oxidation)	1	Q01149	Q01149	0	2	0.1762	0	1	1	1240.61	2480.22	2480.23	-3.73	-0.00462	HCD (High Energy Collision Dissociation)	MS2	32.9743	28.816	15.3326	6943	200408_Col_s5.raw	F5	549.26	549.26	1251	1	1	1
High	MS Amanda 2.0 (A11)	Unambiguous	GSpGADGPAGSpGTPGPQGIAGQR	P3(Oxidation); P12(Oxidation)	1	P11087	P11087	0	2	0.1814	0	1	1	1061	2121	2121	1.2	0.00127	HCD (High Energy Collision Dissociation)	MS2	0	39.307	11.7022	4090	200408_Col_s6.raw	F6	549.21	549.21	739	1	1	1
High	MS Amanda 2.0 (A11)	Selected	GQAGVmGFpGpKGTAGEpGK	M6(Oxidation); P9(Oxidation); P11(Oxidation); P18(Oxidation)	1	P11087	P11087	1	2	0.0811	0	1	1	953.951	1906.9	1906.9	-0.48	-0.00046	HCD (High Energy Collision Dissociation)	MS2	0	13.912	11.3836	4106	200408_Col_s3.raw	F3	549.19	549.19	818	1	1	1
High	MS Amanda 2.0 (A11)	Unambiguous	GEpGSpGENGApGQmGPR	P3(Oxidation); P6(Oxidation); P12(Oxidation); M15(Oxidation)	1	P11087	P11087	0	2	0.1295	0	1	1	879.871	1758.73	1758.73	0.08	7e-05	HCD (High Energy Collision Dissociation)	MS2	0	100.571	8.7311	2333	200408_Col_s1.raw	F1	548.92	548.92	124	1	1	1
High	MS Amanda 2.0 (A11)	Selected	GEVGLpGLSGPVGPpGNpGTNGLTGAK	P6(Oxidation); P15(Oxidation); P18(Oxidation)	1	Q01149	Q01149	0	2	0.0473	0	1	1	1224.62	2448.23	2448.24	-2.55	-0.00312	HCD (High Energy Collision Dissociation)	MS2	55.8988	81.503	15.452	6732	200408_Col_s3.raw	F3	548.7	548.7	1234	1	1	1
High	MS Amanda 2.0 (A11)	Selected	VGppGPSGNAGPpGppGPVGK	P3(Oxidation); P4(Oxidation); P13(Oxidation); P15(Oxidation); P16(Oxidation)	1	P11087	P11087	0	2	0.0476	0	1	1	936.959	1872.91	1872.91	0.9	0.00085	HCD (High Energy Collision Dissociation)	MS2	0	63.324	10.2947	3107	200408_Col_s13.raw	F14	548.66	548.66	956	1	1	1
High	MS Amanda 2.0 (A11)	Unambiguous	GPSGEpGKNGAkGEpGAR	P6(Oxidation); K12(Oxidation); P15(Oxidation)	1	P08121	P08121	2	2	0.1649	0	1	1	857.411	1713.81	1713.82	-0.69	-0.00059	HCD (High Energy Collision Dissociation)	MS2	0	18.475	7.17	1617	200408_Col_s3.raw	F3	548.56	548.56	686	1	1	1
High	MS Amanda 2.0 (A11)	Unambiguous	NGDRGETGPAGpAGPIGPAGAR	P12(Oxidation)	1	P11087	P11087	1	2	0.2199	0	1	1	995.989	1990.97	1990.97	0.42	0.00042	HCD (High Energy Collision Dissociation)	MS2	0	35.441	11.0881	4055	200408_Col_s5.raw	F5	548.3	548.3	1105	1	1	1
High	MS Amanda 2.0 (A11)	Selected	GQpGVMGFpGPkGNDGApGK	P3(Oxidation); P9(Oxidation); K12(Oxidation); P18(Oxidation)	1	P08121	P08121	1	2	0.047	0	1	1	966.448	1931.89	1931.89	-1.87	-0.00181	HCD (High Energy Collision Dissociation)	MS2	20.4222	37.459	12.5055	4536	200408_Col_s7.raw	F7	547.97	547.97	550	1	1	1
High	MS Amanda 2.0 (A11)	Selected	GEQGPAGPpGFQGLpGPSGTTGEVGKpGER	P9(Oxidation); P15(Oxidation); P27(Oxidation)	1	Q01149	Q01149	0	3	0.0407	0	1	1	956.124	2866.36	2866.36	-0.49	-0.00047	HCD (High Energy Collision Dissociation)	MS2	7.98217	59.989	13.4398	5164	200408_Col_s15.raw	F16	547.85	547.85	1089	1	1	1
High	MS Amanda 2.0 (A11)	Selected	GDRGETGPAGPpGApGApGApGPVGPAGK	P12(Oxidation); P15(Oxidation); P18(Oxidation); P21(Oxidation)	1	P11087	P11087	1	2	0.0472	0	1	1	1257.11	2513.2	2513.2	1.34	0.00168	HCD (High Energy Collision Dissociation)	MS2	8.29051	51.374	10.7966	3422	200408_Col_s12.raw	F13	547.84	547.84	1101	1	1	1
High	MS Amanda 2.0 (A11)	Selected	GFSGLQGpPGSpGSpGEQGPSGASGPAGPR	P8(Oxidation); P12(Oxidation); P15(Oxidation)	1	P11087	P11087	0	3	0.1573	0	1	1	899.083	2695.24	2695.23	0.28	0.00025	HCD (High Energy Collision Dissociation)	MS2	12.4958	45.906	14.3285	5639	200408_Col_s15.raw	F16	547.78	547.78	726	1	1	1
High	MS Amanda 2.0 (A11)	Selected	GPpGPMGPpGLAGPpGESGR	P3(Oxidation); P9(Oxidation); P15(Oxidation)	1	P11087	P11087	0	2	0.0211	0	1	1	916.934	1832.86	1832.86	1.05	0.00096	HCD (High Energy Collision Dissociation)	MS2	29.1086	62.461	14.453	6407	200408_Col_s5.raw	F5	547.7	547.7	748	1	1	1
High	MS Amanda 2.0 (A11)	Unambiguous	HGNRGEPGPAGSVGPVGAVGPR		1	Q01149	Q01149	1	3	0.8889	0	1	1	675.683	2025.03	2025.04	-1.16	-0.00078	HCD (High Energy Collision Dissociation)	MS2	18.8752	14.792	11.9573	4276	200408_Col_s8.raw	F8	547.6	547.6	1080	1	1	1
High	MS Amanda 2.0 (A11)	Selected	VGPpGPSGNAGPpGPpGPVGK	P4(Oxidation); P13(Oxidation); P16(Oxidation)	1	P11087	P11087	0	2	0.0494	0	1	1	920.964	1840.92	1840.92	0.77	0.00071	HCD (High Energy Collision Dissociation)	MS2	35.4943	28.87	11.8584	4495	200408_Col_s2.raw	F2	547.34	547.34	1135	1	1	1
High	MS Amanda 2.0 (A11)	Selected	GFSGLQGpPGSpGSpGEQGpSGASGPAGPR	P8(Oxidation); P12(Oxidation); P15(Oxidation); P20(Oxidation)	1	P11087	P11087	0	2	0.0002	0	1	1	1356.12	2711.23	2711.23	1.39	0.00188	HCD (High Energy Collision Dissociation)	MS2	7.38864	8.634	13.0535	5016	200408_Col_s6.raw	F6	547.33	547.33	661	1	1	1
High	MS Amanda 2.0 (A11)	Selected	GDAGpAGpKGEpGSpGENGApGQmGPR	P5(Oxidation); P8(Oxidation); P12(Oxidation); P15(Oxidation); P21(Oxidation); M24(Oxidation)	1	P11087	P11087	1	3	0.0802	0	1	1	847.702	2541.09	2541.09	0.42	0.00035	HCD (High Energy Collision Dissociation)	MS2	5.40702	103.636	9.0588	2436	200408_Col_s6.raw	F6	547.24	547.24	182	1	1	1
High	MS Amanda 2.0 (A11)	Unambiguous	GPpGPMGPpGLAGPpGESGR	P3(Oxidation); P9(Oxidation); P15(Oxidation)	1	P11087	P11087	0	2	0.0532	0	1	1	916.935	1832.86	1832.86	2.12	0.00194	HCD (High Energy Collision Dissociation)	MS2	39.5002	2.821	13.0765	5367	200408_Col_s2.raw	F2	547.21	547.21	767	1	1	1
High	MS Amanda 2.0 (A11)	Selected	GLpGIAGALGEpGPLGISGPpGAR	P3(Oxidation); P12(Oxidation); P21(Oxidation)	1	Q01149	Q01149	0	2	0.0471	0	1	1	1080.08	2159.15	2159.15	-0.2	-0.00022	HCD (High Energy Collision Dissociation)	MS2	7.8408	150.139	16.5084	6683	200408_Col_s14.raw	F15	547.19	547.19	932	1	1	1
High	MS Amanda 2.0 (A11)	Selected	TGPpGPSGIAGPpGPpGAAGK	P4(Oxidation); P13(Oxidation); P16(Oxidation)	1	Q01149	Q01149	0	2	0.0473	0	1	1	894.45	1787.89	1787.89	0.69	0.00061	HCD (High Energy Collision Dissociation)	MS2	9.21501	77.876	11.4832	3839	200408_Col_s12.raw	F13	547.09	547.09	998	1	1	1
High	MS Amanda 2.0 (A11)	Selected	GLpGIAGALGEpGPLGISGPpGAR	P3(Oxidation); P12(Oxidation); P21(Oxidation)	1	Q01149	Q01149	0	3	0.0437	0	1	1	720.387	2159.15	2159.15	0.64	0.00046	HCD (High Energy Collision Dissociation)	MS2	2.31119	11.188	16.3197	6683	200408_Col_s6.raw	F6	546.98	546.98	925	1	1	1
High	MS Amanda 2.0 (A11)	Selected	GFSGLQGPpGSpGSpGEQGPSGASGpAGPR	P9(Oxidation); P12(Oxidation); P15(Oxidation); P26(Oxidation)	1	P11087	P11087	0	2	0.0003	0	1	1	1356.12	2711.23	2711.23	-0.68	-0.00092	HCD (High Energy Collision Dissociation)	MS2	36.1944	36.041	12.9815	4970	200408_Col_s8.raw	F8	546.88	546.88	612	1	1	1
High	MS Amanda 2.0 (A11)	Unambiguous	GDAGpAGPKGEpGSpGENGApGQMGPR	P5(Oxidation); P12(Oxidation); P15(Oxidation); P21(Oxidation)	1	P11087	P11087	1	2	0.1356	0	1	1	1255.05	2509.1	2509.1	-0.37	-0.00046	HCD (High Energy Collision Dissociation)	MS2	24.6507	66.762	9.9005	2963	200408_Col_s8.raw	F8	546.87	546.87	310	1	1	1
High	MS Amanda 2.0 (A11)	Unambiguous	GEpGSVGAQGPpGPSGEEGK	P3(Oxidation); P12(Oxidation)	1	Q01149	Q01149	0	2	0.0945	0	1	1	913.417	1825.83	1825.82	3.74	0.00342	HCD (High Energy Collision Dissociation)	MS2	15.3748	55.797	10.045	3246	200408_Col_s2.raw	F2	546.71	546.71	567	1	1	1
High	MS Amanda 2.0 (A11)	Selected	GEVGLpGLSGPVGPpGNpGTNGLTGAk	P6(Oxidation); P15(Oxidation); P18(Oxidation); K27(Oxidation)	1	Q01149	Q01149	0	2	0.0001	0	1	1	1232.62	2464.24	2464.23	2.7	0.00333	HCD (High Energy Collision Dissociation)	MS2	44.9879	73.695	15.2214	6749	200408_Col_s1.raw	F1	546.24	546.24	1241	1	1	1
High	MS Amanda 2.0 (A11)	Selected	GQAGVmGFpGpKGTAGEpGKAGER	M6(Oxidation); P9(Oxidation); P11(Oxidation); P18(Oxidation)	1	P11087	P11087	2	3	0.041	0	1	1	774.037	2320.1	2320.1	-1.04	-0.0008	HCD (High Energy Collision Dissociation)	MS2	26.9017	50.232	10.6961	3580	200408_Col_s4.raw	F4	546.16	546.16	951	1	1	1
High	MS Amanda 2.0 (A11)	Selected	GDAGPAGPkGEpGSpGENGApGQMGPR	K9(Oxidation); P12(Oxidation); P15(Oxidation); P21(Oxidation)	1	P11087	P11087	1	2	0.0473	0	1	1	1255.05	2509.1	2509.1	-0.07	-9e-05	HCD (High Energy Collision Dissociation)	MS2	20.7716	4.534	10.1162	3384	200408_Col_s5.raw	F5	546.15	546.15	316	1	1	1
High	MS Amanda 2.0 (A11)	Unambiguous	GSPGADGPAGSpGTPGPQGIAGQR	P12(Oxidation)	1	P11087	P11087	0	2	0.1524	0	1	1	1053	2105	2105	-0.74	-0.00078	HCD (High Energy Collision Dissociation)	MS2	25.1273	37.137	11.8715	4092	200408_Col_s12.raw	F13	546.12	546.12	832	1	1	1
High	MS Amanda 2.0 (A11)	Selected	GDAGPpGPAGPAGPpGPIGNVGApGPKGPR	P6(Oxidation); P15(Oxidation); P24(Oxidation)	1	P11087	P11087	1	3	0.0412	0	1	1	873.11	2617.31	2617.31	1.05	0.00092	HCD (High Energy Collision Dissociation)	MS2	52.2266	27.764	12.5708	5111	200408_Col_s5.raw	F5	545.97	545.97	1291	1	1	1
High	MS Amanda 2.0 (A11)	Selected	GSDGSVGPVGPAGPIGSAGPpGFpGApGPK	P21(Oxidation); P24(Oxidation); P27(Oxidation)	1	Q01149	Q01149	0	2	0.0456	0	1	1	1295.14	2589.26	2589.26	1.84	0.00239	HCD (High Energy Collision Dissociation)	MS2	13.9442	37.137	14.717	6576	200408_Col_s5.raw	F5	545.9	545.9	1178	1	1	1
High	MS Amanda 2.0 (A11)	Selected	GFSGLQGpPGSpGSpGEQGPSGASGPAGPR	P8(Oxidation); P12(Oxidation); P15(Oxidation)	1	P11087	P11087	0	3	0.1259	0	1	1	899.082	2695.23	2695.23	-0.88	-0.00079	HCD (High Energy Collision Dissociation)	MS2	0	178.409	15.6796	6254	200408_Col_s12.raw	F13	545.81	545.81	680	1	1	1
High	MS Amanda 2.0 (A11)	Selected	GLpGIAGALGEpGPLGISGPpGAR	P3(Oxidation); P12(Oxidation); P21(Oxidation)	1	Q01149	Q01149	0	2	0.0317	0	1	1	1080.08	2159.15	2159.15	-0.09	-0.0001	HCD (High Energy Collision Dissociation)	MS2	3.84847	180.956	16.6698	6707	200408_Col_s12.raw	F13	545.73	545.73	928	1	1	1
High	MS Amanda 2.0 (A11)	Selected	GApGDRGEAGPpGPAGFAGPpGADGQPGAK	P3(Oxidation); P12(Oxidation); P21(Oxidation)	1	P11087	P11087	1	3	0.0422	0	1	1	887.749	2661.23	2661.23	0.92	0.00081	HCD (High Energy Collision Dissociation)	MS2	4.08334	32.233	12.0737	4193	200408_Col_s14.raw	F15	545.7	545.7	839	1	1	1
High	MS Amanda 2.0 (A11)	Unambiguous	GQpGAQGVkGEpGApGENGTpGQAGAR	P3(Oxidation); K9(Oxidation); P12(Oxidation); P15(Oxidation); P21(Oxidation)	1	Q01149	Q01149	1	2	0.8542	0	1	1	1263.08	2525.16	2525.16	-0.07	-9e-05	HCD (High Energy Collision Dissociation)	MS2	0	65.503	9.1048	2704	200408_Col_s5.raw	F5	545.68	545.68	748	1	1	1
High	MS Amanda 2.0 (A11)	Selected	GEQGPAGPpGFQGLpGPSGTTGEVGKpGER	P9(Oxidation); P15(Oxidation); P27(Oxidation)	1	Q01149	Q01149	0	3	0.0407	0	1	1	956.124	2866.36	2866.36	-1.26	-0.0012	HCD (High Energy Collision Dissociation)	MS2	0	75.822	13.4729	5098	200408_Col_s13.raw	F14	545.36	545.36	1055	1	1	1
High	MS Amanda 2.0 (A11)	Unambiguous	GPpGPMGPpGLAGPpGESGR	P3(Oxidation); P9(Oxidation); P15(Oxidation)	1	P11087	P11087	0	2	0.0531	0	1	1	916.934	1832.86	1832.86	0.45	0.00041	HCD (High Energy Collision Dissociation)	MS2	5.29834	14.537	12.825	4706	200408_Col_s12.raw	F13	545.34	545.34	754	1	1	1
High	MS Amanda 2.0 (A11)	Selected	GFSGLQGpPGSpGSpGEQGPSGASGPAGPR	P8(Oxidation); P12(Oxidation); P15(Oxidation)	1	P11087	P11087	0	3	0.1228	0	1	1	899.084	2695.24	2695.23	1.43	0.00129	HCD (High Energy Collision Dissociation)	MS2	15.5596	81.994	14.6639	5773	200408_Col_s14.raw	F15	545.15	545.15	728	1	1	1
High	MS Amanda 2.0 (A11)	Selected	GPpGPMGPpGLAGPpGESGR	P3(Oxidation); P9(Oxidation); P15(Oxidation)	1	P11087	P11087	0	2	0.0489	0	1	1	916.933	1832.86	1832.86	-0.48	-0.00044	HCD (High Energy Collision Dissociation)	MS2	72.3566	77.919	15.1815	6528	200408_Col_s4.raw	F4	545.12	545.12	742	1	1	1
High	MS Amanda 2.0 (A11)	Unambiguous	GPpGPMGPpGLAGPpGESGR	P3(Oxidation); P9(Oxidation); P15(Oxidation)	1	P11087	P11087	0	2	0.0509	0	1	1	916.935	1832.86	1832.86	2.12	0.00194	HCD (High Energy Collision Dissociation)	MS2	0	132.643	15.9397	6998	200408_Col_s3.raw	F3	545.06	545.06	767	1	1	1
High	MS Amanda 2.0 (A11)	Selected	GEQGPAGPpGFQGLpGPSGTTGEVGKpGER	P9(Oxidation); P15(Oxidation); P27(Oxidation)	1	Q01149	Q01149	0	3	0.0417	0	1	1	956.124	2866.36	2866.36	-1	-0.00096	HCD (High Energy Collision Dissociation)	MS2	2.8901	60.548	13.4788	5110	200408_Col_s14.raw	F15	544.97	544.97	1072	1	1	1
High	MS Amanda 2.0 (A11)	Selected	GPSGPQGPSGpPGpKGNSGEpGApGNK	P11(Oxidation); P14(Oxidation); P21(Oxidation); P24(Oxidation)	1	P11087	P11087	1	3	0.0637	0	1	1	816.047	2446.13	2446.12	1.36	0.00111	HCD (High Energy Collision Dissociation)	MS2	6.90455	48.195	9.2749	2724	200408_Col_s2.raw	F2	544.96	544.96	751	1	1	1
High	MS Amanda 2.0 (A11)	Selected	GNDGAVGAAGPPGpTGPTGPpGFpGAVGAK	P14(Oxidation); P21(Oxidation); P24(Oxidation)	1	P11087	P11087	0	3	0.0426	0	1	1	859.418	2576.24	2576.24	0.98	0.00084	HCD (High Energy Collision Dissociation)	MS2	12.1329	9.195	13.9328	5441	200408_Col_s7.raw	F7	544.95	544.95	1059	1	1	1
High	MS Amanda 2.0 (A11)	Unambiguous	GPSGEpGKNGAkGEpGAR	P6(Oxidation); K12(Oxidation); P15(Oxidation)	1	P08121	P08121	2	2	0.1858	0	1	1	857.411	1713.82	1713.82	0.03	2e-05	HCD (High Energy Collision Dissociation)	MS2	0	72.998	7.2538	1528	200408_Col_s6.raw	F6	544.92	544.92	764	1	1	1
High	MS Amanda 2.0 (A11)	Unambiguous	GDTGApGApGSQGApGLQGMpGER	P6(Oxidation); P9(Oxidation); P15(Oxidation); P21(Oxidation)	1	P11087	P11087	0	2	0.1205	0	1	1	1115	2228.98	2228.98	0.34	0.00038	HCD (High Energy Collision Dissociation)	MS2	1.22111	0.524	12.1314	4279	200408_Col_s7.raw	F7	544.86	544.86	359	1	1	1
High	MS Amanda 2.0 (A11)	Selected	VGppGPSGNAGPpGppGPVGK	P3(Oxidation); P4(Oxidation); P13(Oxidation); P15(Oxidation); P16(Oxidation)	1	P11087	P11087	0	2	0.0492	0	1	1	936.957	1872.91	1872.91	-1.25	-0.00117	HCD (High Energy Collision Dissociation)	MS2	0	94.917	11.1849	3718	200408_Col_s15.raw	F16	544.84	544.84	924	1	1	1
High	MS Amanda 2.0 (A11)	Unambiguous	GETGPAGPpGApGApGApGPVGPAGK	P9(Oxidation); P12(Oxidation); P15(Oxidation); P18(Oxidation)	1	P11087	P11087	0	2	0.094	0	1	1	1093.03	2185.05	2185.05	-0.09	-0.0001	HCD (High Energy Collision Dissociation)	MS2	8.36142	12.62	11.0403	3807	200408_Col_s4.raw	F4	544.82	544.82	975	1	1	1
High	MS Amanda 2.0 (A11)	Selected	GPpGPMGPpGLAGPpGESGR	P3(Oxidation); P9(Oxidation); P15(Oxidation)	1	P11087	P11087	0	2	0.049	0	1	1	916.932	1832.86	1832.86	-1.55	-0.00142	HCD (High Energy Collision Dissociation)	MS2	19.5916	109.676	13.9173	5433	200408_Col_s15.raw	F16	544.8	544.8	711	1	1	1
High	MS Amanda 2.0 (A11)	Selected	GPpGPMGPPGLAGPpGESGR	P3(Oxidation); P15(Oxidation)	1	P11087	P11087	0	2	0.0489	0	1	1	908.937	1816.87	1816.86	0.61	0.00056	HCD (High Energy Collision Dissociation)	MS2	20.7324	48.417	13.7299	5455	200408_Col_s6.raw	F6	544.54	544.54	761	1	1	1
High	MS Amanda 2.0 (A11)	Unambiguous	GENGIVGPTGSVGAAGPSGPNGppGPVGSR	P23(Oxidation); P24(Oxidation)	1	Q01149	Q01149	0	3	0.0824	0	1	1	877.764	2631.28	2631.28	0.55	0.00048	HCD (High Energy Collision Dissociation)	MS2	8.85441	7.581	13.1166	5400	200408_Col_s1.raw	F1	544.52	544.52	1250	1	1	1
High	MS Amanda 2.0 (A11)	Selected	GLpGIAGALGEpGPLGISGPpGAR	P3(Oxidation); P12(Oxidation); P21(Oxidation)	1	Q01149	Q01149	0	3	0.0436	0	1	1	720.387	2159.15	2159.15	0.98	0.0007	HCD (High Energy Collision Dissociation)	MS2	4.42596	200	16.8421	7666	200408_Col_s1.raw	F1	544.43	544.43	921	1	1	1
High	MS Amanda 2.0 (A11)	Selected	GQAGVMGFpGpKGTAGEpGKAGER	P9(Oxidation); P11(Oxidation); P18(Oxidation)	1	P11087	P11087	2	2	0.1512	0	1	1	1152.56	2304.11	2304.1	0.99	0.00114	HCD (High Energy Collision Dissociation)	MS2	4.73472	24.72	12.0311	4492	200408_Col_s4.raw	F4	544.35	544.35	1142	1	1	1
High	MS Amanda 2.0 (A11)	Selected	GLpGIAGALGEpGPLGISGPpGAR	P3(Oxidation); P12(Oxidation); P21(Oxidation)	1	Q01149	Q01149	0	3	0.0411	0	1	1	720.387	2159.15	2159.15	0.47	0.00034	HCD (High Energy Collision Dissociation)	MS2	1.16381	23.194	16.2548	6490	200408_Col_s12.raw	F13	544.19	544.19	957	1	1	1
High	MS Amanda 2.0 (A11)	Selected	GLpGIAGALGEpGPLGISGPpGAR	P3(Oxidation); P12(Oxidation); P21(Oxidation)	1	Q01149	Q01149	0	2	0.0489	0	1	1	1080.08	2159.15	2159.15	0.02	2e-05	HCD (High Energy Collision Dissociation)	MS2	7.75499	29.476	16.4477	7460	200408_Col_s2.raw	F2	544.15	544.15	930	1	1	1
High	MS Amanda 2.0 (A11)	Unambiguous	GETGPAGRpGEVGPpGPpGPAGEk	P9(Oxidation); P15(Oxidation); P18(Oxidation); K24(Oxidation)	1	P11087	P11087	0	2	0.1057	0	1	1	1116.53	2232.05	2232.05	0.46	0.00051	HCD (High Energy Collision Dissociation)	MS2	0	96.837	10.5211	3264	200408_Col_s12.raw	F13	544.14	544.14	990	1	1	1
High	MS Amanda 2.0 (A11)	Unambiguous	GSPGADGPAGSpGTPGPQGIAGQR	P12(Oxidation)	1	P11087	P11087	0	2	0.1887	0	1	1	1053	2105	2105	-0.51	-0.00054	HCD (High Energy Collision Dissociation)	MS2	45.9726	31.426	11.8648	4142	200408_Col_s15.raw	F16	543.99	543.99	832	1	1	1
High	MS Amanda 2.0 (A11)	Selected	GLpGIAGALGEpGPLGISGPpGAR	P3(Oxidation); P12(Oxidation); P21(Oxidation)	1	Q01149	Q01149	0	2	0.0472	0	1	1	1080.08	2159.14	2159.15	-1.11	-0.0012	HCD (High Energy Collision Dissociation)	MS2	0	194.606	16.7311	6843	200408_Col_s16.raw	F17	543.92	543.92	932	1	1	1
High	MS Amanda 2.0 (A11)	Selected	GNDGAVGAAGPpGPTGPTGPpGFpGAVGAk	P12(Oxidation); P21(Oxidation); P24(Oxidation); K30(Oxidation)	1	P11087	P11087	0	2	0.0492	0	1	1	1296.62	2592.23	2592.23	-0.19	-0.00025	HCD (High Energy Collision Dissociation)	MS2	4.94184	5.816	13.6799	5294	200408_Col_s7.raw	F7	543.46	543.46	1005	1	1	1
High	MS Amanda 2.0 (A11)	Selected	GLpGIAGALGEpGPLGISGpPGAR	P3(Oxidation); P12(Oxidation); P20(Oxidation)	1	Q01149	Q01149	0	2	0.0973	0	1	1	1080.08	2159.15	2159.15	0.02	2e-05	HCD (High Energy Collision Dissociation)	MS2	0	200	18.1453	8173	200408_Col_s5.raw	F5	543.19	543.19	930	1	1	1
High	MS Amanda 2.0 (A11)	Selected	GPSGPQGPSGPpGpKGNSGEpGApGNK	P12(Oxidation); P14(Oxidation); P21(Oxidation); P24(Oxidation)	1	P11087	P11087	1	3	0.0437	0	1	1	816.044	2446.12	2446.12	-1.64	-0.00133	HCD (High Energy Collision Dissociation)	MS2	4.43343	45.608	9.3887	2587	200408_Col_s12.raw	F13	543.16	543.16	722	1	1	1
High	MS Amanda 2.0 (A11)	Selected	GEPGppGPAGAAGPAGNPGADGQPGAk	P5(Oxidation); P6(Oxidation); K27(Oxidation)	1	P11087	P11087	0	2	0.0473	0	1	1	1150.53	2300.06	2300.05	0.73	0.00084	HCD (High Energy Collision Dissociation)	MS2	21.8226	22.827	10.8727	3486	200408_Col_s16.raw	F17	543.15	543.15	701	1	1	1
High	MS Amanda 2.0 (A11)	Unambiguous	GDRGETGPAGPpGApGApGApGPVGPAGK	P12(Oxidation); P15(Oxidation); P18(Oxidation); P21(Oxidation)	1	P11087	P11087	1	2	0.0509	0	1	1	1257.1	2513.2	2513.2	-0.22	-0.00027	HCD (High Energy Collision Dissociation)	MS2	4.42974	14.031	10.6747	3443	200408_Col_s6.raw	F6	543.07	543.07	1092	1	1	1
High	MS Amanda 2.0 (A11)	Unambiguous	GPpGPMGPpGLAGPpGESGR	P3(Oxidation); P9(Oxidation); P15(Oxidation)	1	P11087	P11087	0	2	0.0531	0	1	1	916.933	1832.86	1832.86	-0.35	-0.00032	HCD (High Energy Collision Dissociation)	MS2	0	65.368	14.1728	5726	200408_Col_s6.raw	F6	542.87	542.87	749	1	1	1
High	MS Amanda 2.0 (A11)	Selected	GPPGSAGSPGKDGLNGLPGPIGPpGPR	P24(Oxidation)	1	P11087	P11087	1	3	0.042	0	1	1	808.087	2422.25	2422.25	-0.48	-0.00039	HCD (High Energy Collision Dissociation)	MS2	24.1131	82.994	14.3129	5611	200408_Col_s12.raw	F13	542.74	542.74	1309	1	1	1
High	MS Amanda 2.0 (A11)	Selected	GEPGpQGHAGAQGPpGPpGNNGSpGGK	P5(Oxidation); P15(Oxidation); P18(Oxidation); P24(Oxidation)	1	P08121	P08121	0	3	0.0027	0	1	1	814.036	2440.09	2440.09	3.02	0.00245	HCD (High Energy Collision Dissociation)	MS2	68.8622	41.074	9.0282	2554	200408_Col_s2.raw	F2	542.61	542.61	473	1	1	1
High	MS Amanda 2.0 (A11)	Selected	GPpGAQGPpGSpGPLGIAGLTGAR	P3(Oxidation); P9(Oxidation); P12(Oxidation)	1	P08121	P08121	0	2	0.0491	0	1	1	1065.55	2130.09	2130.09	-1.04	-0.0011	HCD (High Energy Collision Dissociation)	MS2	18.83	77.875	16.0425	6444	200408_Col_s7.raw	F7	542.54	542.54	1224	1	1	1
High	MS Amanda 2.0 (A11)	Selected	GPpGPMGPpGLAGPpGESGR	P3(Oxidation); P9(Oxidation); P15(Oxidation)	1	P11087	P11087	0	2	0.0472	0	1	1	916.934	1832.86	1832.86	0.78	0.00072	HCD (High Energy Collision Dissociation)	MS2	56.9788	200	14.6244	5955	200408_Col_s6.raw	F6	542.41	542.41	740	1	1	1
High	MS Amanda 2.0 (A11)	Selected	GPpGPMGPpGLAGPpGESGR	P3(Oxidation); P9(Oxidation); P15(Oxidation)	1	P11087	P11087	0	2	0.0017	0	1	1	916.932	1832.86	1832.86	-1.28	-0.00117	HCD (High Energy Collision Dissociation)	MS2	6.58432	11.705	13.3508	5056	200408_Col_s12.raw	F13	542.33	542.33	715	1	1	1
High	MS Amanda 2.0 (A11)	Unambiguous	GPpGPMGPpGLAGPpGESGR	P3(Oxidation); P9(Oxidation); P15(Oxidation)	1	P11087	P11087	0	2	0.0557	0	1	1	916.935	1832.86	1832.86	2.25	0.00206	HCD (High Energy Collision Dissociation)	MS2	11.3352	22.07	13.4182	5121	200408_Col_s16.raw	F17	542.32	542.32	758	1	1	1
High	MS Amanda 2.0 (A11)	Unambiguous	TGppGPSGIAGPpGPpGAAGK	P3(Oxidation); P4(Oxidation); P13(Oxidation); P16(Oxidation)	1	Q01149	Q01149	0	2	0.0512	0	1	1	902.446	1803.88	1803.89	-1.37	-0.00124	HCD (High Energy Collision Dissociation)	MS2	43.2794	39.343	12.2825	4504	200408_Col_s8.raw	F8	542.28	542.28	960	1	1	1
High	MS Amanda 2.0 (A11)	Unambiguous	GFSGLQGppGSpGSpGEQGPSGASGPAGPR	P8(Oxidation); P9(Oxidation); P12(Oxidation); P15(Oxidation)	1	P11087	P11087	0	2	0.2329	0	1	1	1356.12	2711.22	2711.23	-1.76	-0.00239	HCD (High Energy Collision Dissociation)	MS2	0	29.111	12.8644	4754	200408_Col_s16.raw	F17	542.2	542.2	590	1	1	1
High	MS Amanda 2.0 (A11)	Selected	GLpGIAGALGEpGPLGISGPpGAR	P3(Oxidation); P12(Oxidation); P21(Oxidation)	1	Q01149	Q01149	0	2	0.0489	0	1	1	1080.08	2159.14	2159.15	-0.66	-0.00071	HCD (High Energy Collision Dissociation)	MS2	3.72401	200	17.263	7278	200408_Col_s8.raw	F8	542.18	542.18	924	1	1	1
High	MS Amanda 2.0 (A11)	Selected	GEPGppGPAGAAGPAGNPGADGQpGAk	P5(Oxidation); P6(Oxidation); P24(Oxidation); K27(Oxidation)	1	P11087	P11087	0	2	0.0458	0	1	1	1158.53	2316.05	2316.05	0.39	0.00045	HCD (High Energy Collision Dissociation)	MS2	6.74635	127.478	10.6719	3411	200408_Col_s15.raw	F16	541.94	541.94	630	1	1	1
High	MS Amanda 2.0 (A11)	Selected	GPpGPMGPpGLAGPpGESGR	P3(Oxidation); P9(Oxidation); P15(Oxidation)	1	P11087	P11087	0	2	0.0462	0	1	1	916.934	1832.86	1832.86	0.18	0.00017	HCD (High Energy Collision Dissociation)	MS2	0	29.309	13.6341	5201	200408_Col_s14.raw	F15	541.83	541.83	757	1	1	1
High	MS Amanda 2.0 (A11)	Selected	GDAGPAGPkGEpGSpGENGApGQmGPR	K9(Oxidation); P12(Oxidation); P15(Oxidation); P21(Oxidation); M24(Oxidation)	1	P11087	P11087	1	3	0.0389	0	1	1	842.37	2525.09	2525.1	-0.34	-0.00028	HCD (High Energy Collision Dissociation)	MS2	27.1409	19.156	9.3299	2550	200408_Col_s16.raw	F17	541.78	541.78	221	1	1	1
High	MS Amanda 2.0 (A11)	Unambiguous	GFTGLQGLpGppGPSGDQGASGPAGPSGPR	P9(Oxidation); P11(Oxidation); P12(Oxidation)	1	P28481	P28481	0	2	0.098	0	1	1	1361.15	2721.29	2721.29	0.67	0.00091	HCD (High Energy Collision Dissociation)	MS2	0	96.525	14.7341	6058	200408_Col_s8.raw	F8	541.63	541.63	1025	1	1	1
High	MS Amanda 2.0 (A11)	Unambiguous	GLpGIAGALGEpGPLGISGPpGAR	P3(Oxidation); P12(Oxidation); P21(Oxidation)	1	Q01149	Q01149	0	2	0.0509	0	1	1	1080.07	2159.14	2159.15	-1.45	-0.00156	HCD (High Energy Collision Dissociation)	MS2	15.7524	200	16.9092	7685	200408_Col_s1.raw	F1	541.61	541.61	962	1	1	1
High	MS Amanda 2.0 (A11)	Selected	GApGDRGEAGPpGPAGFAGPpGADGQpGAK	P3(Oxidation); P12(Oxidation); P21(Oxidation); P27(Oxidation)	1	P11087	P11087	1	3	0.0434	0	1	1	893.079	2677.22	2677.22	-0.43	-0.00038	HCD (High Energy Collision Dissociation)	MS2	5.62665	6.329	11.8499	4484	200408_Col_s1.raw	F1	541.34	541.34	684	1	1	1
High	MS Amanda 2.0 (A11)	Unambiguous	VGppGPSGNAGppGppGPVGK	P3(Oxidation); P4(Oxidation); P12(Oxidation); P13(Oxidation); P15(Oxidation); P16(Oxidation)	1	P11087	P11087	0	2	0.1017	0	1	1	944.956	1888.9	1888.9	0.1	9e-05	HCD (High Energy Collision Dissociation)	MS2	8.9401	73.496	10.6437	3345	200408_Col_s7.raw	F7	541.3	541.3	890	1	1	1
High	MS Amanda 2.0 (A11)	Unambiguous	GLpGIAGALGEpGPLGISGppGAR	P3(Oxidation); P12(Oxidation); P20(Oxidation); P21(Oxidation)	1	Q01149	Q01149	0	2	0.0939	0	1	1	1088.07	2175.14	2175.14	0.11	0.00012	HCD (High Energy Collision Dissociation)	MS2	12.9575	20.223	16.2882	6543	200408_Col_s14.raw	F15	541.26	541.26	1085	1	1	1
High	MS Amanda 2.0 (A11)	Unambiguous	QGDRGEAGAQGPMGPSGPAGAR		1	P28481	P28481	1	3	0.8516	0	1	1	675.316	2023.93	2023.94	-0.97	-0.00065	HCD (High Energy Collision Dissociation)	MS2	13.9382	25.256	10.7385	3481	200408_Col_s6.raw	F6	541.15	541.15	690	1	1	1
High	MS Amanda 2.0 (A11)	Unambiguous	NGDRGETGPAGPAGPIGPAGAR		1	P11087	P11087	1	3	0.8623	0	1	1	658.997	1974.98	1974.97	1.33	0.00088	HCD (High Energy Collision Dissociation)	MS2	0	20.91	11.6856	4370	200408_Col_s2.raw	F2	541.15	541.15	1086	1	1	1
High	MS Amanda 2.0 (A11)	Selected	GLpGIAGALGEpGPLGISGPpGAR	P3(Oxidation); P12(Oxidation); P21(Oxidation)	1	Q01149	Q01149	0	2	0.0471	0	1	1	1080.08	2159.14	2159.15	-0.43	-0.00046	HCD (High Energy Collision Dissociation)	MS2	7.11045	200	16.711	7458	200408_Col_s3.raw	F3	540.84	540.84	930	1	1	1
High	MS Amanda 2.0 (A11)	Selected	TGPpGPSGIAGPpGPpGAAGK	P4(Oxidation); P13(Oxidation); P16(Oxidation)	1	Q01149	Q01149	0	2	0.0492	0	1	1	894.449	1787.89	1787.89	-0.54	-0.00049	HCD (High Energy Collision Dissociation)	MS2	34.4541	69.84	12.3359	4364	200408_Col_s14.raw	F15	540.73	540.73	1038	1	1	1
High	MS Amanda 2.0 (A11)	Unambiguous	GPpGPMGPpGLAGPpGESGR	P3(Oxidation); P9(Oxidation); P15(Oxidation)	1	P11087	P11087	0	2	0.0531	0	1	1	916.934	1832.86	1832.86	0.18	0.00017	HCD (High Energy Collision Dissociation)	MS2	27.9558	145.988	15.705	7034	200408_Col_s2.raw	F2	540.63	540.63	757	1	1	1
High	MS Amanda 2.0 (A11)	Selected	GLpGIAGALGEpGPLGISGpPGAR	P3(Oxidation); P12(Oxidation); P20(Oxidation)	1	Q01149	Q01149	0	2	0.0974	0	1	1	1080.07	2159.14	2159.15	-1.33	-0.00144	HCD (High Energy Collision Dissociation)	MS2	0	72.824	17.3976	7767	200408_Col_s2.raw	F2	540.52	540.52	947	1	1	1
High	MS Amanda 2.0 (A11)	Unambiguous	GDAGPAGPKGEpGSpGENGApGQmGPR	P12(Oxidation); P15(Oxidation); P21(Oxidation); M24(Oxidation)	1	P11087	P11087	1	2	0.0949	0	1	1	1255.05	2509.1	2509.1	-0.85	-0.00107	HCD (High Energy Collision Dissociation)	MS2	2.9378	67.596	9.3868	2588	200408_Col_s7.raw	F7	540.48	540.48	323	1	1	1
High	MS Amanda 2.0 (A11)	Selected	GQAGVmGFpGpKGTAGEpGK	M6(Oxidation); P9(Oxidation); P11(Oxidation); P18(Oxidation)	1	P11087	P11087	1	2	0.0885	0	1	1	953.951	1906.9	1906.9	-0.35	-0.00034	HCD (High Energy Collision Dissociation)	MS2	23.2439	104.725	11.2308	3693	200408_Col_s16.raw	F17	540.44	540.44	811	1	1	1
High	MS Amanda 2.0 (A11)	Unambiguous	GPpGPMGPPGLAGPpGESGR	P3(Oxidation); P15(Oxidation)	1	P11087	P11087	0	2	0.0509	0	1	1	908.935	1816.86	1816.86	-0.93	-0.00085	HCD (High Energy Collision Dissociation)	MS2	19.1304	3.354	13.458	5550	200408_Col_s3.raw	F3	540.2	540.2	762	1	1	1
High	MS Amanda 2.0 (A11)	Unambiguous	VGppGPSGNAGppGppGPVGK	P3(Oxidation); P4(Oxidation); P12(Oxidation); P13(Oxidation); P15(Oxidation); P16(Oxidation)	1	P11087	P11087	0	2	0.1059	0	1	1	944.955	1888.9	1888.9	-0.94	-0.00088	HCD (High Energy Collision Dissociation)	MS2	8.00853	3.756	10.127	3007	200408_Col_s13.raw	F14	540.08	540.08	894	1	1	1
High	MS Amanda 2.0 (A11)	Selected	GEAGNIGFpGpKGPSGDpGKpGER	P9(Oxidation); P11(Oxidation); P18(Oxidation); P21(Oxidation)	1	Q01149	Q01149	1	2	0	0	1	1	1171.55	2342.1	2342.1	-0.26	-0.0003	HCD (High Energy Collision Dissociation)	MS2	0	57.166	11.7144	3994	200408_Col_s16.raw	F17	540.05	540.05	910	1	1	1
High	MS Amanda 2.0 (A11)	Unambiguous	GFSGLQGPpGSpGSpGEQGPSGASGPAGPR	P9(Oxidation); P12(Oxidation); P15(Oxidation)	1	P11087	P11087	0	2	0.0976	0	1	1	1348.12	2695.23	2695.23	-0.58	-0.00078	HCD (High Energy Collision Dissociation)	MS2	39.5584	109.302	14.2886	6016	200408_Col_s4.raw	F4	540.04	540.04	677	1	1	1
High	MS Amanda 2.0 (A11)	Selected	GLpGIAGALGEpGPLGISGPpGAR	P3(Oxidation); P12(Oxidation); P21(Oxidation)	1	Q01149	Q01149	0	2	0.0269	0	1	1	1080.08	2159.15	2159.15	0.81	0.00088	HCD (High Energy Collision Dissociation)	MS2	0	200	17.9492	7923	200408_Col_s2.raw	F2	539.92	539.92	924	1	1	1
High	MS Amanda 2.0 (A11)	Selected	GQAGVmGFPGPkGTAGEpGK	M6(Oxidation); K12(Oxidation); P18(Oxidation)	1	P11087	P11087	1	2	0.0476	0	1	1	945.956	1890.9	1890.9	1.28	0.00121	HCD (High Energy Collision Dissociation)	MS2	47.4778	52.774	11.7714	4022	200408_Col_s12.raw	F13	539.9	539.9	991	1	1	1
High	MS Amanda 2.0 (A11)	Selected	GNDGAVGAAGpPGPTGPTGPpGFpGAVGAk	P11(Oxidation); P21(Oxidation); P24(Oxidation); K30(Oxidation)	1	P11087	P11087	0	2	0.0002	0	1	1	1296.62	2592.24	2592.23	1.88	0.00243	HCD (High Energy Collision Dissociation)	MS2	0	74.269	13.5457	5342	200408_Col_s6.raw	F6	539.75	539.75	1071	1	1	1
High	MS Amanda 2.0 (A11)	Unambiguous	GPSGEpGKNGAkGEpGAR	P6(Oxidation); K12(Oxidation); P15(Oxidation)	1	P08121	P08121	2	2	0.1646	0	1	1	857.411	1713.81	1713.82	-0.04	-4e-05	HCD (High Energy Collision Dissociation)	MS2	0	20.752	7.1903	1472	200408_Col_s1.raw	F1	539.67	539.67	745	1	1	1
High	MS Amanda 2.0 (A11)	Unambiguous	GSpGADGPAGSpGTpGPQGIAGQR	P3(Oxidation); P12(Oxidation); P15(Oxidation)	1	P11087	P11087	0	2	0.0974	0	1	1	1069	2136.99	2136.99	2.09	0.00223	HCD (High Energy Collision Dissociation)	MS2	0	15.036	11.1608	3884	200408_Col_s4.raw	F4	539.36	539.36	696	1	1	1
High	MS Amanda 2.0 (A11)	Unambiguous	GDAGPAGPKGEpGSpGENGApGQMGPR	P12(Oxidation); P15(Oxidation); P21(Oxidation)	1	P11087	P11087	1	2	0.0762	0	1	1	1247.05	2493.1	2493.11	-1.33	-0.00166	HCD (High Energy Collision Dissociation)	MS2	4.79764	21.899	10.0607	3251	200408_Col_s1.raw	F1	539.34	539.34	389	1	1	1
High	MS Amanda 2.0 (A11)	Selected	GLpGIAGALGEpGPLGISGppGAR	P3(Oxidation); P12(Oxidation); P20(Oxidation); P21(Oxidation)	1	Q01149	Q01149	0	2	0.0473	0	1	1	1088.07	2175.14	2175.14	0	0	HCD (High Energy Collision Dissociation)	MS2	5.94312	3.795	16.2894	6883	200408_Col_s8.raw	F8	539.3	539.3	1058	1	1	1
High	MS Amanda 2.0 (A11)	Selected	GPpGAQGPPGSpGPLGIAGLTGAR	P3(Oxidation); P12(Oxidation)	1	P08121	P08121	0	2	0.0001	0	1	1	1057.55	2114.1	2114.1	-1.49	-0.00157	HCD (High Energy Collision Dissociation)	MS2	23.299	200	16.1138	6404	200408_Col_s13.raw	F14	539.3	539.3	1184	1	1	1
High	MS Amanda 2.0 (A11)	Selected	VGppGPSGNAGPpGPpGPVGK	P3(Oxidation); P4(Oxidation); P13(Oxidation); P16(Oxidation)	1	P11087	P11087	0	2	0.0478	0	1	1	928.962	1856.92	1856.91	1.39	0.00129	HCD (High Energy Collision Dissociation)	MS2	11.4383	41.099	12.0154	4203	200408_Col_s7.raw	F7	539.16	539.16	1035	1	1	1
High	MS Amanda 2.0 (A11)	Selected	GDRGETGPAGPpGApGApGApGPVGPAGK	P12(Oxidation); P15(Oxidation); P18(Oxidation); P21(Oxidation)	1	P11087	P11087	1	3	0.0426	0	1	1	838.406	2513.2	2513.2	0.41	0.00034	HCD (High Energy Collision Dissociation)	MS2	16.7468	24.985	11.6676	4351	200408_Col_s1.raw	F1	539.15	539.15	1106	1	1	1
High	MS Amanda 2.0 (A11)	Selected	GQAGVMGFPGpKGTAGEpGK	P11(Oxidation); P18(Oxidation)	1	P11087	P11087	1	2	0	0	1	1	937.957	1874.91	1874.91	0.6	0.00056	HCD (High Energy Collision Dissociation)	MS2	0	51.15	13.1671	4941	200408_Col_s12.raw	F13	539	539	1118	1	1	1
High	MS Amanda 2.0 (A11)	Selected	GApGDRGEAGPpGPAGFAGPpGADGQPGAK	P3(Oxidation); P12(Oxidation); P21(Oxidation)	1	P11087	P11087	1	3	0.0425	0	1	1	887.749	2661.23	2661.23	1.6	0.00142	HCD (High Energy Collision Dissociation)	MS2	7.65823	52.646	11.9968	4153	200408_Col_s13.raw	F14	538.97	538.97	872	1	1	1
High	MS Amanda 2.0 (A11)	Unambiguous	GDGGPpGmTGFpGAAGR	P6(Oxidation); M8(Oxidation); P12(Oxidation)	1	Q01149	Q01149	0	2	0.1385	0	1	1	775.338	1549.67	1549.67	-1.11	-0.00086	HCD (High Energy Collision Dissociation)	MS2	12.824	28.698	11.6769	4079	200408_Col_s8.raw	F8	538.94	538.94	198	1	1	1
High	MS Amanda 2.0 (A11)	Unambiguous	GQAGVMGFpGPkGTAGEpGK	P9(Oxidation); K12(Oxidation); P18(Oxidation)	1	P11087	P11087	1	2	0.0507	0	1	1	945.956	1890.9	1890.9	1.21	0.00115	HCD (High Energy Collision Dissociation)	MS2	0.6033	2.443	12.7529	4806	200408_Col_s6.raw	F6	538.81	538.81	986	1	1	1
High	MS Amanda 2.0 (A11)	Unambiguous	GFSGLQGppGSpGSpGEQGPSGASGPAGPR	P8(Oxidation); P9(Oxidation); P12(Oxidation); P15(Oxidation)	1	P11087	P11087	0	3	0.2373	0	1	1	904.412	2711.22	2711.23	-2.33	-0.00211	HCD (High Energy Collision Dissociation)	MS2	19.8646	29.003	12.8213	5113	200408_Col_s3.raw	F3	538.52	538.52	572	1	1	1
High	MS Amanda 2.0 (A11)	Selected	GNDGAVGAAGPpGpTGPTGPPGFpGAVGAK	P12(Oxidation); P14(Oxidation); P24(Oxidation)	1	P11087	P11087	0	2	0.0002	0	1	1	1288.62	2576.24	2576.24	0.48	0.00062	HCD (High Energy Collision Dissociation)	MS2	32.9639	111.717	14.1188	5476	200408_Col_s13.raw	F14	538.07	538.07	1065	1	1	1
High	MS Amanda 2.0 (A11)	Unambiguous	GSpGADGPAGSpGTpGPQGIAGQR	P3(Oxidation); P12(Oxidation); P15(Oxidation)	1	P11087	P11087	0	2	0.0795	0	1	1	1069	2136.99	2136.99	-1.91	-0.00204	HCD (High Energy Collision Dissociation)	MS2	0	0.901	11.4707	3939	200408_Col_s8.raw	F8	538.01	538.01	586	1	1	1
High	MS Amanda 2.0 (A11)	Unambiguous	GPpGPMGPpGLAGPpGESGR	P3(Oxidation); P9(Oxidation); P15(Oxidation)	1	P11087	P11087	0	2	0.0588	0	1	1	916.932	1832.86	1832.86	-1.08	-0.00099	HCD (High Energy Collision Dissociation)	MS2	8.9229	11.654	13.5693	5626	200408_Col_s3.raw	F3	537.97	537.97	715	1	1	1
High	MS Amanda 2.0 (A11)	Selected	GEpGPpGPAGAAGpAGNpGADGQpGAk	P3(Oxidation); P6(Oxidation); P14(Oxidation); P18(Oxidation); P24(Oxidation); K27(Oxidation)	1	P11087	P11087	0	2	0.0491	0	1	1	1174.52	2348.04	2348.04	-1	-0.00118	HCD (High Energy Collision Dissociation)	MS2	0	3.132	9.7934	2995	200408_Col_s4.raw	F4	537.93	537.93	437	1	1	1
High	MS Amanda 2.0 (A11)	Unambiguous	GPpGPMGPpGLAGPpGESGR	P3(Oxidation); P9(Oxidation); P15(Oxidation)	1	P11087	P11087	0	2	0.0532	0	1	1	916.933	1832.86	1832.86	-0.15	-0.00014	HCD (High Energy Collision Dissociation)	MS2	40.6177	7.658	13.3271	5402	200408_Col_s4.raw	F4	537.89	537.89	755	1	1	1
High	MS Amanda 2.0 (A11)	Unambiguous	VGppGPSGNAGppGppGPVGK	P3(Oxidation); P4(Oxidation); P12(Oxidation); P13(Oxidation); P15(Oxidation); P16(Oxidation)	1	P11087	P11087	0	2	0.1057	0	1	1	944.956	1888.91	1888.9	1.07	0.00101	HCD (High Energy Collision Dissociation)	MS2	0	6.522	10.2117	3045	200408_Col_s14.raw	F15	537.87	537.87	939	1	1	1
High	MS Amanda 2.0 (A11)	Selected	VGppGPSGNAGppGppGPVGK	P3(Oxidation); P4(Oxidation); P12(Oxidation); P13(Oxidation); P15(Oxidation); P16(Oxidation)	1	P11087	P11087	0	2	0.0474	0	1	1	944.957	1888.91	1888.9	1.78	0.00168	HCD (High Energy Collision Dissociation)	MS2	0	92.955	9.9299	2966	200408_Col_s15.raw	F16	537.66	537.66	935	1	1	1
High	MS Amanda 2.0 (A11)	Selected	GEpGPpGPAGAAGPAGNpGADGQpGAK	P3(Oxidation); P6(Oxidation); P18(Oxidation); P24(Oxidation)	1	P11087	P11087	0	2	0	0	1	1	1158.53	2316.05	2316.05	-0.98	-0.00114	HCD (High Energy Collision Dissociation)	MS2	0	6.243	10.391	3274	200408_Col_s6.raw	F6	537.5	537.5	600	1	1	1
High	MS Amanda 2.0 (A11)	Selected	GDAGpAGpKGEpGSpGENGApGQmGPR	P5(Oxidation); P8(Oxidation); P12(Oxidation); P15(Oxidation); P21(Oxidation); M24(Oxidation)	1	P11087	P11087	1	3	0.0437	0	1	1	847.701	2541.09	2541.09	-1.1	-0.00093	HCD (High Energy Collision Dissociation)	MS2	0	17.19	8.9002	2415	200408_Col_s4.raw	F4	536.99	536.99	179	1	1	1
High	MS Amanda 2.0 (A11)	Selected	GDRGETGPAGPpGApGAPGApGPVGPAGK	P12(Oxidation); P15(Oxidation); P21(Oxidation)	1	P11087	P11087	1	2	0.0013	0	1	1	1249.11	2497.21	2497.21	0.29	0.00036	HCD (High Energy Collision Dissociation)	MS2	12.4103	82.627	11.207	3648	200408_Col_s13.raw	F14	536.99	536.99	1186	1	1	1
High	MS Amanda 2.0 (A11)	Unambiguous	HGNRGEpGPAGSVGPVGAVGPR	P7(Oxidation)	1	Q01149	Q01149	1	3	0.1	0	1	1	681.017	2041.04	2041.03	1.58	0.00108	HCD (High Energy Collision Dissociation)	MS2	0.78751	0.185	11.748	4414	200408_Col_s2.raw	F2	536.95	536.95	1071	1	1	1
High	MS Amanda 2.0 (A11)	Selected	GNDGAVGAAGPpGPTGPTGPpGFpGAVGAk	P12(Oxidation); P21(Oxidation); P24(Oxidation); K30(Oxidation)	1	P11087	P11087	0	2	0.0473	0	1	1	1296.62	2592.24	2592.23	2.44	0.00317	HCD (High Energy Collision Dissociation)	MS2	7.22014	5.061	13.6216	5751	200408_Col_s2.raw	F2	536.84	536.84	1064	1	1	1
High	MS Amanda 2.0 (A11)	Selected	GDAGPAGpKGEpGSpGENGApGQmGPR	P8(Oxidation); P12(Oxidation); P15(Oxidation); P21(Oxidation); M24(Oxidation)	1	P11087	P11087	1	3	0.0401	0	1	1	842.369	2525.09	2525.1	-1.06	-0.00089	HCD (High Energy Collision Dissociation)	MS2	24.4822	15.164	9.226	2619	200408_Col_s4.raw	F4	536.59	536.59	230	1	1	1
High	MS Amanda 2.0 (A11)	Selected	GEVGLpGLSGPVGpPGNpGTNGLTGAK	P6(Oxidation); P14(Oxidation); P18(Oxidation)	1	Q01149	Q01149	0	2	0.1496	0	1	1	1224.62	2448.23	2448.24	-1.95	-0.00239	HCD (High Energy Collision Dissociation)	MS2	23.0908	51.309	15.406	6860	200408_Col_s1.raw	F1	536.53	536.53	1263	1	1	1
High	MS Amanda 2.0 (A11)	Selected	GPpGPMGPpGLAGPpGESGR	P3(Oxidation); P9(Oxidation); P15(Oxidation)	1	P11087	P11087	0	2	0.0277	0	1	1	916.932	1832.86	1832.86	-1.08	-0.00099	HCD (High Energy Collision Dissociation)	MS2	63.523	74.771	14.0247	5425	200408_Col_s14.raw	F15	536.48	536.48	715	1	1	1
High	MS Amanda 2.0 (A11)	Selected	GLpGIAGALGEpGPLGISGPpGAR	P3(Oxidation); P12(Oxidation); P21(Oxidation)	1	Q01149	Q01149	0	2	0.0489	0	1	1	1080.08	2159.15	2159.15	1.04	0.00112	HCD (High Energy Collision Dissociation)	MS2	4.14832	74.237	17.5799	8015	200408_Col_s5.raw	F5	536.46	536.46	921	1	1	1
High	MS Amanda 2.0 (A11)	Unambiguous	GpAGPQGPRGDkGETGEQGDR	P2(Oxidation); K12(Oxidation)	1	P11087	P11087	2	3	0.1779	0	1	1	699.99	2097.96	2097.95	0.83	0.00058	HCD (High Energy Collision Dissociation)	MS2	31.5109	25.566	8.2399	2128	200408_Col_s3.raw	F3	536.45	536.45	580	1	1	1
High	MS Amanda 2.0 (A11)	Unambiguous	GFSGLQGppGSpGSpGEQGPSGASGPAGPR	P8(Oxidation); P9(Oxidation); P12(Oxidation); P15(Oxidation)	1	P11087	P11087	0	3	0.3218	0	1	1	904.417	2711.24	2711.23	2.87	0.00259	HCD (High Energy Collision Dissociation)	MS2	28.4473	29.78	12.7275	5118	200408_Col_s2.raw	F2	536.38	536.38	683	1	1	1
High	MS Amanda 2.0 (A11)	Selected	GDAGPpGPAGPAGPpGPIGNVGApGPKGPR	P6(Oxidation); P15(Oxidation); P24(Oxidation)	1	P11087	P11087	1	3	0.0401	0	1	1	873.109	2617.31	2617.31	0.77	0.00067	HCD (High Energy Collision Dissociation)	MS2	55.8743	35.952	12.565	4936	200408_Col_s3.raw	F3	536.32	536.32	1317	1	1	1
High	MS Amanda 2.0 (A11)	Selected	GETGPAGRpGEVGPpGPpGPAGEK	P9(Oxidation); P15(Oxidation); P18(Oxidation)	1	P11087	P11087	0	3	0.0426	0	1	1	739.358	2216.06	2216.06	0.2	0.00015	HCD (High Energy Collision Dissociation)	MS2	5.7195	35.299	11.1382	4088	200408_Col_s5.raw	F5	536.01	536.01	1083	1	1	1
High	MS Amanda 2.0 (A11)	Selected	GQAGVMGFpGPkGTAGEpGK	P9(Oxidation); K12(Oxidation); P18(Oxidation)	1	P11087	P11087	1	2	0.0256	0	1	1	945.954	1890.9	1890.9	-0.14	-0.00013	HCD (High Energy Collision Dissociation)	MS2	0	60.321	12.6375	4605	200408_Col_s16.raw	F17	535.72	535.72	949	1	1	1
High	MS Amanda 2.0 (A11)	Selected	GEpGPpGPAGAAGPAGNpGADGQpGAK	P3(Oxidation); P6(Oxidation); P18(Oxidation); P24(Oxidation)	1	P11087	P11087	0	3	0.038	0	1	1	772.688	2316.05	2316.05	0.86	0.00066	HCD (High Energy Collision Dissociation)	MS2	0	25.858	10.1878	3346	200408_Col_s2.raw	F2	535.7	535.7	628	1	1	1
High	MS Amanda 2.0 (A11)	Selected	VGPpGPSGNAGPpGPpGPVGK	P4(Oxidation); P13(Oxidation); P16(Oxidation)	1	P11087	P11087	0	2	0.0493	0	1	1	920.964	1840.92	1840.92	1.3	0.00119	HCD (High Energy Collision Dissociation)	MS2	26.0953	24.002	11.5053	4239	200408_Col_s1.raw	F1	535.4	535.4	1081	1	1	1
High	MS Amanda 2.0 (A11)	Unambiguous	GSPGADGPAGSpGTpGPQGIAGQR	P12(Oxidation); P15(Oxidation)	1	P11087	P11087	0	2	0.0976	0	1	1	1061	2121	2121	2.35	0.00249	HCD (High Energy Collision Dissociation)	MS2	16.1644	67.774	11.6171	3977	200408_Col_s15.raw	F16	535.16	535.16	788	1	1	1
High	MS Amanda 2.0 (A11)	Selected	GSpGERGEVGPAGPNGFAGPAGAAGQpGAK	P3(Oxidation); P27(Oxidation)	1	Q01149	Q01149	1	3	0.1605	0	1	1	884.091	2650.26	2650.26	-0.88	-0.00078	HCD (High Energy Collision Dissociation)	MS2	15.1357	68.54	12.4516	4441	200408_Col_s14.raw	F15	535.13	535.13	1032	1	1	1
High	MS Amanda 2.0 (A11)	Selected	GApGDRGEAGPpGPAGFAGPpGADGQPGAK	P3(Oxidation); P12(Oxidation); P21(Oxidation)	1	P11087	P11087	1	3	0.0467	0	1	1	887.748	2661.23	2661.23	0.02	2e-05	HCD (High Energy Collision Dissociation)	MS2	34.2799	32.414	12.1007	4245	200408_Col_s12.raw	F13	535	535	819	1	1	1
High	MS Amanda 2.0 (A11)	Selected	GApGDRGEAGpPGPAGFAGppGADGQpGAK	P3(Oxidation); P11(Oxidation); P20(Oxidation); P21(Oxidation); P27(Oxidation)	1	P11087	P11087	1	3	0.082	0	1	1	898.41	2693.22	2693.22	-1.35	-0.00121	HCD (High Energy Collision Dissociation)	MS2	88.4847	36.986	11.6269	4044	200408_Col_s8.raw	F8	534.85	534.85	610	1	1	1
High	MS Amanda 2.0 (A11)	Unambiguous	GLpGIAGALGEpGPLGISGPPGAR	P3(Oxidation); P12(Oxidation)	1	Q01149	Q01149	0	3	0.1755	0	1	1	715.056	2143.15	2143.15	0.95	0.00068	HCD (High Energy Collision Dissociation)	MS2	7.12313	34.055	16.3393	6580	200408_Col_s14.raw	F15	534.77	534.77	826	1	1	1
High	MS Amanda 2.0 (A11)	Unambiguous	TGppGPSGIAGppGppGAAGK	P3(Oxidation); P4(Oxidation); P12(Oxidation); P13(Oxidation); P15(Oxidation); P16(Oxidation)	1	Q01149	Q01149	0	2	0.1815	0	1	1	918.442	1835.88	1835.88	-0.26	-0.00024	HCD (High Energy Collision Dissociation)	MS2	0	3.142	10.6201	3302	200408_Col_s13.raw	F14	534.61	534.61	899	1	1	1
High	MS Amanda 2.0 (A11)	Selected	GDAGPpGPAGpAGPpGPIGNVGApGpKGPR	P6(Oxidation); P11(Oxidation); P15(Oxidation); P24(Oxidation); P26(Oxidation)	1	P11087	P11087	1	3	0	0	1	1	883.772	2649.3	2649.3	0.41	0.00036	HCD (High Energy Collision Dissociation)	MS2	14.1458	80.113	12.2028	4286	200408_Col_s13.raw	F14	534.59	534.59	1351	1	1	1
High	MS Amanda 2.0 (A11)	Selected	GDAGPpGPAGPAGPpGPIGNVGApGPK	P6(Oxidation); P15(Oxidation); P24(Oxidation)	1	P11087	P11087	0	3	0.0433	0	1	1	769.718	2307.14	2307.14	1.03	0.00079	HCD (High Energy Collision Dissociation)	MS2	33.6697	12.535	13.0064	4801	200408_Col_s14.raw	F15	534.31	534.31	1220	1	1	1
High	MS Amanda 2.0 (A11)	Unambiguous	GPAGPQGPRGDkGETGEQGDR	K12(Oxidation)	1	P11087	P11087	2	3	0.1389	0	1	1	694.658	2081.96	2081.96	0.18	0.00013	HCD (High Energy Collision Dissociation)	MS2	3.44779	26.476	8.9008	2470	200408_Col_s2.raw	F2	534.06	534.06	675	1	1	1
High	MS Amanda 2.0 (A11)	Selected	GSDGSVGPVGPAGPIGSAGPpGFpGApGpK	P21(Oxidation); P24(Oxidation); P27(Oxidation); P29(Oxidation)	1	Q01149	Q01149	0	2	0.0473	0	1	1	1303.13	2605.26	2605.25	1.91	0.00249	HCD (High Energy Collision Dissociation)	MS2	14.9844	36.32	14.814	6507	200408_Col_s1.raw	F1	534.01	534.01	1113	1	1	1
High	MS Amanda 2.0 (A11)	Unambiguous	GESGNKGEpGSVGAQGPpGPSGEEGK	P9(Oxidation); P18(Oxidation)	1	Q01149	Q01149	1	3	0.0851	0	1	1	800.029	2398.07	2398.08	-0.9	-0.00072	HCD (High Energy Collision Dissociation)	MS2	0	26.584	9.6815	3076	200408_Col_s5.raw	F5	533.95	533.95	539	1	1	1
High	MS Amanda 2.0 (A11)	Selected	GDRGETGPAGPpGApGApGApGPVGPAGK	P12(Oxidation); P15(Oxidation); P18(Oxidation); P21(Oxidation)	1	P11087	P11087	1	2	0.0459	0	1	1	1257.11	2513.21	2513.2	2.99	0.00376	HCD (High Energy Collision Dissociation)	MS2	20.0393	76.906	10.6293	3541	200408_Col_s4.raw	F4	533.88	533.88	1127	1	1	1
High	MS Amanda 2.0 (A11)	Unambiguous	NGDRGETGPAGPAGPIGPAGAR		1	P11087	P11087	1	3	0.8657	0	1	1	658.996	1974.97	1974.97	-0.43	-0.00028	HCD (High Energy Collision Dissociation)	MS2	4.62639	9.773	11.6222	4423	200408_Col_s5.raw	F5	533.83	533.83	1084	1	1	1
High	MS Amanda 2.0 (A11)	Unambiguous	GPpGPMGPpGLAGPpGESGR	P3(Oxidation); P9(Oxidation); P15(Oxidation)	1	P11087	P11087	0	2	0.0587	0	1	1	916.933	1832.86	1832.86	-0.22	-0.0002	HCD (High Energy Collision Dissociation)	MS2	32.3203	15.705	14.2536	5998	200408_Col_s4.raw	F4	533.81	533.81	754	1	1	1
High	MS Amanda 2.0 (A11)	Selected	GDAGpAGPKGEPGSpGENGApGQmGPR	P5(Oxidation); P15(Oxidation); P21(Oxidation); M24(Oxidation)	1	P11087	P11087	1	3	0.0023	0	1	1	837.038	2509.1	2509.1	-0.15	-0.00013	HCD (High Energy Collision Dissociation)	MS2	15.2242	9.667	9.4885	2694	200408_Col_s6.raw	F6	533.61	533.61	314	1	1	1
High	MS Amanda 2.0 (A11)	Unambiguous	TGppGPSGIAGPpGPpGAAGK	P3(Oxidation); P4(Oxidation); P13(Oxidation); P16(Oxidation)	1	Q01149	Q01149	0	2	0.0535	0	1	1	902.449	1803.89	1803.89	1.74	0.00157	HCD (High Energy Collision Dissociation)	MS2	22.171	34.482	12.4314	5014	200408_Col_s5.raw	F5	533.36	533.36	1047	1	1	1
High	MS Amanda 2.0 (A11)	Unambiguous	GPpGPMGPPGLAGPpGESGR	P3(Oxidation); P15(Oxidation)	1	P11087	P11087	0	2	0.0509	0	1	1	908.935	1816.86	1816.86	-0.6	-0.00054	HCD (High Energy Collision Dissociation)	MS2	14.7414	4.512	13.4519	5286	200408_Col_s8.raw	F8	533.32	533.32	783	1	1	1
High	MS Amanda 2.0 (A11)	Selected	GPpGPMGPpGLAGPpGESGR	P3(Oxidation); P9(Oxidation); P15(Oxidation)	1	P11087	P11087	0	2	0.0395	0	1	1	916.938	1832.87	1832.86	5.31	0.00487	HCD (High Energy Collision Dissociation)	MS2	63.548	41.884	13.9904	6005	200408_Col_s2.raw	F2	533.15	533.15	808	1	1	1
High	MS Amanda 2.0 (A11)	Unambiguous	GDRGETGPAGPpGApGApGApGPVGPAGK	P12(Oxidation); P15(Oxidation); P18(Oxidation); P21(Oxidation)	1	P11087	P11087	1	3	0.0826	0	1	1	838.403	2513.2	2513.2	-2.58	-0.00216	HCD (High Energy Collision Dissociation)	MS2	0	37.496	11.708	4100	200408_Col_s8.raw	F8	533.1	533.1	1071	1	1	1
High	MS Amanda 2.0 (A11)	Unambiguous	GPAGPNGIpGEKGPpGER	P9(Oxidation); P15(Oxidation)	1	P08121	P08121	1	2	0.053	0	1	1	859.927	1718.85	1718.85	1.13	0.00097	HCD (High Energy Collision Dissociation)	MS2	0	90.133	10.6332	3310	200408_Col_s13.raw	F14	532.88	532.88	856	1	1	1
High	MS Amanda 2.0 (A11)	Selected	GPpGPMGPpGLAGPpGESGR	P3(Oxidation); P9(Oxidation); P15(Oxidation)	1	P11087	P11087	0	2	0.0151	0	1	1	916.935	1832.86	1832.86	2.25	0.00206	HCD (High Energy Collision Dissociation)	MS2	20.8435	38.739	13.8083	5882	200408_Col_s2.raw	F2	532.7	532.7	758	1	1	1
High	MS Amanda 2.0 (A11)	Selected	GDAGPAGPkGEpGSpGENGApGQMGPR	K9(Oxidation); P12(Oxidation); P15(Oxidation); P21(Oxidation)	1	P11087	P11087	1	2	0.0474	0	1	1	1255.06	2509.11	2509.1	2.36	0.00296	HCD (High Energy Collision Dissociation)	MS2	16.9599	49.92	10.1608	3104	200408_Col_s15.raw	F16	532.45	532.45	386	1	1	1
High	MS Amanda 2.0 (A11)	Unambiguous	GETGPAGRpGEVGPpGPpGPAGEK	P9(Oxidation); P15(Oxidation); P18(Oxidation)	1	P11087	P11087	0	2	0.0978	0	1	1	1108.53	2216.06	2216.06	-0.29	-0.00032	HCD (High Energy Collision Dissociation)	MS2	6.87806	102.357	10.5305	3247	200408_Col_s13.raw	F14	532.36	532.36	1043	1	1	1
High	MS Amanda 2.0 (A11)	Unambiguous	GPAGPQGPRGDkGETGEQGDR	K12(Oxidation)	1	P11087	P11087	2	3	0.1513	0	1	1	694.658	2081.96	2081.96	-0.17	-0.00012	HCD (High Energy Collision Dissociation)	MS2	0	97.258	8.4476	2081	200408_Col_s14.raw	F15	532.18	532.18	655	1	1	1
High	MS Amanda 2.0 (A11)	Unambiguous	GETGPAGRpGEVGppGppGPAGEK	P9(Oxidation); P14(Oxidation); P15(Oxidation); P17(Oxidation); P18(Oxidation)	1	P11087	P11087	0	3	0.0869	0	1	1	750.021	2248.05	2248.05	0.92	0.00069	HCD (High Energy Collision Dissociation)	MS2	5.15963	63.418	9.8582	2857	200408_Col_s13.raw	F14	532.08	532.08	850	1	1	1
High	MS Amanda 2.0 (A11)	Selected	GLpGIAGALGEpGPLGISGPpGAR	P3(Oxidation); P12(Oxidation); P21(Oxidation)	1	Q01149	Q01149	0	2	0.049	0	1	1	1080.08	2159.15	2159.15	0.47	0.00051	HCD (High Energy Collision Dissociation)	MS2	1.65233	10.641	16.2932	7150	200408_Col_s4.raw	F4	532.08	532.08	957	1	1	1
High	MS Amanda 2.0 (A11)	Unambiguous	GPpGPMGPPGLAGPpGESGR	P3(Oxidation); P15(Oxidation)	1	P11087	P11087	0	2	0.0532	0	1	1	908.937	1816.87	1816.86	0.61	0.00056	HCD (High Energy Collision Dissociation)	MS2	14.8929	3.499	13.4289	5616	200408_Col_s1.raw	F1	532.02	532.02	761	1	1	1
High	MS Amanda 2.0 (A11)	Selected	GSPGADGpAGSpGTPGPQGIAGQR	P8(Oxidation); P12(Oxidation)	1	P11087	P11087	0	2	0.0236	0	1	1	1061	2120.99	2121	-2.02	-0.00215	HCD (High Energy Collision Dissociation)	MS2	6.39366	67.755	11.674	3939	200408_Col_s13.raw	F14	531.97	531.97	696	1	1	1
High	MS Amanda 2.0 (A11)	Unambiguous	GppGPMGPpGLAGPpGESGR	P2(Oxidation); P3(Oxidation); P9(Oxidation); P15(Oxidation)	1	P11087	P11087	0	2	0.053	0	1	1	924.93	1848.85	1848.85	-0.43	-0.0004	HCD (High Energy Collision Dissociation)	MS2	34.9596	5.13	12.7101	4968	200408_Col_s4.raw	F4	531.94	531.94	695	1	1	1
High	MS Amanda 2.0 (A11)	Unambiguous	VGPpGPSGNAGPpGPpGPVGK	P4(Oxidation); P13(Oxidation); P16(Oxidation)	1	P11087	P11087	0	2	0.0821	0	1	1	920.962	1840.92	1840.92	-0.69	-0.00064	HCD (High Energy Collision Dissociation)	MS2	31.7433	34.792	11.7393	4011	200408_Col_s16.raw	F17	531.87	531.87	1105	1	1	1
High	MS Amanda 2.0 (A11)	Unambiguous	VGppGPSGNAGPpGppGPVGK	P3(Oxidation); P4(Oxidation); P13(Oxidation); P15(Oxidation); P16(Oxidation)	1	P11087	P11087	0	2	0.0535	0	1	1	936.959	1872.91	1872.91	1.62	0.00152	HCD (High Energy Collision Dissociation)	MS2	0	30.359	10.1541	3410	200408_Col_s5.raw	F5	531.86	531.86	962	1	1	1
High	MS Amanda 2.0 (A11)	Unambiguous	GSpGADGPAGSpGTpGPQGIAGQR	P3(Oxidation); P12(Oxidation); P15(Oxidation)	1	P11087	P11087	0	2	0.0674	0	1	1	1069	2136.99	2136.99	0.6	0.00064	HCD (High Energy Collision Dissociation)	MS2	3.14863	38.734	11.3023	3697	200408_Col_s14.raw	F15	531.64	531.64	638	1	1	1
High	MS Amanda 2.0 (A11)	Unambiguous	NGDRGETGPAGpAGPIGpAGAR	P12(Oxidation); P18(Oxidation)	1	P11087	P11087	1	3	0.0861	0	1	1	669.659	2006.96	2006.96	-0.52	-0.00035	HCD (High Energy Collision Dissociation)	MS2	6.49252	66.432	10.6304	3418	200408_Col_s6.raw	F6	531.54	531.54	988	1	1	1
High	MS Amanda 2.0 (A11)	Selected	GDAGPpGPAGPAGPpGPIGNVGApGPK	P6(Oxidation); P15(Oxidation); P24(Oxidation)	1	P11087	P11087	0	3	0.0408	0	1	1	769.716	2307.13	2307.14	-0.72	-0.00055	HCD (High Energy Collision Dissociation)	MS2	32.9077	39.637	12.8663	4780	200408_Col_s7.raw	F7	531.49	531.49	1211	1	1	1
High	MS Amanda 2.0 (A11)	Selected	QGPSGSSGERGPpGPMGPpGLAGPpGESGR	P13(Oxidation); P19(Oxidation); P25(Oxidation)	1	P11087	P11087	1	3	0.0402	0	1	1	925.764	2775.28	2775.28	0.43	0.00039	HCD (High Energy Collision Dissociation)	MS2	30.867	121.805	14.6793	6251	200408_Col_s4.raw	F4	531.38	531.38	807	1	1	1
High	MS Amanda 2.0 (A11)	Unambiguous	GPpGPMGPpGLAGPpGESGR	P3(Oxidation); P9(Oxidation); P15(Oxidation)	1	P11087	P11087	0	2	0.0531	0	1	1	916.934	1832.86	1832.86	0.52	0.00047	HCD (High Energy Collision Dissociation)	MS2	0	103.9	15.8376	6892	200408_Col_s4.raw	F4	531.34	531.34	747	1	1	1
High	MS Amanda 2.0 (A11)	Selected	GApGDRGEAGPpGPAGFAGPpGADGQpGAK	P3(Oxidation); P12(Oxidation); P21(Oxidation); P27(Oxidation)	1	P11087	P11087	1	3	0.0022	0	1	1	893.079	2677.22	2677.22	-0.91	-0.00081	HCD (High Energy Collision Dissociation)	MS2	6.67509	15.859	12.11	4548	200408_Col_s4.raw	F4	531.26	531.26	694	1	1	1
High	MS Amanda 2.0 (A11)	Selected	GLpGIAGALGEpGPLGISGPpGAR	P3(Oxidation); P12(Oxidation); P21(Oxidation)	1	Q01149	Q01149	0	2	0.0489	0	1	1	1080.08	2159.15	2159.15	0.13	0.00015	HCD (High Energy Collision Dissociation)	MS2	1.71275	13.871	16.2481	7317	200408_Col_s2.raw	F2	531.15	531.15	957	1	1	1
High	MS Amanda 2.0 (A11)	Unambiguous	TGPpGPSGIAGPpGPpGAAGK	P4(Oxidation); P13(Oxidation); P16(Oxidation)	1	Q01149	Q01149	0	2	0.0511	0	1	1	894.45	1787.89	1787.89	0.21	0.00019	HCD (High Energy Collision Dissociation)	MS2	18.6886	27.957	11.5459	4267	200408_Col_s1.raw	F1	531.11	531.11	1065	1	1	1
High	MS Amanda 2.0 (A11)	Selected	GLpGIAGALGEpGPLGISGPpGAR	P3(Oxidation); P12(Oxidation); P21(Oxidation)	1	Q01149	Q01149	0	3	0.0438	0	1	1	720.387	2159.15	2159.15	1.06	0.00076	HCD (High Energy Collision Dissociation)	MS2	6.36822	6.866	16.2527	6854	200408_Col_s8.raw	F8	531.05	531.05	921	1	1	1
High	MS Amanda 2.0 (A11)	Selected	GFSGLQGpPGSpGSpGEQGPSGASGPAGPR	P8(Oxidation); P12(Oxidation); P15(Oxidation)	1	P11087	P11087	0	3	0.1269	0	1	1	899.086	2695.24	2695.23	3.33	0.00299	HCD (High Energy Collision Dissociation)	MS2	31.2666	39.069	14.3103	6216	200408_Col_s2.raw	F2	530.99	530.99	780	1	1	1
High	MS Amanda 2.0 (A11)	Unambiguous	NGDRGETGPAGPAGPIGPAGAR		1	P11087	P11087	1	2	0.7703	0	1	1	987.989	1974.97	1974.97	-2.03	-0.002	HCD (High Energy Collision Dissociation)	MS2	0	33.292	11.7737	4147	200408_Col_s8.raw	F8	530.86	530.86	1090	1	1	1
High	MS Amanda 2.0 (A11)	Unambiguous	GPpGPmGPpGLAGPpGESGR	P3(Oxidation); M6(Oxidation); P9(Oxidation); P15(Oxidation)	1	P11087	P11087	0	2	0.0568	0	1	1	924.931	1848.85	1848.85	-0.17	-0.00016	HCD (High Energy Collision Dissociation)	MS2	59.3542	3.071	11.8914	4394	200408_Col_s4.raw	F4	530.57	530.57	708	1	1	1
High	MS Amanda 2.0 (A11)	Unambiguous	GPSGEpGKNGAkGEpGAR	P6(Oxidation); K12(Oxidation); P15(Oxidation)	1	P08121	P08121	2	2	0.116	0	1	1	857.41	1713.81	1713.82	-0.83	-0.00071	HCD (High Energy Collision Dissociation)	MS2	8.61478	54.439	7.2487	1522	200408_Col_s7.raw	F7	530.56	530.56	689	1	1	1
High	MS Amanda 2.0 (A11)	Selected	GDAGPpGPAGPAGPpGPIGNVGApGPK	P6(Oxidation); P15(Oxidation); P24(Oxidation)	1	P11087	P11087	0	3	0.0432	0	1	1	769.718	2307.14	2307.14	1.66	0.00128	HCD (High Energy Collision Dissociation)	MS2	8.5637	74.646	13.3522	5092	200408_Col_s7.raw	F7	530.53	530.53	1281	1	1	1
High	MS Amanda 2.0 (A11)	Selected	GDAGpAGPKGEpGSpGENGApGQMGPR	P5(Oxidation); P12(Oxidation); P15(Oxidation); P21(Oxidation)	1	P11087	P11087	1	3	0.0425	0	1	1	837.038	2509.1	2509.1	-0.59	-0.00049	HCD (High Energy Collision Dissociation)	MS2	6.61468	21.706	10.1664	3031	200408_Col_s13.raw	F14	530.33	530.33	324	1	1	1
High	MS Amanda 2.0 (A11)	Selected	GPpGPMGPpGLAGPpGESGR	P3(Oxidation); P9(Oxidation); P15(Oxidation)	1	P11087	P11087	0	2	0.0473	0	1	1	916.932	1832.86	1832.86	-1.08	-0.00099	HCD (High Energy Collision Dissociation)	MS2	21.4692	25.761	13.75	5745	200408_Col_s3.raw	F3	530.31	530.31	715	1	1	1
High	MS Amanda 2.0 (A11)	Selected	QGPSGSSGERGPpGpMGPpGLAGPpGESGR	P13(Oxidation); P15(Oxidation); P19(Oxidation); P25(Oxidation)	1	P11087	P11087	1	3	0.0402	0	1	1	931.095	2791.27	2791.27	-0.2	-0.00019	HCD (High Energy Collision Dissociation)	MS2	15.9503	28.113	12.1292	4561	200408_Col_s4.raw	F4	530.21	530.21	665	1	1	1
High	MS Amanda 2.0 (A11)	Unambiguous	GFSGLQGPPGSpGSpGEQGPSGASGPAGPR	P12(Oxidation); P15(Oxidation)	1	P11087	P11087	0	2	0.052	0	1	1	1340.12	2679.24	2679.24	-0.11	-0.00015	HCD (High Energy Collision Dissociation)	MS2	0	18.905	13.5031	5156	200408_Col_s12.raw	F13	530.1	530.1	819	1	1	1
High	MS Amanda 2.0 (A11)	Selected	GApGPDGNNGAQGPpGPQGVQGGK	P3(Oxidation); P15(Oxidation)	1	Q01149	Q01149	0	2	0.0493	0	1	1	1073.5	2145.99	2145.99	0.9	0.00096	HCD (High Energy Collision Dissociation)	MS2	10.7127	7.572	10.0402	3237	200408_Col_s1.raw	F1	530.06	530.06	738	1	1	1
High	MS Amanda 2.0 (A11)	Unambiguous	GETGPAGPpGApGApGApGPVGPAGK	P9(Oxidation); P12(Oxidation); P15(Oxidation); P18(Oxidation)	1	P11087	P11087	0	2	0.0944	0	1	1	1093.03	2185.05	2185.05	0.69	0.00076	HCD (High Energy Collision Dissociation)	MS2	2.33459	30.001	11.1615	3617	200408_Col_s14.raw	F15	529.98	529.98	963	1	1	1
High	MS Amanda 2.0 (A11)	Unambiguous	GDTGAPGApGSQGApGLQGMpGER	P9(Oxidation); P15(Oxidation); P21(Oxidation)	1	P11087	P11087	0	2	0.1674	0	1	1	1107	2212.99	2212.99	0.69	0.00077	HCD (High Energy Collision Dissociation)	MS2	5.53919	69.025	12.277	4332	200408_Col_s13.raw	F14	529.94	529.94	417	1	1	1
High	MS Amanda 2.0 (A11)	Unambiguous	GPAGPNGIpGEKGPpGER	P9(Oxidation); P15(Oxidation)	1	P08121	P08121	1	2	0.0509	0	1	1	859.926	1718.84	1718.85	-0.57	-0.00049	HCD (High Energy Collision Dissociation)	MS2	11.05	91.817	10.5785	3386	200408_Col_s6.raw	F6	529.77	529.77	887	1	1	1
High	MS Amanda 2.0 (A11)	Selected	GEPGppGPAGAAGPAGNpGADGQpGAk	P5(Oxidation); P6(Oxidation); P18(Oxidation); P24(Oxidation); K27(Oxidation)	1	P11087	P11087	0	2	0.049	0	1	1	1166.53	2332.04	2332.04	-0.16	-0.00018	HCD (High Energy Collision Dissociation)	MS2	0	6.399	10.3249	3231	200408_Col_s6.raw	F6	529.51	529.51	522	1	1	1
High	MS Amanda 2.0 (A11)	Selected	GFSGLQGPpGSpGSpGEQGPSGASGPAGPR	P9(Oxidation); P12(Oxidation); P15(Oxidation)	1	P11087	P11087	0	3	0.0413	0	1	1	899.083	2695.23	2695.23	0.07	6e-05	HCD (High Energy Collision Dissociation)	MS2	25.1205	30.593	14.2789	6295	200408_Col_s5.raw	F5	529.44	529.44	718	1	1	1
High	MS Amanda 2.0 (A11)	Unambiguous	GESGNKGEpGSVGAQGPpGPSGEEGKR	P9(Oxidation); P18(Oxidation)	1	Q01149	Q01149	2	4	0.0835	0	1	1	639.299	2554.17	2554.18	-0.77	-0.00049	HCD (High Energy Collision Dissociation)	MS2	20.14	49.298	9.1596	2615	200408_Col_s1.raw	F1	529.16	529.16	805	1	1	1
[truncated: 20,758 more rows]
